# Supplementary material for: Reciprocal regulation of hnRNP C and CELF2 through translation and transcription tunes splicing activity in T cells
Source: Nucleic Acids Res. 2020 Apr 27;48(10):5710–9. doi: 10.1093/nar/gkaa295 (PMC7261192; doi:10.1093/nar/gkaa295)
Supplement: gkaa295_Supplemental_Files [file gkaa295_supplemental_files.zip]

Archive with 3 entries (3 files):
- Figures_Supplemental_v2.pdf
- Table_S1-RASL_shHNRNPC_shCELF2.xlsx
- Table_S2_primer sequences.xlsx
