# Supplementary material for: Reciprocal regulation of hnRNP C and CELF2 through translation and transcription tunes splicing activity in T cells
Source: Nucleic Acids Res. 2020 Apr 27;48(10):5710–9. doi: 10.1093/nar/gkaa295 (PMC7261192; doi:10.1093/nar/gkaa295)
Supplement: gkaa295_Supplemental_Files [file gkaa295_supplemental_files.zip › Table_S1-RASL_shHNRNPC_shCELF2.xlsx]

## Sheet: RASL
																																														Total_reads	5086610	Total_reads	4317243
						dPSI										Average PSI and StdDev												PSI
																												JSL1_unstim			JSL1_PMA			shCELF2_unstim			shCELF2_PMA			shHNRNPC_unstim			shHNRNPC_PMA
						JSL1 +PMA- no_PMA		CELF2-JSL1 (-PMA)		CELF2-JSL1 (+PMA)		hnRNPC-JSL1 (-PMA)		hnRNPC-JSL1 (+PMA)		JSL1_rest		JSL1_PMA		shCELF2_rest		shCELF2_PMA		shHNRNPC_rest		shHNRNPC_PMA																				E_15_JSL1-3-x		E_27_JSL1-A-x
RASL_ID	event_id	gene_symbol	event_type	AVG_READS	PMAresponsive_union_dPSI	ΔPSI	pval	ΔPSI	pval	ΔPSI	pval	ΔPSI	pval	ΔPSI	pval	AVG	STDEV	AVG	STDEV	AVG	STDEV	AVG	STDEV	AVG	STDEV	AVG	STDEV	E_15_JSL1-3-x	E_27_JSL1-A-x	F_12_JSL1-Bx	E_18_JSL1-3-xP	E_30_JSL1-A-xP	F_15_JSL1-BxP	F_17_4shCELF2-2x	F_18_5shCELF2-2B2x	F_19_6shCELF2-2B3x	F_20_10shCELF2-2xP	F_21_11shCELF2-2B2xP	F_22_12shCELF2-2B3xP	E_1_(1)shHNRNPC-B1x	E_4_(9)shHNRNPC-BG3x	E_6_(14)shHNRNPC-B3x	E_7_(1)shHNRNPC-B1xP	E_10_(9)shHNRNPC-BG3xP	E_12_(14)shHNRNPC-B3xP	short_isoform	long_isoform	short_isoform	long_isoform
2TPP2	2	TPP2	Cassette	1834.67	#N/A	-2.34064	0.436667	1.15149	0.709591	5.53002	0.0214645	3.70081	0.287506	3.00842	0.113026	17.9863	4.04852	15.6457	1.98231	19.1378	2.83936	21.1757	1.60979	21.6871	3.25163	18.6541	0.444814	15.0969	16.2485	22.6136	14.8271	14.2038	17.9062	16.2667	19.2025	21.9443	20.9355	22.8921	19.6995	23.5592	23.5698	17.9325	19.1519	18.5146	18.2957	2542	452	2103	408
3BTBD10	3	BTBD10	Cassette	381.5	#N/A	10.2456	0.0219439	8.60786	0.0259987	0.840334	0.496977	0.538968	0.81553	-4.89108	0.0562334	80.3188	3.3296	90.5644	1.2977	88.9267	2.38244	91.4048	1.45282	80.8578	1.46903	85.6733	2.48379	83.6111	76.9531	80.3922	90.7057	89.2019	91.7857	86.2559	90.8333	89.6907	91.8367	89.7849	92.5926	81.5884	79.1667	81.8182	87.4214	82.8302	86.7684	59	301	59	197
4LRRFIP2	4	LRRFIP2	Cassette	176.278	#N/A	0.123681	0.789332	0.949859	0.338856	-0.146389	0.72813	0.717639	0.533255	1.19368	0.306615	0.234742	0.406585	0.358423	0.620807	1.1846	1.31973	0.212034	0.184571	0.952381	1.64957	1.55211	1.5165	0.704225	0	0	0	1.07527	0	2.7027	0.540541	0.310559	0.3367	0.299401	0	0	0	2.85714	3.0303	1.62602	0	141	1	191	0
5LRP8	5	LRP8	Cassette	399.833	#N/A	1.70243	0.0588248	-0.708569	0.00972178	-1.22914	0.0912265	-0.621024	0.0895217	-1.702	0.0407755	0.909763	0.117567	2.61219	0.769777	0.201193	0.194221	1.38305	0.396068	0.288738	0.37029	0.910191	0.461115	0.992556	0.961538	0.775194	1.72911	2.9661	3.14136	0	0.387597	0.215983	0.966184	1.42857	1.75439	0.16	0.706215	0	0.856164	0.478469	1.39594	399	4	412	4
6E2F6	6	E2F6	Cassette	28.1667	#N/A	-33.8095	0.156258	7.43718	0.322969	23.2415	0.276634	17.5022	0.0401562	20.0516	0.329347	76.5079	7.67496	42.6984	27.1902	83.9451	8.45714	65.9399	12.366	94.0102	3.75224	62.75	8.22724	67.8571	79.1667	82.5	73.3333	33.3333	21.4286	76.9231	93.3333	81.5789	70.9677	75	51.8519	90	94.5946	97.4359	56.25	60	72	9	19	5	19
7R3HDM2	7	R3HDM2	Cassette	1497.17	-10.9586	-1.49603	0.0078569	-3.03385	0.124622	-3.65385	0.164334	-0.306307	0.800786	-0.64448	0.357881	92.4263	0.235725	90.9302	0.383877	89.3924	2.06996	87.2764	2.96478	92.1199	1.83772	90.2857	0.931442	92.2018	92.6719	92.4051	90.658	90.7633	91.3693	91.6923	87.6789	88.806	85.2915	85.8532	90.6844	93.556	92.7549	90.0489	89.3152	91.1724	90.3696	153	1809	113	1429
9PLA2G6	9	PLA2G6	Cassette	34.7778	30.1194	7.8096	0.660199	7.65467	0.713093	-13.2539	0.241208	-26.7048	0.192997	-25.6304	0.0693097	37.5501	24.2845	45.3597	13.9204	45.2047	23.18	32.1057	7.66371	10.8453	14.4679	19.7293	10.8302	23.5294	23.5294	65.5914	57.1429	30	48.9362	71.4286	27.451	36.7347	23.3333	37.5	35.4839	5.26316	27.2727	0	18.1818	31.25	9.7561	39	12	13	4
10ANK2	10	ANK2	Cassette	84.0556	#N/A	-1.19048	0.927579	-24.3279	0.0588229	-62.4328	0.0200887	-18.6563	0.19454	-33.5806	0.183979	80.9127	12.3491	79.7222	17.2065	56.5848	9.84264	17.2894	3.92471	62.2564	16.3108	46.1416	29.8158	87.5	88.5714	66.6667	91.6667	87.5	60	45.4545	60.1583	64.1414	21.8121	14.7783	15.2778	80.7692	56	50	23.8095	80	34.6154	5	35	4	31
13DNAJA3	13	DNAJA3	Cassette	167.944	#N/A	0.851874	0.705352	-3.48633	0.161358	-1.57631	0.603813	-0.266004	0.739376	-1.57194	0.505717	5.99936	0.183271	6.85124	3.38154	2.51303	2.77939	5.27493	3.48167	5.73336	1.20013	5.2793	0.358065	5.84416	6.20155	5.95238	7.14286	10.0775	3.33333	0	2.04082	5.49828	3.0303	3.50877	9.28571	4.37956	6.66667	6.15385	4.92958	5.64516	5.26316	290	18	242	16
14DPP8	14	DPP8	AltStart	112.556	#N/A	-0.58816	0.37361	-0.847337	0.370368	-4.08472	0.311633	-2.75635	0.216917	-2.04559	0.103599	99.6597	0.306645	99.0716	0.890389	98.8124	1.27941	94.9869	5.28517	96.9034	2.69185	97.026	1.3466	99.5745	99.4048	100	98.2249	100	98.9899	98.9796	100	97.4576	88.8889	97.8261	98.2456	95.5882	100	95.122	98.5075	96.6942	95.8763	1	234	1	167
15ZMYM3	15	ZMYM3	Cassette	44.3889	#N/A	0	#DIV/0!	0	#DIV/0!	0	#DIV/0!	0	#DIV/0!	-1.53846	0.42265	100	0	100	0	100	0	100	0	100	0	98.4615	2.66469	100	100	100	100	100	100	100	100	100	100	100	100	100	100	100	100	100	95.3846	0	61	0	37
18ABL1	18	ABL1	AltStart	264.444	#N/A	0.94915	0.777007	6.52986	0.073348	10.3496	0.0427645	3.56705	0.171735	3.97794	0.420759	83.0084	2.9831	83.9576	4.46884	89.5383	3.55506	94.3072	1.73327	86.5755	2.03573	87.9355	6.15412	84.3373	79.5918	85.0962	83.1804	79.9283	88.764	85.4651	92.0168	91.133	94.4444	92.5094	95.9677	86.8996	84.3972	88.4298	93.5897	81.3808	88.8361	52	280	60	234
21SLC35B2	21	SLC35B2	Cassette	64.1667	#N/A	0	#DIV/0!	0	#DIV/0!	0	#DIV/0!	-0.564972	0.42265	0	#DIV/0!	100	0	100	0	100	0	100	0	99.435	0.97856	100	0	100	100	100	100	100	100	100	100	100	100	100	100	98.3051	100	100	100	100	100	0	57	0	52
22PLAT	22	PLAT	Cassette	13.5556	#N/A	#DIV/0!	#DIV/0!	#DIV/0!	#DIV/0!	#DIV/0!	#DIV/0!	#DIV/0!	#DIV/0!	#DIV/0!	#DIV/0!	#DIV/0!	#DIV/0!	#DIV/0!	#DIV/0!	58.9614	51.1637	92.5673	9.14645	#DIV/0!	#DIV/0!	#DIV/0!	#DIV/0!	0	#DIV/0!	0	#DIV/0!	#DIV/0!	#DIV/0!	0	85.2174	91.6667	82.3529	95.3488	100	#DIV/0!	#DIV/0!	0	100	#DIV/0!	0	1	0	0	0
23FMNL2	23	FMNL2	Cassette	358.833	-19.0629	-2.57507	0.67509	-0.598901	0.907176	9.09715	0.18962	3.30009	0.375846	4.1562	0.512001	83.8211	5.06009	81.2461	8.30807	83.2222	6.60409	90.3432	3.18887	87.1212	0.710047	85.4023	5.28507	86.7692	77.9783	86.7159	71.9064	84.0183	87.8136	90.7631	80.4348	78.4689	86.7562	91.4163	92.8571	86.9436	87.9032	86.5169	89.4061	79.4118	87.389	43	282	61	216
25EZH2	25	EZH2	Cassette	565.833	10.7266	14.0828	0.0761182	5.63449	0.340658	-12.6864	0.0953262	13.1731	0.00189771	-0.766474	0.913723	52.1749	2.29974	66.2577	7.68565	57.8094	7.86978	53.5713	2.00191	65.3479	1.67638	65.4913	8.5552	54.7339	50.2811	51.5096	72.9032	68.0288	57.8411	64.2132	60.1911	49.0239	51.6279	55.627	53.4591	63.9344	64.9094	67.2	73.0659	67.1958	56.2121	655	792	619	626
26ARHGEF11	26	ARHGEF11	Cassette	239.611	#N/A	3.7037	0.42265	2.98039	0.18799	1.61457	0.711616	4.77747	0.183508	4.58607	0.357254	0	0	3.7037	6.415	2.98039	2.62364	5.31828	1.97238	4.77747	4.13747	8.28977	3.67789	0	0	0	0	11.1111	0	0	4.94118	4	3.11987	5.90219	6.93277	7.18954	0	7.14286	6.66667	12.5	5.70265	3	0	2	0
28TAF1	28	TAF1	Alt3Prime	90.8889	-10.3	1.96551	0.623483	2.90529	0.276918	1.76582	0.787584	-0.585165	0.868671	-0.901283	0.830911	74.4558	2.53633	76.4213	5.64667	77.3611	3.06628	78.1871	8.84381	73.8707	5.02203	75.52	3.76288	77.381	73.1183	72.8682	76.378	70.7965	82.0896	73.8462	78.75	79.4872	86.4407	79.2683	68.8525	68.75	74.0741	78.7879	75.2475	79.4118	71.9008	19	65	25	68
29DYRK1A	29	DYRK1A	Cassette	499.167	#N/A	0	#DIV/0!	0	#DIV/0!	0	#DIV/0!	0	#DIV/0!	0	#DIV/0!	100	0	100	0	100	0	100	0	100	0	100	0	100	100	100	100	100	100	100	100	100	100	100	100	100	100	100	100	100	100	0	771	0	618
30RBM23	30	RBM23	Cassette	54.2222	#N/A	-1.8932	0.546579	3.46702	0.541323	-1.82942	0.681748	-2.14711	0.710696	-3.59457	0.299667	87.0798	1.22846	85.1866	4.50041	90.5468	8.19932	83.3571	5.56364	84.9327	8.66104	81.592	0.726724	88.4615	86.1111	86.6667	88.0597	87.5	80	100	86.2745	85.3659	77.5	88.5714	84	75	90.9091	88.8889	81.0127	81.3559	82.4074	9	69	10	62
32TRIP4	32	TRIP4	Cassette	574.111	#N/A	-1.42972	0.125547	-0.589724	0.350261	1.39624	0.134957	-0.487408	0.806108	0.160959	0.808317	96.5918	0.767129	95.162	0.999602	96.002	0.571189	96.5583	0.113005	96.1043	2.96759	95.323	0.193614	97.4684	96.2637	96.0432	94.1176	96.1098	95.2586	96.5116	96.1098	95.3846	96.6887	96.4948	96.4912	94.1509	94.6429	99.5192	95.2381	95.1863	95.5446	14	539	17	438
33TBRG4	33	TBRG4	Alt5Prime	510.444	#N/A	-2.98095	0.515652	3.03457	0.735684	-7.17735	0.181168	-4.25978	0.325077	0.504522	0.930367	52.078	2.90956	49.097	6.32941	55.1126	13.4068	41.9197	1.87662	47.8182	5.57611	49.6016	6.93676	49.2782	51.8697	55.0861	50.9859	42.0382	54.267	39.8922	65.1715	60.274	42.8571	43.1429	39.759	53.5714	42.4379	47.4453	43.7137	57.2485	47.8424	527	512	399	430
36LMAN2L	36	LMAN2L	Cassette	467.333	23.8633	11.5911	0.00635045	3.48124	0.237759	-10.934	0.00618257	0.529118	0.649865	-7.75667	0.169962	2.45687	1.39685	14.048	2.62943	5.93811	3.67865	3.11395	2.41203	2.98599	1.24141	6.2913	6.63893	1.29496	4.00668	2.06897	13.5827	16.879	11.6822	9.94152	5.16605	2.70677	4.57831	4.4335	0.330033	2.52525	2.04082	4.39189	1.89873	13.9286	3.04659	686	9	575	24
37ILF3	37	ILF3	Cassette	64.0556	#N/A	0	#DIV/0!	0	#DIV/0!	0	#DIV/0!	0	#DIV/0!	0	#DIV/0!	100	0	100	0	100	0	100	0	100	0	100	0	100	100	100	100	100	100	100	100	100	100	100	100	100	100	100	100	100	100	0	154	0	101
38SHF	38	SHF	Cassette	103.778	#N/A	-0.15331	0.888932	-0.560765	0.607624	-0.476588	0.427622	-0.900901	0.42265	-0.584989	0.32561	0.900901	1.56041	0.747591	0.783422	0.340136	0.589133	0.271003	0.46939	0	0	0.162602	0.281634	0	0	2.7027	0.680272	1.5625	0	0	1.02041	0	0	0.813008	0	0	0	0	0	0	0.487805	46	0	68	0
39THOC5	39	THOC5	Cassette	212.722	#N/A	-0.458357	0.67252	-1.08485	0.179971	1.27494	0.310692	-0.0443497	0.960383	0.199066	0.842229	2.91012	0.935859	2.45177	1.44567	1.82528	0.140258	3.72671	1.2286	2.86577	1.1087	2.65083	0.630264	3.90071	2.78884	2.04082	4.11392	1.48699	1.75439	1.69492	1.97368	1.80723	2.6087	5.04202	3.52941	1.81818	4.02685	2.75229	3.367	2.40481	2.18069	271	11	244	7
41SMURF2	41	SMURF2	Cassette	21.3333	#N/A	11.4396	0.0967237	12.9004	0.358441	-0.16613	0.988969	-6.28353	0.36873	-8.86983	0.17606	15.1154	7.23275	26.555	5.15928	28.0159	18.727	26.3889	18.0185	8.83191	7.94152	17.6852	7.50686	22.7273	8.33333	14.2857	21.7391	25.9259	32	35.7143	41.6667	6.66667	29.1667	7.14286	42.8571	15.3846	0	11.1111	10	18.0556	25	17	5	22	2
43PARP6	43	PARP6	Cassette	213	#N/A	1.314	0.315908	1.29589	0.535906	-1.37567	0.300059	-0.224806	0.557003	-1.084	0.38964	0.447028	0.468606	1.76103	1.72137	1.74292	3.01882	0.385356	0.667457	0.222222	0.3849	0.677025	0.341085	0.406504	0.934579	0	1.15385	3.7037	0.425532	5.22876	0	0	0	0	1.15607	0	0.666667	0	0.985222	0.310559	0.735294	245	1	212	2
45UBR4	45	UBR4	Cassette	643.111	#N/A	1.76225	0.113882	0.248079	0.81964	-1.88427	0.00743392	0.642763	0.528587	-0.711282	0.246958	97.3397	1.2067	99.1019	0.45156	97.5877	1.28748	97.2177	0.468487	97.9824	1.0707	98.3906	0.750698	98.7277	96.5404	96.7509	98.8545	99.6231	98.8281	98.939	96.3753	97.449	97.5535	96.6825	97.417	98.8652	98.2906	96.7914	98.7342	98.9081	97.5296	10	776	21	586
47BSG	47	BSG	Cassette	17	#N/A	0	#DIV/0!	0	#DIV/0!	0	#DIV/0!	0	#DIV/0!	0	#DIV/0!	0	0	0	0	0	0	0	0	0	0	0	0	0	0	0	0	0	0	0	0	0	0	0	0	0	0	0	0	0	0	15	0	9	0
48SATB1	48	SATB1	Cassette	12.2778	#N/A	3.06638	0.756753	15.6325	0.522682	-0.238095	0.983233	-4.7114	0.50869	-10.5914	0.283917	10.8225	9.57288	13.8889	12.7294	26.455	34.8333	13.6508	13.3447	6.11111	5.35758	3.29749	3.33391	18.1818	14.2857	0	0	25	16.6667	66.6667	5.55556	7.14286	0	14.2857	26.6667	0	8.33333	10	0	3.22581	6.66667	9	2	6	1
49CLSTN1	49	CLSTN1	Cassette	176.889	#N/A	-1.91622	0.0959299	1.11679	0.606478	16.9601	0.0880188	7.84568	0.0969953	15.8969	0.14904	2.70987	1.22938	0.793651	0.70805	3.82667	3.08435	17.7537	9.39389	10.5556	4.79213	16.6905	12.0407	3.42466	1.29032	3.41463	1.36054	0	1.02041	1.08696	7.16724	3.22581	27.2425	17.561	8.45771	15.9091	6.66667	9.09091	27.2727	3.58974	19.209	141	5	153	2
50OSGEPL1	50	OSGEPL1	Cassette	76.0556	#N/A	-0.00881679	0.995021	-0.279691	0.818037	-3.606	0.142973	-3.08339	0.0872715	-2.64681	0.174094	99.0654	1.61874	99.0566	1.63401	98.7857	1.09528	95.4506	2.79606	95.982	1.72631	96.4098	2.18684	97.1963	100	100	97.1698	100	100	97.8723	100	98.4848	92.8571	98.4127	95.082	97.8495	95.6522	94.4444	94.0171	96.9072	98.3051	3	104	0	66
52ANXA2	52	ANXA2	TwoMulx	57.0556	#N/A	-4.81311	0.272677	-0.683355	0.894927	9.03617	0.10572	-4.03113	0.336878	2.08416	0.33034	6.40041	5.54345	1.5873	2.74929	5.71705	6.3178	10.6235	6.0345	2.36928	2.1414	3.67146	1.50164	0	9.67742	9.52381	4.7619	0	0	0	12.5	4.65116	16.6667	10.6061	4.5977	2.94118	4.16667	0	2.8	5.40541	2.80899	41	0	28	3
54FAM120A	54	FAM120A	Cassette	272.611	#N/A	1.84863	0.101786	-3.79017	0.450711	-5.11977	0.00660627	-2.89266	0.363401	-4.91421	0.0851661	95.0719	0.708156	96.9206	1.21803	91.2818	7.05705	91.8008	0.705746	92.1793	4.29378	92.0064	2.93492	94.433	94.9495	95.8333	95.5263	97.4576	97.7778	99.2593	88.7324	85.8537	92.6087	91.3043	91.4894	96.7532	88.2353	91.5493	94.4954	92.7536	88.7701	27	458	20	376
55OSBPL3	55	OSBPL3	Cassette	431.667	#N/A	-0.761885	0.625871	-1.05669	0.527144	0.0354949	0.979979	0.694485	0.454129	0.110203	0.93778	98.2475	1.30239	97.4856	2.0921	97.1908	2.2356	97.5211	0.748381	98.942	0.223278	97.5958	0.723444	99.0964	98.8981	96.748	98.9601	98.4055	95.0912	94.8478	99.3007	97.4239	98.338	96.8685	97.3568	99.187	98.75	98.8889	96.7742	98.1374	97.8758	3	329	4	359
56ZMYM3	56	ZMYM3	Cassette	320.389	#N/A	0.093633	0.42265	-0.091119	0.5279	0	#DIV/0!	0.093633	0.42265	0	#DIV/0!	99.9064	0.162177	100	0	99.8152	0.161092	100	0	100	0	100	0	100	99.7191	100	100	100	100	100	99.7416	99.7041	100	100	100	100	100	100	100	100	100	0	411	1	355
57TOM1L2	57	TOM1L2	Cassette	35.1667	#N/A	-13.7045	0.15174	-12.6496	0.615301	6.61819	0.362199	-21.6581	0.133697	-17.0397	0.0703108	83.5295	9.6285	69.825	9.34944	70.8798	36.6535	76.4432	5.43108	61.8713	16.2215	52.7853	4.06249	89.2857	88.8889	72.4138	76.1905	74.1935	59.0909	28.5714	91.0448	93.0233	70.2703	78.5714	80.4878	78.9474	46.6667	60	57.4468	50.9091	50	3	25	4	32
59PPP5C	59	PPP5C	Cassette	368	#N/A	-8.66127	0.375479	-5.97744	0.519822	5.88554	0.465759	-14.4109	0.192175	-2.21296	0.708333	40.0746	13.266	31.4133	2.25013	34.0972	3.11575	37.2989	11.3619	25.6637	6.22557	29.2004	8.7492	26.2976	41.1638	52.7624	30.0412	34.0102	30.1887	35.0282	36.6412	30.622	48.4076	37.7892	25.6997	24.1218	20.354	32.5153	27.0059	38.8379	21.7573	426	152	273	191
60ZNF138	60	ZNF138	Cassette	112.944	28.5981	11.4872	0.189785	16.4804	0.293041	10.1312	0.264537	-3.12886	0.817648	7.36057	0.327034	37.7402	10.4932	49.2275	4.99114	54.2207	19.8942	59.3587	11.5009	34.6114	18.9021	56.588	9.69518	25.8065	45.5224	41.8919	54.6012	48.3444	44.7368	32.2917	71.1111	59.2593	72.549	51.4286	54.0984	56.1798	26.7241	20.9302	55.7692	66.6667	47.3282	184	64	73	61
61DYNLL1	61	DYNLL1	AltStart	1992.72	#N/A	0.0973905	0.217867	0.102702	0.446868	-0.143271	0.0664627	0.00394712	0.961267	-0.0516224	0.325978	0.104999	0.0909377	0.202389	0.0685473	0.207701	0.181687	0.0591178	0.00845164	0.108946	0.0960645	0.150767	0.030935	0	0.156433	0.158562	0.203417	0.133333	0.270416	0	0.337154	0.285948	0.0595593	0.0504541	0.0673401	0.145349	0	0.181488	0.182482	0.149142	0.120676	2713	0	2553	4
62SNX5	62	SNX5	Cassette	22.1667	#N/A	-7.90223	0.102744	-8.49919	0.26957	-4.72394	0.566476	-9.81681	0.172963	9.31646	0.103362	19.2928	1.54145	11.3906	5.04587	10.7937	9.77448	6.66667	11.547	9.47603	8.28955	20.7071	5.73627	18.6441	18.1818	21.0526	5.88235	15.7895	12.5	13.3333	0	19.0476	0	0	20	13.0435	15.3846	0	16.6667	27.2727	18.1818	48	11	27	6
64ZMIZ1	64	ZMIZ1	Cassette	334.722	#N/A	8.57998	0.326075	-2.99927	0.708019	-9.77221	0.0747643	9.06763	0.301549	-0.0258463	0.994155	75.8112	11.3847	84.3912	5.21525	72.8119	5.2294	74.619	4.73773	84.8788	4.49005	84.3653	1.88389	87.9581	74.0909	65.3846	87.5472	87.2549	78.3715	78.6744	71.134	68.6275	77.7328	69.1667	76.9575	83.0189	81.6176	90	86.0158	84.7673	82.3129	23	168	57	163
65ABI2	65	ABI2	Cassette	66.3889	-10.4653	-5.37262	0.287454	-8.3998	0.0938334	-6.72273	0.185838	-1.48829	0.773921	-9.70735	0.20091	85.846	4.36602	80.4734	6.06804	77.4462	4.96924	73.7507	2.41844	84.3577	7.03289	70.7661	8.83877	84.4444	82.3529	90.7407	73.6264	82.6087	85.1852	81.1321	79.4118	71.7949	72.3404	72.3684	76.5432	78.9474	81.8182	92.3077	74.7368	76.9231	60.6383	14	76	12	56
66UNQ436	66	UNQ436	Cassette	89.8333	15.6069	10.1811	0.0534213	-1.16859	0.888819	-14.3068	0.0376491	-2.99213	0.69087	-18.3085	0.0292425	46.4965	3.04895	56.6776	5.10947	45.3279	12.5882	42.3708	6.13165	43.5044	11.0747	38.3691	7.3773	45.045	44.4444	50	51.3514	57.1429	61.5385	32.1429	57.2193	46.6216	45.7143	46.1039	35.2941	56.1404	38.8889	35.4839	35.5556	46.7391	32.8125	61	50	45	36
68IRF3	68	IRF3	Cassette	334.056	13.0648	7.48486	0.0449985	2.5227	0.499316	-14.1193	0.00208764	-7.73388	0.116469	-13.7013	0.189521	88.4914	3.12326	95.9762	0.863315	91.0141	4.8763	81.8569	1.94882	80.7575	5.42768	82.275	12.1529	90.9091	84.965	89.6	95.5508	95.4082	96.9697	96.5812	88.961	87.5	79.6296	82.6923	83.2487	86.0697	80.9816	75.2212	89.4545	89.1271	68.2432	27	270	43	243
70SF1	70	SF1	Cassette	2908.33	#N/A	0	#DIV/0!	0	#DIV/0!	0	#DIV/0!	0	#DIV/0!	0	#DIV/0!	0	0	0	0	0	0	0	0	0	0	0	0	0	0	0	0	0	0	0	0	0	0	0	0	0	0	0	0	0	0	4548	0	4129	0
72APP	72	APP	Cassette	380.611	-36.7101	-26.6186	0.00870274	-8.54908	0.446778	24.3227	0.0033219	-4.75304	0.092037	8.81491	0.503724	92.4688	0.866409	65.8503	4.74557	83.9198	15.7634	90.1729	4.77157	87.7158	2.86224	74.6652	18.7179	93.0939	92.8328	91.4798	60.3715	68.6792	68.5	65.8031	91.453	94.5032	86.7925	88.0952	95.6311	88.9439	89.759	84.4444	86.4522	53.0822	84.4612	25	337	21	272
73CAST	73	CAST	Cassette	998.167	#N/A	0	#DIV/0!	0	#DIV/0!	-0.104702	0.221961	0	#DIV/0!	-0.0449843	0.42265	100	0	100	0	100	0	99.8953	0.10354	100	0	99.955	0.077915	100	100	100	100	100	100	100	100	100	99.793	100	99.8929	100	100	100	100	99.865	100	0	831	0	738
74PCQAP	74	PCQAP	Cassette	281.556	#N/A	0.159063	0.830697	-0.382022	0.733577	-0.0173518	0.978006	0.187353	0.787394	0.0010866	0.998269	99.2756	0.939303	99.4346	0.752802	98.8935	1.52101	99.4173	0.694591	99.4629	0.59487	99.4357	0.204136	100	99.6124	98.2143	99.7238	98.5801	100	100	99.5215	97.1591	98.6486	100	99.6032	99.5652	100	98.8235	99.5526	99.2	99.5546	0	291	1	257
75LRRFIP1	75	LRRFIP1	Cassette	22.5556	#N/A	3.7037	0.42265	1.11111	0.42265	1.25565	0.803138	0	#DIV/0!	-3.7037	0.42265	0	0	3.7037	6.415	1.11111	1.9245	4.95935	5.0005	0	0	0	0	0	0	0	0	0	11.1111	0	0	3.33333	0	4.87805	10	0	0	0	0	0	0	26	0	17	0
78GLRX2	78	GLRX2	AltStart	14.6667	#N/A	-25.6874	0.106037	-23.4249	0.302829	-21.1625	0.170731	-3.91571	0.858045	-2.96166	0.820459	56.3736	15.7557	30.6863	14.3978	32.9487	28.8752	9.52381	16.4957	52.4579	31.0253	27.7246	15.5104	40	57.6923	71.4286	47.0588	20	25	0	45	53.8462	0	0	28.5714	55.5556	81.8182	20	45.4545	21.0526	16.6667	18	12	11	15
79ATG16L2	79	ATG16L2	Cassette	16.3333	#N/A	0	#DIV/0!	0	#DIV/0!	0	#DIV/0!	0	#DIV/0!	0	#DIV/0!	100	0	100	0	100	0	100	0	100	0	100	0	100	100	100	100	100	100	100	100	100	100	100	100	100	100	100	100	100	100	0	18	0	19
80DTNB	80	DTNB	Cassette	193.778	-15.9085	-5.35161	0.06679	-1.83635	0.569109	6.16053	0.0486448	-3.3914	0.423794	2.76552	0.44985	14.5041	1.54849	9.15249	2.92476	12.6677	4.60771	15.313	1.43719	11.1127	5.85952	11.918	4.77725	13.6076	13.6126	16.2921	5.9322	9.88142	11.6438	17.8808	9.13978	10.9827	14.1026	16.9014	14.9351	14.6018	14.3885	4.34783	11.583	7.31707	16.8539	273	43	165	26
81SETD2	81	SETD2	Cassette	1445.67	#N/A	4.05221	0.225597	-4.11173	0.333187	-11.7869	0.00862571	9.24382	0.0360463	-0.995214	0.61033	15.7025	4.00998	19.7547	2.53263	11.5907	5.02988	7.96776	3.20953	24.9463	2.65216	18.7595	1.77662	19.7601	15.6053	11.7419	21.5153	20.8966	16.8521	17.1843	7.43971	10.1482	5.67082	6.59748	11.635	23.8208	27.9756	23.0425	18.6872	20.5711	17.0201	1405	346	1206	223
82RPAIN	82	RPAIN	Cassette	1164.61	#N/A	-2.21793	0.247948	0.973753	0.70025	3.97971	0.138764	-0.549498	0.739522	3.43677	0.0862829	7.89424	2.40173	5.6763	0.517989	8.86799	3.26122	9.65601	2.92681	7.34474	0.914736	9.11308	1.97571	6.32743	6.69594	10.6593	6.22435	5.60976	5.19481	5.40936	9.30736	11.8873	12.0944	10.4634	6.41026	6.92141	8.39446	6.71835	7.10767	9.17387	11.0577	2117	143	1700	122
84SYNJ1	84	SYNJ1	Cassette	74.2778	#N/A	0	#DIV/0!	0	#DIV/0!	0	#DIV/0!	0	#DIV/0!	0	#DIV/0!	0	0	0	0	0	0	0	0	0	0	0	0	0	0	0	0	0	0	0	0	0	0	0	0	0	0	0	0	0	0	51	0	51	0
85KIAA0174	85	KIAA0174	Cassette	161.278	#N/A	-0.187293	0.808569	0.0548232	0.926435	0.115494	0.871399	0.316068	0.680052	0.599354	0.403481	99.1973	0.89967	99.01	0.872776	99.2521	0.185048	99.1255	0.761247	99.5134	0.842847	99.6094	0.676582	98.2249	99.3671	100	98.6784	98.3516	100	99.0385	99.359	99.359	98.6111	98.7654	100	98.5401	100	100	100	100	98.8281	3	166	1	157
86CARD16	86	CARD16	Cassette	232.556	#N/A	1.32031	0.706356	9.85851	0.0634816	1.6878	0.546475	6.64467	0.130073	2.17391	0.667993	24.414	4.60779	25.7343	3.18103	34.2725	4.85905	27.4221	3.10104	31.0586	3.85299	27.9082	7.2052	22.9437	29.5775	20.7207	23.2	24.6988	29.304	28.7179	36.3636	37.7358	24.1071	30.2521	27.907	30.9278	34.9754	27.2727	22.2826	36.0294	25.4125	178	53	100	42
87CHD2	87	CHD2	Cassette	258.722	#N/A	1.64216	0.295937	1.85752	0.255077	-0.0792227	0.817016	2.18615	0.196442	0.285154	0.493594	97.246	2.039	98.8882	0.496441	99.1036	0.11703	98.809	0.207544	99.4322	0.742805	99.1734	0.427135	97.8852	98.8889	94.964	99.4382	98.7531	98.4733	98.9848	99.1071	99.2188	98.5915	98.8304	99.005	99.705	98.5915	100	99.6219	98.7715	99.1266	7	324	2	178
88SH3PXD2A	88	SH3PXD2A	Cassette	925.611	#N/A	0.866037	0.166417	1.55004	0.0757883	-2.01585	0.168609	-7.06472	0.150161	-10.1007	0.0221098	96.3944	0.580837	97.2604	0.666795	97.9444	0.894213	95.2445	1.71652	89.3296	5.4	87.1596	2.91464	96.0054	96.1156	97.062	98.0237	96.966	96.7914	98.1366	98.7269	96.9697	95.0427	97.053	93.6378	92.3944	83.0946	92.5	90.3832	84.7101	86.3856	59	1418	43	1064
89NFATC1	89	NFATC1	Cassette	51.3333	#N/A	0	#DIV/0!	0	#DIV/0!	0	#DIV/0!	0	#DIV/0!	0	#DIV/0!	100	0	100	0	100	0	100	0	100	0	100	0	100	100	100	100	100	100	100	100	100	100	100	100	100	100	100	100	100	100	0	74	0	41
91ACAD10	91	ACAD10	Cassette	18.3333	#N/A	-1.27197	0.658424	-3.15285	0.40129	1.64546	0.532109	-3.7535	0.359906	1.99819	0.419251	98.0392	3.39618	96.7672	3.13057	94.8864	4.65077	98.4127	2.74929	94.2857	5.15079	98.7654	2.13833	100	100	94.1176	100	96.5517	93.75	90.9091	100	93.75	95.2381	100	100	92.8571	90	100	100	96.2963	100	0	25	0	28
92KIF1B	92	KIF1B	AltEnd	83.2778	#N/A	0.0647943	0.994364	-2.9772	0.753341	-24.1577	0.040042	-32.6051	0.020411	-33.9068	0.0190045	57.1096	10.2334	57.1744	10.8722	54.1324	11.3852	33.0168	7.5178	24.5045	11.1169	23.2676	10.9487	50.8475	51.5625	68.9189	49.2308	52.7273	69.5652	64.5833	42	55.814	27.2727	30.2521	41.5254	36.5854	22.2222	14.7059	16.4634	35.8974	17.4419	29	30	31	33
93CEP57	93	CEP57	Cassette	1660.5	#N/A	-10.9524	0.198759	1.07222	0.912283	11.5271	0.0461548	-6.68687	0.377454	4.23781	0.60007	25.9666	10.159	15.0141	2.15215	27.0388	12.1065	26.5413	5.2063	19.2797	4.07424	19.252	11.8221	15.9584	25.6713	36.27	17.4327	14.2994	13.3103	13.0594	33.9869	34.07	24.1676	32.5114	22.9449	15.7516	18.3486	23.7389	11.1763	32.8213	13.7583	1859	353	1135	392
95ARHGAP10	95	ARHGAP10	Cassette	57.3889	#N/A	0.912633	0.720398	-9.95898	0.0842081	7.24057	0.12617	-0.63985	0.905817	2.36208	0.438543	85.868	3.34187	86.7806	2.34236	75.909	6.02903	94.0212	5.27962	85.2281	7.86072	89.1427	4.00345	83.3333	89.6552	84.6154	87.8788	88.3721	84.0909	82.0513	70	75.6757	90	92.0635	100	93.75	83.6735	78.2609	91.7808	84.5361	91.1111	7	35	3	26
96SLC25A33	96	SLC25A33	Cassette	107.444	#N/A	0.956449	0.274477	0.0177835	0.961349	-0.721708	0.421978	-0.234742	0.42265	-0.954785	0.275153	0.234742	0.406585	1.19119	1.11973	0.252525	0.437387	0.469484	0.813169	0	0	0.236407	0.409468	0.704225	0	0	2.22222	1.35135	0	0	0	0.757576	0	0	1.40845	0	0	0	0	0.70922	0	141	1	125	0
97YAF2	97	YAF2	Cassette	102.111	#N/A	1.17647	0.42265	1.17647	0.42265	-0.350877	0.42265	0.678958	0.635727	-0.15949	0.42265	98.8235	2.03771	100	0	100	0	99.6491	0.607737	99.5025	0.861717	99.8405	0.276244	100	100	96.4706	100	100	100	100	100	100	100	98.9474	100	98.5075	100	100	100	100	99.5215	0	112	0	91
98TSC22D2	98	TSC22D2	Cassette	57.5	#N/A	0.686401	0.730645	-0.900901	0.42265	-1.5873	0.42265	-0.431417	0.699592	-1.33089	0.491113	0.900901	1.56041	1.5873	2.74929	0	0	0	0	0.469484	0.813169	0.25641	0.444116	0	2.7027	0	0	4.7619	0	0	0	0	0	0	0	1.40845	0	0	0.769231	0	0	62	0	36	1
100LPGAT1	100	LPGAT1	Cassette	17.2778	#N/A	15	0.188497	0	#DIV/0!	-13.1481	0.223103	3.8961	0.202947	-13.4127	0.217665	0	0	15	13.2288	0	0	1.85185	3.2075	3.8961	3.61543	1.5873	2.74929	0	0	0	0	20	25	0	0	0	5.55556	0	0	7.14286	4.54545	0	4.7619	0	0	25	0	34	0
105SFRS5	105	SFRS5	AltStart	1453.33	#N/A	-0.382577	0.281628	-0.343256	0.20916	0.518381	0.279646	0.196043	0.631443	0.466024	0.196797	99.1474	0.293788	98.7648	0.431525	98.8041	0.2669	99.2832	0.565094	99.3434	0.566368	99.2308	0.111421	98.9948	99.486	98.9613	98.338	99.2009	98.7556	99.0654	98.8149	98.532	99.4022	98.668	99.7792	98.7303	99.4528	99.8471	99.1045	99.3151	99.2729	23	2265	7	1355
107FBXW11	107	FBXW11	Cassette	1604.22	#N/A	-0.252566	0.0445851	0.681318	0.277304	0.708757	0.0204604	-0.0238818	0.885532	0.114239	0.195986	0.361265	0.108213	0.108698	0.105835	1.04258	0.800407	0.817455	0.233632	0.337383	0.239214	0.222938	0.0307823	0.242954	0.455235	0.385604	0.114679	0	0.211416	0.139276	1.66359	1.32488	0.547809	0.959488	0.945068	0.192678	0.205973	0.613497	0.190476	0.226629	0.251708	2053	5	1312	6
110DKFZp762G052	110	DKFZp762G052	Cassette	2999.78	#N/A	0.147781	0.318689	0.0719461	0.672812	-0.0825118	0.117962	-0.0137578	0.929449	-0.409681	0.125226	99.6269	0.194944	99.7746	0.0576298	99.6988	0.192496	99.6921	0.0379948	99.6131	0.16011	99.365	0.284875	99.8299	99.6095	99.4412	99.8282	99.782	99.7137	99.851	99.4824	99.763	99.6634	99.6777	99.7352	99.482	99.7916	99.5657	99.5792	99.0417	99.4739	8	4695	12	3061
111NONO	111	NONO	Cassette	19658.7	#N/A	-0.175008	0.949154	-2.30635	0.260725	-2.91174	0.303567	2.48534	0.241957	0.522145	0.856055	84.0743	2.47053	83.8993	3.67517	81.7679	1.67508	80.9875	1.44646	86.5596	1.86924	84.4214	2.86195	84.9693	85.9725	81.281	87.1908	84.5733	79.9337	79.947	82.1135	83.2433	79.7145	82.5604	80.6877	84.5682	86.8343	88.2763	81.3137	86.9486	85.0019	4603	26021	3577	21923
112MICAL1	112	MICAL1	Cassette	18.3889	#N/A	0	#DIV/0!	0	#DIV/0!	0	#DIV/0!	#DIV/0!	#DIV/0!	0	#DIV/0!	100	0	100	0	100	0	100	0	#DIV/0!	#DIV/0!	100	0	100	100	100	100	100	100	100	100	100	100	100	100	100	100	#DIV/0!	100	100	100	0	9	0	5
113FNBP4	113	FNBP4	Cassette	141.611	#N/A	-2.46327	0.399801	-3.14388	0.299241	2.58691	0.240733	-0.444371	0.871956	5.6498	0.0807934	7.61417	3.81056	5.1509	2.20436	4.47029	2.21262	7.73782	2.3906	7.1698	2.22785	10.8007	3.34308	6.38298	4.57143	11.8881	6.89655	2.6738	5.88235	6.14035	1.96078	5.30973	8.57143	9.6	5.04202	9.73451	6.06061	5.71429	14.4231	7.8341	10.1449	220	15	167	8
114IKZF3	114	IKZF3	Cassette	17.6667	#N/A	0	#DIV/0!	0	#DIV/0!	0	#DIV/0!	0	#DIV/0!	0	#DIV/0!	100	0	100	0	100	0	100	0	100	0	100	0	100	100	100	100	100	100	100	100	100	100	100	100	100	100	100	100	100	100	0	25	0	18
116MARK4	116	MARK4	Cassette	595.944	#N/A	1.69905	0.0187121	-0.329159	0.743304	-3.22596	0.00126752	0.884369	0.36846	-2.05837	0.0744802	2.14259	0.586194	3.84164	0.460266	1.81343	1.45398	0.615681	0.505656	3.02696	1.30499	1.78327	1.14918	2.68817	2.21675	1.52284	4.34783	3.72881	3.44828	3.45528	0.688705	1.2963	0.42328	1.1893	0.234467	1.98238	4.4898	2.6087	0.886918	3.07882	1.38408	362	10	397	9
117MMS19	117	MMS19	Cassette	555.056	#N/A	0.207834	0.481826	0.0651153	0.825719	-0.25879	0.299309	0.312623	0.271934	0.142439	0.542468	99.5473	0.340663	99.7552	0.315733	99.6124	0.337928	99.4964	0.174515	99.8599	0.242584	99.8976	0.177373	99.5694	99.8764	99.1961	100	99.8667	99.3988	99.789	99.2228	99.8255	99.4429	99.3548	99.6914	100	100	99.5798	99.6928	100	100	4	925	1	808
118RPRD2	118	RPRD2	Cassette	42.1667	#N/A	-2.26244	0.190666	0	#DIV/0!	1.33652	0.421344	0	#DIV/0!	2.26244	0.190666	100	0	97.7376	2.0109	100	0	99.0741	1.60375	100	0	100	0	100	100	100	96.1538	100	97.0588	100	100	100	100	100	97.2222	100	100	100	100	100	100	0	46	0	52
119SRRM1	119	SRRM1	Cassette	13.4444	#N/A	2.9822	0.817237	-15.2216	0.334028	-15.888	0.292681	-31.9384	0.153054	-28.3147	0.108557	58.1289	5.35582	61.1111	19.245	42.9073	20.916	45.2231	9.68039	26.1905	25.0849	32.7965	10.3477	64.2857	54.5455	55.5556	50	50	83.3333	66.6667	27.2727	34.7826	36.3636	43.75	55.5556	50	28.5714	0	41.6667	35.2941	21.4286	5	9	10	12
120SHC1	120	SHC1	Cassette	488.944	#N/A	3.90597	0.0549651	-2.00477	0.665397	-7.05946	0.194545	-0.964418	0.716463	-7.24246	0.189213	89.4905	1.90761	93.3965	0.794714	87.4857	6.79239	86.337	6.39842	88.5261	3.72175	86.154	6.44185	90.3401	90.8257	87.3057	93.3222	92.6415	94.2257	94.1645	80.5851	87.7076	90.6336	78.9835	89.3939	92.236	88.5496	84.7926	92.5532	86.2385	79.6703	71	664	50	495
122CBFB	122	CBFB	Alt5Prime	7505.67	22.3473	2.90653	0.0744033	1.0702	0.552837	-2.411	0.107304	-1.3019	0.322786	-2.57487	0.0976806	8.64186	0.679955	11.5484	1.62948	9.71206	2.59095	9.13739	0.901755	7.33996	1.72628	8.97352	0.609649	8.05332	8.48607	9.38619	10.0028	11.3919	13.2505	12.5726	9.04059	7.52294	8.14999	9.34482	9.91736	8.56796	8.08576	5.36616	8.56914	9.67474	8.67668	6622	580	4993	463
123SERPINH1	123	SERPINH1	Cassette	37.7222	11.3768	-18.2525	0.0512741	-11.5452	0.354228	-9.46333	0.0459728	-21.0751	0.0445789	-1.24473	0.730595	35.7084	8.85248	17.4559	4.3308	24.1632	16.1306	7.99256	3.65516	14.6332	9.0095	16.2112	3.9074	25.8065	38.4615	42.8571	20.5128	19.3548	12.5	41.1765	22.2222	9.09091	10	3.77358	10.2041	10.2041	8.69565	25	12.1951	20	16.4384	23	8	16	10
127CSDA	127	CSDA	Cassette	367	#N/A	-6.28868	0.148444	-9.62938	0.135573	-4.69406	0.263235	-4.16319	0.153975	-2.07544	0.544385	75.7939	3.2862	69.5052	4.89237	66.1645	7.29387	64.8112	3.78919	71.6307	0.728246	67.4298	1.43943	75.0533	79.3872	72.9412	72.5041	72.1519	63.8596	73.7931	59.2593	65.4412	69.0698	61.8123	63.5514	70.7904	72.0779	72.0238	66.3415	66.886	69.0619	117	352	74	285
129BAX	129	BAX	Cassette	1599.44	#N/A	0.14251	0.614011	-0.13116	0.472386	0.218571	0.457478	0.51753	0.11541	0.562329	0.130537	0.403764	0.110092	0.546275	0.411083	0.272605	0.250482	0.764845	0.112779	0.921294	0.352332	1.1086	0.135862	0.471884	0.276753	0.462657	0.234522	0.392157	1.01215	0	0.325203	0.492611	0.647249	0.872093	0.775194	0.745898	0.691085	1.3269	1.09091	0.982456	1.25245	2531	12	2162	6
130DKFZp666A071	130	DKFZp666A071	Cassette	202.222	#N/A	0.0925563	0.669396	0.211979	0.634724	0.0799201	0.836613	0.970219	0.00933268	-0.246877	0.194262	0.154321	0.267292	0.246877	0.222257	0.3663	0.634451	0.326797	0.56603	1.12454	0.175502	0	0	0.462963	0	0	0.309598	0.431034	0	0	0	1.0989	0	0	0.980392	1.08696	0.970874	1.31579	0	0	0	215	1	180	0
131SIRT1	131	SIRT1	Cassette	316.222	#N/A	-0.662291	0.507441	1.32902	0.234814	1.19515	0.311638	0.271224	0.774314	2.11327	0.0117016	97.4432	1.37923	96.781	0.622606	98.7723	0.236563	97.9761	1.53874	97.7145	0.52449	98.8942	0.395999	97.551	98.7654	96.0133	97.2644	97	96.0784	98.6301	98.6413	99.0453	98.3146	96.2963	99.3174	98.2578	97.2112	97.6744	98.4513	99.0172	99.2141	12	478	5	400
133ZFYVE16	133	ZFYVE16	Cassette	98.6111	#N/A	-1.92992	0.770652	-6.67345	0.251729	-6.73562	0.273314	0.951352	0.853707	2.01328	0.756275	21.9263	7.28894	19.9963	7.84847	15.2528	3.46924	13.2607	3.12266	22.8776	3.77045	22.0096	6.94499	28.5714	23.0769	14.1304	24.7525	24.2991	10.9375	11.25	17.1171	17.3913	15.0943	15.0327	9.65517	26.7606	22.6415	19.2308	18.6047	30	17.4242	60	24	40	12
135ARHGAP17	135	ARHGAP17	Cassette	49.6667	#N/A	0	#DIV/0!	0	#DIV/0!	-0.900901	0.42265	0	#DIV/0!	-0.421941	0.42265	100	0	100	0	100	0	99.0991	1.56041	100	0	99.5781	0.730823	100	100	100	100	100	100	100	100	100	97.2973	100	100	100	100	100	100	98.7342	100	0	58	0	60
136DIS3	136	DIS3	Cassette	148.556	26.0997	21.3659	0.036618	5.34164	0.241482	-14.0959	0.0706321	9.88946	0.0683041	-5.92393	0.381956	25.9779	1.52149	47.3438	7.72224	31.3196	5.69097	33.248	3.25134	35.8674	5.1093	41.4199	7.03151	27.5862	25.7862	24.5614	50.4386	53.0387	38.5542	37.6812	26.7123	29.5652	35.7664	34.4	29.5775	36	30.6931	40.9091	42.1053	48.0836	34.0708	168	64	118	41
137KIAA0513	137	KIAA0513	Cassette	17.8889	#N/A	-4.16667	0.535106	-5.55556	0.42265	-1.38889	0.42265	3.0303	0.701807	0.6178	0.746821	5.55556	9.6225	1.38889	2.40563	0	0	0	0	8.58586	8.3448	2.00669	1.92852	0	0	16.6667	0	0	4.16667	0	0	0	0	0	0	16.6667	9.09091	0	3.84615	0	2.17391	19	0	19	0
138MRPL13	138	MRPL13	Cassette	811.222	#N/A	0	#DIV/0!	0	#DIV/0!	0	#DIV/0!	0	#DIV/0!	0	#DIV/0!	100	0	100	0	100	0	100	0	100	0	100	0	100	100	100	100	100	100	100	100	100	100	100	100	100	100	100	100	100	100	0	1484	0	928
141FUBP1	141	FUBP1	Cassette	1917.72	#N/A	9.87162	0.10186	2.70874	0.40932	5.37987	0.279633	42.079	0.000889834	35.2212	0.0106398	10.7371	4.53183	20.6087	6.38829	13.4458	0.158362	25.9886	1.60225	52.8161	5.98995	55.83	10.0569	15.3515	10.5671	6.29262	20.8333	26.8817	14.1111	13.2979	13.4267	13.6129	25.1735	24.9577	27.8345	59.6952	48.7532	50	66.8763	47.2045	53.4091	1770	321	1845	218
142PALM2	142	PALM2	Cassette	25.7222	#N/A	0.334502	0.958951	-5.74894	0.233641	-7.54177	0.548359	-3.32422	0.629516	-11.4493	0.214823	86.7311	5.95308	87.0656	8.64629	80.9821	3.02387	79.5238	17.2812	83.4069	9.1296	75.6162	10.2328	80	91.3043	88.8889	92.9825	91.0714	77.1429	84.375	78.5714	80	85.7143	92.8571	60	93.75	76.4706	80	77.1429	85	64.7059	7	28	2	21
144CDCA7L	144	CDCA7L	Cassette	840.222	-14.5683	-17.7675	0.000224845	-3.28182	0.65674	6.10569	0.139789	-1.81265	0.551424	8.30551	0.104586	53.9567	1.62415	36.1891	1.77332	50.6748	10.9478	42.2948	4.67081	52.144	4.30241	44.4946	5.38595	52.0877	54.7567	55.0256	37.0031	37.4093	34.1549	38.1356	58.3333	55.5556	41.784	47.2	37.9004	47.8422	52.1429	56.447	42.0195	50.6732	40.7911	918	998	623	754
145CAMK2G	145	CAMK2G	Cassette	237.389	#N/A	-3.1153	0.837398	18.5477	0.185123	23.0501	0.158422	-8.24067	0.518535	-1.2948	0.920941	69.9909	16.2726	66.8756	18.4726	88.5385	2.16204	89.9257	3.8237	61.7502	11.6074	65.5808	9.55699	54.5455	68.4466	86.9806	48.7923	66.1202	85.7143	86.0806	89.3891	90.146	90.2597	93.5714	85.9459	69.5652	48.4127	67.2727	71.1443	54.5455	71.0526	105	126	65	141
146RAD51L3	146	RAD51L3	MulSkip	160.111	#N/A	5.20427	0.264299	-6.92521	0.624042	-29.3392	0.0121985	-13.2499	0.00406436	-19.195	0.0330074	54.4552	2.89259	59.6595	5.86596	47.53	20.8276	30.3203	8.82429	41.2053	2.16356	40.4644	8.04295	55.4348	51.2	56.7308	54.717	58.1197	66.1417	71.5596	34.6667	36.3636	40.5063	25	25.4545	42.3529	42.5532	38.7097	41.4226	47.9853	31.9853	123	153	122	128
148KIAA0999	148	KIAA0999	Cassette	366.889	#N/A	-0.0423963	0.979249	-4.29776	0.0845675	-7.33493	0.0139453	-5.80419	0.187765	-10.2541	0.00900111	83.5295	1.19337	83.4871	2.31064	79.2317	2.58251	76.1521	1.80363	77.7253	5.19616	73.233	2.81641	84.8921	82.6705	83.0258	84.5745	85.0534	80.8333	81.8182	76.6532	79.2237	76.3021	74.2782	77.8761	72.1228	78.6667	82.3864	70.1275	75.6219	73.9496	63	354	61	291
150YAP1	150	YAP1	Cassette	46.5	#N/A	11.2478	0.173221	7.28233	0.378806	10.1264	0.10012	6.58027	0.404978	-2.66556	0.674246	27.7485	9.74843	38.9964	4.31549	35.0309	8.15569	49.1228	6.57087	34.3288	7.22799	36.3308	8.92324	31.5789	35	16.6667	43.2432	34.6154	39.1304	41.6667	37.5	25.9259	46.4789	44.2857	56.6038	35.2941	41.0256	26.6667	35.443	45.6647	27.8846	13	6	13	7
152PLEKHM2	152	PLEKHM2	Cassette	605.889	-13.1	-3.77378	0.188258	2.16504	0.239614	11.3505	0.0112742	9.36227	0.00881672	12.1208	0.0137657	85.497	2.19928	81.7232	3.33735	87.6621	1.48024	93.0738	2.71041	94.8593	0.959557	93.8441	3.68957	87.0398	86.4726	82.9787	85.4337	78.9668	80.7692	86.6261	89.3574	87.0027	91.4422	96.2025	91.5767	95.6667	93.7984	95.1128	96.1221	89.5872	95.8229	88	591	79	505
153CASP9	153	CASP9	MulSkip	28.4444	#N/A	11.4867	0.365346	0.849209	0.956615	-29.5863	0.0295026	-12.1887	0.393286	-9.97059	0.448117	39.9275	15.6155	51.4141	11.2788	40.7767	19.9325	21.8279	5.10309	27.7388	15.6203	41.4436	16.8126	29.6296	32.2581	57.8947	63.3333	40.9091	50	63.6364	27.027	31.6667	16.2162	26.1905	23.0769	42.1053	30	11.1111	60.4651	28.5714	35.2941	19	8	21	10
155ITSN2	155	ITSN2	Cassette	50.5556	#N/A	-1.6596	0.728999	-3.29019	0.461097	-5.36733	0.179264	3.24094	0.50735	0.566126	0.920051	9.5006	6.16657	7.841	4.59501	6.21042	2.37157	2.47367	0.451179	12.7415	4.53381	8.40713	7.79239	2.38095	13.1579	12.963	2.5641	10	10.9589	8.16327	3.57143	6.89655	2.04082	2.94118	2.43902	12.5	17.3913	8.33333	2.89855	17.3228	5	41	1	33	5
157HISPPD1	157	HISPPD1	Cassette	1356	#N/A	0.268226	0.854448	2.92019	0.3331	4.99649	0.0992333	17.6779	0.0631363	10.958	0.0123437	3.61224	0.636282	3.88047	2.18138	6.53243	4.00222	8.87696	3.21783	21.2901	8.14097	14.8385	3.30516	4.17738	3.73626	2.92308	2.92044	6.3772	2.34375	2.93132	10.8413	5.82465	11.9048	9.22819	5.49793	22.0657	12.7891	29.0155	17.5914	11.1729	15.7512	1491	65	1314	51
158ARHGEF10	158	ARHGEF10	Cassette	272.778	#N/A	0.631402	0.851954	4.79949	0.0643614	2.39859	0.505387	-0.692057	0.589245	-1.36791	0.684017	7.52701	1.83021	8.15841	4.97339	12.3265	2.57158	10.557	2.22363	6.83495	0.664646	6.79051	1.11448	5.88235	7.2	9.49868	7.72727	3.41463	13.3333	9.43396	13.1915	14.3541	8.75912	9.86842	13.0435	7.56757	6.27063	6.66667	5.50459	7.47664	7.3903	432	27	464	36
160AMBRA1	160	AMBRA1	Cassette	95.5	#N/A	-8.14328	0.371686	-7.69137	0.389205	-12.9177	0.0670225	-7.01007	0.42473	-5.37868	0.318409	36.3551	11.9614	28.2119	6.15761	28.6638	5.25449	15.2941	0.539474	29.3451	4.8534	22.8332	5.35384	31.3869	27.6786	50	34.0278	21.7617	28.8462	23.2558	33.75	28.9855	14.6789	15.5172	15.6863	24.2857	33.9623	29.7872	27.5229	23.9766	17	94	43	81	31
161CEP120	161	CEP120	Cassette	254.389	#N/A	0.125786	0.42265	0	#DIV/0!	-0.125786	0.42265	0	#DIV/0!	0.0294434	0.853659	0	0	0.125786	0.217868	0	0	0	0	0	0	0.15523	0.134446	0	0	0	0.377358	0	0	0	0	0	0	0	0	0	0	0	0.230947	0	0.234742	405	0	285	0
162ANGEL2	162	ANGEL2	Cassette	147.056	14.6141	8.3198	0.216352	0.735249	0.914785	-9.38617	0.438076	7.86616	0.418845	-1.23175	0.692638	45.107	8.14734	53.4268	4.55299	45.8423	7.64914	44.0407	16.8075	52.9732	12.4331	52.1951	1.47805	52.2822	46.789	36.25	53.8071	57.7778	48.6957	41.5842	54.6729	41.2698	59.5628	46.3687	26.1905	51.7857	41.1765	65.9574	50.6329	53.5714	52.381	115	126	116	102
164C6orf48	164	C6orf48	Cassette	4323.33	#N/A	0.0109851	0.441597	-0.00871629	0.784568	-0.0337373	0.0660439	0.0348103	0.0713965	-0.0357599	0.0658682	99.9539	0.0126533	99.9649	0.0180275	99.9452	0.0475047	99.9311	0.0138712	99.9887	0.0196044	99.9291	0.00507832	99.9643	99.9576	99.9398	99.9449	99.9696	99.98	100	99.9186	99.9169	99.9387	99.9151	99.9396	100	99.966	100	99.929	99.9241	99.9342	2	5593	2	4713
170UNC84A	170	UNC84A	Cassette	191.611	#N/A	0.454726	0.399149	-1.67343	0.235826	-2.37454	0.136077	-1.21256	0.103184	-2.14984	0.253701	98.7064	0.30533	99.1611	0.726873	97.033	1.74253	96.7866	1.79528	97.4938	0.790994	97.0113	2.37647	98.3539	98.8889	98.8764	98.7179	100	98.7654	98.7179	97.1429	95.2381	97.4026	98.1928	94.7644	97.8261	98.0645	96.5909	97.8723	98.8372	94.3243	4	239	2	178
171ITGB1	171	ITGB1	Cassette	793.833	#N/A	0	#DIV/0!	0	#DIV/0!	0.0931116	0.261395	0	#DIV/0!	0.109823	0.0345264	0	0	0	0	0	0	0.0931116	0.104084	0	0	0.109823	0.0362916	0	0	0	0	0	0	0	0	0	0.205479	0.0738552	0	0	0	0	0.0864304	0.0914077	0.15163	447	0	566	0
172MTRR	172	MTRR	Cassette	255.778	-16.2104	-9.45543	0.455429	25.9904	0.0999649	38.612	0.0342695	-20.2697	0.102835	-10.7963	0.329614	41.9251	13.4261	32.4696	14.5839	67.9154	16.0489	71.0816	4.73407	21.6554	7.01565	21.6734	5.54389	33.7255	34.6304	57.4194	23.8938	24.2063	49.3088	49.4118	78.0488	76.2857	76.494	67.7116	69.0391	27.7778	14	23.1884	21.1604	16.4038	27.4559	169	86	168	89
174COL25A1	174	COL25A1	Cassette	27.6111	#N/A	-8.31857	0.65191	-17.3287	0.347512	-12.526	0.299937	-18.0107	0.332938	-3.43763	0.751226	28.367	24.6679	20.0484	15.6066	11.0383	3.1643	7.52243	6.74813	10.3563	3.47407	16.6108	6.67068	5.55556	25	54.5455	18.5185	5.26316	36.3636	12.5	13.2075	7.40741	13.0435	9.52381	0	14.2857	9.09091	7.69231	15.3846	23.8095	10.6383	17	1	3	1
175ABCC1	175	ABCC1	Cassette	124.889	#N/A	-0.0130427	0.998574	-11.7	0.0609898	-6.449	0.388339	-3.28807	0.592144	-3.33867	0.622051	80.8297	6.14706	80.8167	10.0019	69.1297	3.21372	74.3677	4.43049	77.5417	7.58162	77.478	0.881775	86.6142	81.5	74.375	77.7228	92	72.7273	71.25	70.7071	65.4321	79.4393	72.4138	71.25	82.906	68.8679	80.8511	77.3109	76.6917	78.4314	34	220	37	163
176EYA3	176	EYA3	Cassette	3310.17	#N/A	0.00120158	0.967494	0.0241255	0.42265	-0.00679239	0.744428	0.0241255	0.42265	0.00191715	0.898027	99.9759	0.0417865	99.9771	0.0216087	100	0	99.9703	0.025736	100	0	99.979	0.00967595	99.9276	100	100	100	99.9741	99.9571	100	100	100	100	99.9557	99.9552	100	100	100	99.9679	99.9856	99.9835	3	4142	0	3032
177STX3	177	STX3	Cassette	126.833	#N/A	4.22999	0.314557	4.30305	0.311348	-5.89322	0.0322401	4.12479	0.327414	-7.38686	0.0164033	92.3637	5.48849	96.5937	2.20365	96.6668	2.60873	90.7005	0.777143	96.4885	2.53431	89.2069	2.33234	96.3855	94.5946	86.1111	97.6636	98.0583	94.0594	93.9394	99.1379	96.9231	90.0826	90.4459	91.573	98.4127	97.4359	93.617	91.8644	87.5	88.2562	3	80	2	35
180CUL4A	180	CUL4A	AltStart	464.278	#N/A	0.0275496	0.869044	0.158013	0.200208	0.0365664	0.832262	-0.10584	0.733508	0.0360344	0.83493	99.842	0.145249	99.8695	0.225969	100	0	99.9061	0.162634	99.7361	0.457005	99.9056	0.163555	99.7143	99.8117	100	99.6086	100	100	100	100	100	100	99.7183	100	100	99.2084	100	100	100	99.7167	2	698	1	530
181SMAD5	181	SMAD5	Cassette	10.5	#N/A	-3.50877	0.42265	2.42008	0.626986	2.38095	0.42265	18.7135	0.48941	17.9894	0.296234	3.50877	6.07737	0	0	5.92885	5.13834	2.38095	4.12393	22.2222	38.49	17.9894	22.2411	0	0	10.5263	0	0	0	9.09091	0	8.69565	7.14286	0	0	66.6667	0	0	42.8571	0	11.1111	5	0	6	0
182FKBP14	182	FKBP14	Cassette	747.278	-17.7311	-7.12288	0.133828	-15.813	0.0233438	-46.0441	0.00147432	-28.8732	0.0177917	-35.9487	0.0537221	63.1067	5.08729	55.9838	4.03012	47.2937	5.67457	9.93968	1.04955	34.2335	9.46014	20.0351	16.1435	60.2804	60.0601	68.9796	60.5678	54.386	52.9976	47.3973	41.568	52.9158	10.1328	8.807	10.8793	24.7335	43.6533	34.3137	9.51102	38.6218	11.9726	170	258	133	200
183CASP7	183	CASP7	Alt3Prime	32.6111	#N/A	0	#DIV/0!	-3.33333	0.42265	-2.0202	0.42265	-8.62745	0.283201	-0.868347	0.1873	100	0	100	0	96.6667	5.7735	97.9798	3.49909	91.3725	10.2787	99.1317	0.762502	100	100	100	100	100	100	100	90	100	100	93.9394	100	100	94.1176	80	98.5714	100	98.8235	0	35	0	26
184L3MBTL3	184	L3MBTL3	Cassette	471.778	#N/A	2.59548	0.471869	2.64344	0.545265	-1.4769	0.677005	-6.81297	0.0108079	-10.9486	0.0469121	26.6936	1.18317	29.2891	5.08041	29.3371	6.30659	27.8122	2.09617	19.8807	1.93825	18.3405	2.36843	27.3632	27.3902	25.3275	25.9152	35.1322	26.8199	26.7857	36.5196	24.7059	26.8571	30.2158	26.3636	22.1184	18.7266	18.797	17.2888	16.68	21.0526	292	110	281	106
186FLNB	186	FLNB	Cassette	177.722	21.4917	8.868	0.240488	6.73919	0.486032	12.8237	0.161341	3.20628	0.389116	6.74995	0.395312	61.5121	4.51879	70.3801	9.38753	68.2513	13.5532	83.2039	8.90189	64.7184	3.49134	77.1301	7.86257	56.4955	65.2632	62.7778	81.203	65.493	64.4444	70.3704	80.6202	53.7634	88	88.6792	72.9323	68.5714	63.8191	61.7647	83.0827	68.2171	80.0905	144	187	99	186
187BPTF	187	BPTF	Cassette	961.667	-13.2	7.16165	0.0933683	2.10364	0.737839	1.00946	0.626947	11.8307	0.0453765	4.51545	0.093057	86.827	4.52797	93.9886	2.80092	88.9306	8.82399	94.9981	1.68674	98.6577	0.152325	98.5041	1.09888	91.8415	85.6018	83.0377	90.772	95.8883	95.3057	96.7404	90.6931	79.3584	96.9368	93.8667	94.1909	98.7528	98.482	98.7382	99.3806	97.2713	98.8604	105	1182	128	761
188AK092150	188	AK092150	Cassette	87.8333	#N/A	1.03253	0.123247	3.8607	0.245628	-1.26741	0.162648	3.6243	0.0315305	1.38322	0.285493	1.45062	0.712923	2.48315	0.555981	5.31133	4.1409	1.21574	1.05755	5.07493	1.4453	3.86637	1.66955	0.628931	1.90476	1.81818	2.17391	2.15054	3.125	9.7561	4.61538	1.5625	1.92308	1.72414	0	4.31655	6.74157	4.16667	1.9802	5.15464	4.46429	158	1	103	2
189SMAD3	189	SMAD3	AltStart	56.2222	#N/A	0	#DIV/0!	0	#DIV/0!	0	#DIV/0!	0	#DIV/0!	-0.212314	0.42265	100	0	100	0	100	0	100	0	100	0	99.7877	0.367739	100	100	100	100	100	100	100	100	100	100	100	100	100	100	100	100	99.3631	100	0	25	0	12
192EML4	192	EML4	Cassette	325.056	#N/A	3.58201	0.151924	3.89074	0.138967	0.391275	0.456732	-0.971582	0.715676	0.240085	0.645448	95.9906	2.82358	99.5726	0.740193	99.8814	0.205463	99.9639	0.0624838	95.0191	3.23955	99.8127	0.324354	93.1624	96	98.8095	100	98.7179	100	100	100	99.6441	99.8918	100	100	98.5075	94.4444	92.1053	100	100	99.4382	8	109	6	144
193TMEM87A	193	TMEM87A	Cassette	187.056	#N/A	1.04987	0.42265	0.871616	0.495	0	#DIV/0!	0.148968	0.919547	-0.441501	0.42265	98.9501	1.81843	100	0	99.8217	0.308743	100	0	99.0991	1.56041	99.5585	0.764702	96.8504	100	100	100	100	100	99.4652	100	100	100	100	100	100	100	97.2973	98.6755	100	100	4	123	0	186
194SEC24C	194	SEC24C	Cassette	25.7222	#N/A	0	#DIV/0!	3.81766	0.0510048	0	#DIV/0!	0	#DIV/0!	0.757576	0.42265	0	0	0	0	3.81766	1.55343	0	0	0	0	0.757576	1.31216	0	0	0	0	0	0	5.55556	3.33333	2.5641	0	0	0	0	0	0	0	0	2.27273	22	0	27	0
195MCRS1	195	MCRS1	Cassette	134.389	#N/A	0.840336	0.42265	-0.0457892	0.961736	-1.44704	0.296362	-0.100572	0.925254	-0.344476	0.188599	99.1597	1.4555	100	0	99.1139	0.218209	98.553	1.78969	99.0591	0.92629	99.6555	0.303911	100	100	97.479	100	100	100	98.8764	99.1597	99.3056	99.1071	96.5517	100	99.0291	100	98.1481	99.4253	100	99.5413	0	208	0	164
196ZNF207	196	ZNF207	Cassette	653.222	#N/A	7.83191	0.0854611	3.92165	0.306577	0.721634	0.839723	-8.6125	0.0202311	-11.4821	0.0623335	82.7011	2.41445	90.533	4.75808	86.6227	4.93113	91.2546	3.21343	74.0886	3.04113	79.0509	5.95201	82.6797	85.1262	80.2974	85.4212	91.345	94.8328	92.2925	83.3333	84.2424	90.566	88.4413	94.7566	77.6	72.3653	72.3005	84.7727	72.8927	79.4872	159	759	112	641
198SFRS14	198	SFRS14	AltEnd	3001.78	#N/A	0.10544	0.457108	0.0937543	0.495956	-0.0491721	0.770144	0.205478	0.202676	0.0517825	0.645042	99.6595	0.195378	99.7649	0.0768936	99.7533	0.0455136	99.7158	0.24871	99.865	0.0692009	99.8167	0.157396	99.4614	99.6652	99.852	99.8366	99.6837	99.7745	99.701	99.7742	99.7845	99.9005	99.8138	99.433	99.9423	99.8439	99.8088	99.648	99.9596	99.8426	20	3693	12	3572
200APP	200	APP	MulSkip	694.667	#N/A	2.96792	0.0218872	3.10708	0.210191	1.1314	0.21358	2.14599	0.334715	0.928387	0.465093	93.5063	1.02639	96.4742	0.963364	96.6134	3.02243	97.6056	0.910361	95.6523	2.94374	97.4026	1.68552	92.868	92.9607	94.6903	95.8491	97.5836	95.99	98.0822	98.6207	93.1373	97.3684	98.6111	96.8373	98.4067	92.5501	96	99.1383	95.7722	97.2973	47	612	34	449
201TIAL1	201	TIAL1	Cassette	114.889	#N/A	-2.07295	0.617707	1.25953	0.811988	2.08221	0.502797	7.03311	0.187193	2.9453	0.393941	11.9907	5.85734	9.91779	2.61167	13.2503	6.27616	12	4.05518	19.0238	4.86224	12.8631	4.48844	7.9602	18.7097	9.30233	10.8108	6.97674	11.9658	7.05882	13.0841	19.6078	10	16.6667	9.33333	16.6667	24.6154	15.7895	7.9646	13.8462	16.7785	185	16	126	29
202C1orf102	202	C1orf102	Cassette	27.1667	#N/A	-0.160256	0.891618	2.11618	0.348042	2.6772	0.297615	2.3199	0.54536	1.52778	0.569335	0.854701	1.48039	0.694444	1.20281	2.97089	2.94163	3.37165	3.33399	3.1746	5.49857	2.22222	3.849	2.5641	0	0	2.08333	0	0	0	3.0303	5.88235	0	3.44828	6.66667	0	9.52381	0	0	6.66667	0	38	1	26	0
203H2AFY	203	H2AFY	Cassette	269.222	-36.9959	-20.3326	0.22822	-11.3934	0.513643	23.7632	0.178051	10.2542	0.207221	21.0045	0.216169	87.2222	9.83321	66.8897	20.8171	75.8289	24.3413	90.6528	11.2439	97.4764	2.63821	87.8942	7.2141	90.1786	95.2381	76.25	81.982	75.5459	43.1412	48.4043	94.8718	84.2105	97.7011	96.5714	77.686	97.6923	94.7368	100	91.134	79.6281	92.9204	11	101	4	80
206IL6R	206	IL6R	Cassette	16.1111	#N/A	#DIV/0!	#DIV/0!	#DIV/0!	#DIV/0!	6.21212	0.534525	#DIV/0!	#DIV/0!	7.77778	0.449284	#DIV/0!	#DIV/0!	91.6667	14.4338	#DIV/0!	#DIV/0!	97.8788	1.84326	#DIV/0!	#DIV/0!	99.4444	0.96225	#DIV/0!	#DIV/0!	#DIV/0!	100	100	75	100	#DIV/0!	100	100	96.9697	96.6667	#DIV/0!	#DIV/0!	100	98.3333	100	100	0	0	0	0
208RAPGEF2	208	RAPGEF2	Cassette	31.0556	#N/A	-15.8244	0.151095	1.95306	0.815201	0.673773	0.92509	2.35119	0.8917	-2.2662	0.844483	69.5238	12.7041	53.6994	6.42422	71.4769	0.913737	54.3732	9.60601	71.875	24.407	51.4332	16.9327	55	78.5714	75	59.2593	55.1724	46.6667	71.4286	72.4138	70.5882	63.3333	44.2308	55.5556	59.375	56.25	100	70	36.8421	47.4576	9	11	3	11
210PRPF18	210	PRPF18	Cassette	129.278	#N/A	-0.459465	0.972163	-20.4694	0.167429	-12.7512	0.215331	18.7506	0.194978	17.1596	0.147752	37.8421	17.2497	37.3827	12.5128	17.3727	5.55138	24.6315	2.94375	56.5927	9.69746	54.5423	10.7672	53.0864	41.3223	19.1176	42.1053	46.8468	23.1959	22.6891	17.8161	11.6129	26.1438	26.5116	21.2389	49.1803	53.0303	67.5676	44.9153	52.5424	66.1692	38	43	71	50
211TCF7L2	211	TCF7L2	Cassette	218.556	#N/A	-3.94122	0.422326	-12.4798	0.087511	-2.6869	0.359288	7.33375	0.173519	11.7848	0.0305121	88.8441	6.35874	84.9028	3.93156	76.3642	7.14103	82.2159	1.23942	96.1778	2.63577	96.6877	0.841948	91.7355	93.2432	81.5534	88.1481	86.0294	80.531	68.3544	78.673	82.0652	81.25	81.7844	83.6134	95.1807	99.1667	94.186	96.8354	95.7816	97.446	10	111	5	69
214RNF7	214	RNF7	Cassette	308.111	#N/A	6.42567	0.154027	11.6144	0.0411185	-2.16124	0.451898	-7.33417	0.128357	-16.0446	0.0656553	75.64	4.99804	82.0657	0.600417	87.2544	4.52753	79.9045	4.03249	68.3059	4.32079	66.0211	7.55061	70.5882	75.7493	80.5825	81.7391	82.7586	81.6993	83.0986	92.0792	86.5854	83.7963	80.1724	75.7447	70.6294	63.3205	70.9677	64.3299	74.2739	59.4595	140	336	89	278
215MADD	215	MADD	Cassette	498.278	#N/A	-1.81643	0.186857	-1.91776	0.164214	-2.14665	0.065877	-0.223215	0.838664	0.627963	0.628201	96.9698	1.60482	95.1534	1.03663	95.0521	0.884954	93.0067	1.0558	96.7466	0.615581	95.7813	1.75619	98.6513	96.8037	95.4545	96.0993	95.3157	94.0452	94.5368	94.5455	96.0739	91.8605	93.2203	93.9394	97.4227	96.2185	96.5986	97.4473	95.9497	93.947	7	512	14	424
216PCBP2	216	PCBP2	Cassette	2248.28	#N/A	0.00598008	0.949537	0.102197	0.523971	0.00696703	0.969688	-0.0195189	0.871324	0.303191	0.0333522	99.4327	0.132786	99.4387	0.0719931	99.5349	0.211182	99.4456	0.276022	99.4132	0.143839	99.7419	0.126509	99.2798	99.5195	99.4987	99.4049	99.3897	99.5213	99.6711	99.642	99.2916	99.1304	99.6441	99.5624	99.2471	99.4949	99.4975	99.8817	99.7085	99.6354	28	3860	17	3521
217PICALM	217	PICALM	Cassette	2331.78	#N/A	-0.118936	0.879634	-1.58819	0.119735	-14.1912	0.00119273	-3.04514	0.0577686	-13.9189	0.0939105	90.8127	1.08587	90.6938	0.634648	89.2245	0.263486	76.5026	1.52256	87.7676	1.56977	76.7749	8.00472	89.6107	91.7228	91.1046	90.2827	90.3739	91.4247	89.3881	89.3648	88.9206	75.989	75.3033	78.2155	89.5349	87.2327	86.5352	70.6259	85.8258	73.8728	395	3407	258	2859
218CCNT1	218	CCNT1	Cassette	283.778	9.97219	14.7159	0.0470727	1.00555	0.893284	-12.6887	0.0939064	35.2316	0.00437506	26.4112	0.0126818	38.8047	5.36341	53.5206	6.92821	39.8103	10.6513	40.8319	7.26382	74.0363	1.66921	79.9317	2.78442	44.6188	37.7451	34.0502	46.4824	60.3333	53.7459	51.9337	31.9549	35.5422	36.8852	36.3958	49.2147	75	72.1088	75	78.3883	78.2609	83.1461	247	199	254	154
219DOCK4	219	DOCK4	Cassette	221.333	#N/A	-0.535939	0.564593	-0.351735	0.768344	-2.28546	0.273944	0.0675128	0.956573	-0.225245	0.827414	98.5847	1.33196	98.0488	0.419816	98.233	1.39984	95.7633	2.66165	98.6522	1.51346	97.8235	1.54344	99.6377	99.0291	97.0874	97.9866	97.6636	98.4962	96.748	98.4227	99.5283	95.0943	93.5	98.6957	98.9418	100	97.0149	98.5714	98.8506	96.0486	1	275	2	204
223NKIAMRE	223	NKIAMRE	Cassette	28.8333	#N/A	3.31897	0.906242	-28.9444	0.243343	-24.6536	0.332105	-8.97843	0.689124	-7.51843	0.741014	60.8303	31.042	64.1492	33.6973	31.8859	12.867	39.4957	5.21925	51.8519	16.9725	56.6308	9.27062	90	64.2857	28.2051	88.2353	78.5714	25.641	17.2414	41.3793	37.037	44.4444	40	34.0426	66.6667	55.5556	33.3333	54.8387	66.6667	48.3871	1	9	5	9
227PPHLN1	227	PPHLN1	Cassette	126.222	28.3239	20.3457	0.01335	5.76295	0.627964	-8.828	0.0316543	10.4714	0.217359	-2.00804	0.677571	35.3032	5.78148	55.6489	2.75146	41.0662	17.1746	46.8209	3.63222	45.7746	10.277	53.6409	6.94617	41.0042	29.4444	35.461	52.5581	56.5574	57.8313	58.5714	40.3846	24.2424	43.9655	45.5882	50.9091	57.1429	43.038	37.1429	60.1695	46.3415	54.4118	141	98	127	53
228SHMT1	228	SHMT1	Cassette	392.556	#N/A	-0.0385552	0.679719	-0.16121	0.503493	0.0757576	0.42265	-0.129464	0.521239	0.00645751	0.952891	99.9628	0.0644364	99.9242	0.131216	99.8016	0.343661	100	0	99.8333	0.288675	99.9307	0.120031	100	99.8884	100	99.7727	100	100	100	99.4048	100	100	100	100	100	100	99.5	100	100	99.7921	0	1025	1	895
230RCOR3	230	RCOR3	Cassette	66.3889	#N/A	-0.441949	0.890913	1.409	0.437356	0.589321	0.86409	1.13938	0.716014	-0.297213	0.920852	96.3915	2.53377	95.9495	4.48807	97.8005	0.283302	96.5389	3.28529	97.5309	4.27667	95.6523	1.23642	93.6508	96.875	98.6486	90.7692	98.4127	98.6667	97.561	97.7273	98.1132	92.7536	98.6486	98.2143	92.5926	100	100	95.1613	97.0588	94.7368	4	59	2	62
231GSN	231	GSN	Cassette	238.778	#N/A	0	#DIV/0!	0.217865	0.42265	0.620296	0.123216	0	#DIV/0!	0.0578704	0.42265	0	0	0	0	0.217865	0.377353	0.620296	0.416671	0	0	0.0578704	0.100234	0	0	0	0	0	0	0	0.653595	0	0.969305	0.732601	0.158983	0	0	0	0	0	0.173611	44	0	37	0
232SNAP23	232	SNAP23	Cassette	1541	#N/A	0.220409	0.0794964	-0.0376452	0.896455	-0.209787	0.264881	-0.422298	0.115428	-0.389037	0.0684839	99.6514	0.126469	99.8718	0.0490278	99.6138	0.432409	99.6621	0.238551	99.2291	0.293774	99.4828	0.197391	99.5074	99.7442	99.7027	99.8401	99.8471	99.9283	100	99.6947	99.1466	99.5012	99.5488	99.9361	99.5378	99.1968	98.9529	99.6256	99.5652	99.2576	9	1818	4	1560
233AOF2	233	AOF2	Cassette	1181.17	#N/A	-0.87482	0.736424	-0.215225	0.943212	-12.2827	0.0414504	-11.0584	0.0423178	-14.1148	0.00355441	72.5679	2.99785	71.6931	2.93918	72.3527	3.87415	59.4104	5.52417	61.5095	5.06812	57.5783	2.60325	69.7494	72.2368	75.7176	68.3746	73.9683	72.7364	76.4798	68.7943	71.7839	55.3345	57.199	65.6977	66.4865	61.687	56.3549	59.3472	58.7986	54.589	700	1614	530	1379
234PRRT1	234	PRRT1	Cassette	12.6667	#N/A	0	#DIV/0!	-1.75439	0.42265	0	#DIV/0!	-5.15298	0.251961	-1.85185	0.42265	100	0	100	0	98.2456	3.03869	100	0	94.847	5.59914	98.1481	3.2075	100	100	100	100	100	100	100	94.7368	100	100	100	100	95.6522	88.8889	100	94.4444	100	100	0	9	0	6
235KTN1	235	KTN1	Cassette	2057.61	#N/A	-2.07712	0.180967	0.543373	0.268722	3.30725	0.0730538	0.0462928	0.967371	6.22703	0.012463	13.1939	0.296212	11.1168	1.80133	13.7373	0.620962	14.4241	0.633108	13.2402	1.72254	17.3438	0.978046	13.4173	12.8579	13.3066	13.0837	10.7193	9.54746	13.0631	14.2857	13.8631	14.3581	13.8265	15.0876	14.4661	11.2708	13.9837	17.6078	16.2609	18.1628	2407	373	1613	238
236MORF4L1	236	MORF4L1	Cassette	20255.6	#N/A	0.00159088	0.858803	0.00559599	0.465381	-0.00420245	0.632648	0.0101036	0.192038	0.0110653	0.290709	0.00585583	0.00577076	0.00744671	0.0128981	0.0114518	0.010181	0.00324426	0.00288056	0.0159594	0.00908728	0.018512	0.00834768	0.0115376	0	0.00602991	0	0.0223401	0	0	0.0194789	0.0148765	0.00550176	0	0.00423101	0.00614024	0.0240732	0.0176647	0.0104961	0.027156	0.017884	25999	3	24950	0
237REPS1	237	REPS1	Cassette	21.8333	#N/A	-31.4679	0.0366503	-17.9027	0.350323	-3.59231	0.581205	-15.923	0.193237	-9.93884	0.181501	83.4729	13.7279	52.005	8.85123	65.5702	24.7419	48.4127	4.95635	67.5499	10.7843	42.0662	3.91441	68.1818	87.5	94.7368	60.5263	42.8571	52.6316	37.5	75	84.2105	50	52.381	42.8571	61.1111	61.5385	80	37.931	45.7143	42.5532	7	15	3	21
239C9orf126	239	C9orf126	Cassette	477.333	#N/A	0.729337	0.140197	-0.0319194	0.928393	-0.871134	0.251948	-0.0592594	0.890381	-0.136922	0.766094	1.22686	0.463547	1.9562	0.506553	1.19494	0.339812	1.08507	0.943914	1.1676	0.522517	1.81928	0.545598	0.956938	0.961538	1.76211	1.95695	2.46238	1.44928	1.00251	0.995025	1.5873	1.53846	1.71674	0	1.57343	1.35135	0.578035	1.36986	2.42634	1.66163	1035	10	721	7
240SMARCA2	240	SMARCA2	Cassette	214.056	#N/A	0.390962	0.604922	0.637959	0.42265	-0.229671	0.489158	0.245802	0.762346	-0.278501	0.419917	99.362	1.10498	99.753	0.220872	100	0	99.5233	0.452733	99.6078	0.679236	99.4745	0.463705	98.0861	100	100	100	99.6845	99.5745	100	100	100	100	99.0991	99.4709	100	98.8235	100	99.1228	99.3007	100	4	205	0	159
241EWSR1	241	EWSR1	MulSkip	2694.22	#N/A	-3.79045	0.0438505	0.963267	0.762926	-4.75775	0.284577	0.902277	0.696598	-6.56294	0.312904	85.2831	1.62881	81.4927	1.56319	86.2464	4.68297	76.735	5.72944	86.1854	3.24748	74.9298	8.52354	84.6271	87.1377	84.0847	81.8321	82.8583	79.7877	81.043	90.1223	87.574	83.2186	74.6326	72.3537	89.737	83.3676	85.4516	79.3301	80.3538	65.1054	808	4448	497	3367
242ARAP1	242	ARAP1	Cassette	60.5556	#N/A	-1.90041	0.502946	3.2058	0.0719398	4.37945	0.184897	2.34034	0.15819	1.44743	0.608559	95.8683	1.62675	93.9679	3.94286	99.0741	1.60375	98.3473	1.76321	98.2086	1.68061	95.4153	1.90642	97.3333	94.1176	96.1538	97.2222	95.098	89.5833	97.2222	100	100	100	96.4912	98.5507	100	97.9592	96.6667	97.2477	93.4426	95.5556	2	73	3	48
243RPS6KA1	243	RPS6KA1	AltStart	89.8333	#N/A	-11.1595	0.23587	-0.988991	0.855751	13.6866	0.180051	1.9185	0.570881	10.1066	0.270927	95.8716	4.67875	84.7122	11.7244	94.8826	7.37827	98.3988	0.761966	97.7901	2.32194	94.8188	3.99011	90.7895	96.8254	100	89.0909	93.617	71.4286	86.3636	99.2366	99.0476	99.2754	98.0263	97.8947	95.3704	100	98	97.9381	90.3226	96.1957	7	69	2	61
244BRD1	244	BRD1	Alt3Prime	35.5556	#N/A	-2.89281	0.463554	0.938926	0.792823	3.58321	0.166485	1.06952	0.784065	4.34504	0.108887	96.9697	5.24864	94.0769	2.94306	97.9086	1.86254	97.6601	2.02735	98.0392	3.39618	98.4219	1.82157	100	100	90.9091	90.6977	96.0784	95.4545	96.4286	97.2973	100	96.5517	100	96.4286	100	94.1176	100	96.4286	98.8372	100	0	28	0	35
245KTN1	245	KTN1	Cassette	2040.94	#N/A	-1.33418	0.0856903	-0.0642281	0.641377	1.40284	0.0789319	-0.025151	0.676347	0.975252	0.150506	99.9313	0.0436525	98.5972	0.726374	99.8671	0.202785	100	0	99.9062	0.0839055	99.5724	0.603069	99.8866	99.9337	99.9738	97.8412	98.6604	99.2898	99.6337	100	99.9676	100	100	100	99.8383	99.8802	100	99.9539	98.8771	99.8862	2	1761	1	1507
246TTC7A	246	TTC7A	Cassette	13.5	#N/A	0	#DIV/0!	0	#DIV/0!	3.33333	0.42265	0	#DIV/0!	1.96078	0.42265	0	0	0	0	0	0	3.33333	5.7735	0	0	1.96078	3.39618	0	0	0	0	0	0	0	0	0	0	0	10	0	0	0	0	0	5.88235	44	0	30	0
247PCM1	247	PCM1	Cassette	68.3333	#N/A	-1.43688	0.634971	5.83344	0.267674	2.52312	0.393712	-14.5086	0.022851	-3.0499	0.00984495	17.5389	4.47478	16.102	0.555777	23.3724	6.29091	18.6252	4.05223	3.0303	5.24864	13.0521	0.85341	20.5479	19.6721	12.3967	15.5556	16.6667	16.0839	16.3043	28.3582	25.4545	17.6471	23.0769	15.1515	0	9.09091	0	14.0351	12.6214	12.5	58	15	49	12
248MTA1	248	MTA1	Cassette	559.611	28.6739	15.0761	0.131349	6.77994	0.353735	-10.3329	0.243825	-5.74926	0.494172	-13.4671	0.160392	59.5352	3.94656	74.6112	11.1062	66.3151	9.70478	64.2783	3.53548	53.7859	11.8061	61.1442	3.94921	64.0172	58.0076	56.5807	87.1705	70.5779	66.0853	55.3991	73.9669	69.5793	68.2692	63.0273	61.5385	66.2316	42.7451	52.381	60.4613	65.3903	57.5809	335	596	333	460
249NCOA2	249	NCOA2	Cassette	18.7778	#N/A	-3.16161	0.478835	1.78535	0.715639	-2.65539	0.76149	-24.2694	0.320617	-4.6844	0.522248	94.7059	5.02588	91.5443	4.89809	96.4912	6.07737	88.8889	12.7294	70.4365	32.1667	86.8599	10.0525	100	94.1176	90	92.5926	86.2069	95.8333	89.4737	100	100	91.6667	100	75	90.4762	33.3333	87.5	96.1538	88.2353	76.1905	0	15	1	16
250BRMS1	250	BRMS1	Alt3Prime	260.333	#N/A	-0.631536	0.398169	-0.19805	0.791841	1.1365	0.273501	1.32703	0.0855062	-0.0661044	0.947314	97.9841	0.438421	97.3525	1.00444	97.786	1.09033	98.489	1.17557	99.3111	0.808457	97.2864	1.27459	98.3923	98.0392	97.5207	98.4894	96.9828	96.5854	96.5278	98.4536	98.3766	98.8506	97.1751	99.4413	99.5122	98.4211	100	96.1538	97.0387	98.6667	5	306	9	450
251CD46	251	CD46	Cassette	201.278	#N/A	-0.710753	0.40392	0.828917	0.0374819	-0.764414	0.744154	-0.14939	0.503448	-1.85521	0.092913	99.1711	0.286065	98.4603	1.16884	100	0	97.6959	3.43327	99.0217	0.19862	96.6051	0.739161	99.4949	98.9529	99.0654	99.6226	97.2851	98.4733	100	100	100	93.75	100	99.3377	99.2509	98.913	98.9011	97.4522	96.2719	96.0912	1	197	2	189
253SERP1	253	SERP1	Cassette	731.889	#N/A	0.0860884	0.187188	0.0860884	0.187188	0	#DIV/0!	0.0860884	0.187188	-0.0394477	0.42265	99.9139	0.0755642	100	0	100	0	100	0	100	0	99.9606	0.0683255	100	99.8586	99.8832	100	100	100	100	100	100	100	100	100	100	100	100	100	100	99.8817	0	838	1	706
254BNIP1	254	BNIP1	Cassette	727.667	#N/A	-0.268089	0.793869	-0.594272	0.588883	-0.534027	0.381405	3.25239	0.16401	4.1637	0.0642817	1.80875	1.55046	1.54066	0.22408	1.21448	0.661192	1.00663	0.828443	5.06114	2.71341	5.70436	1.95206	1.65631	3.4298	0.340136	1.42232	1.7991	1.40056	1.94805	1.03093	0.664452	0.938086	0.214592	1.86722	3.69393	8.1862	3.3033	6.87433	6.78788	3.45086	1425	24	901	32
255ACIN1	255	ACIN1	Cassette	81.2222	#N/A	-0.769794	0.499071	-4.62656	0.188709	-5.84193	0.325326	-1.38536	0.621949	-0.0992361	0.947516	99.0044	0.80367	98.2346	1.5431	94.3778	4.13834	92.3927	7.84576	97.619	4.12393	98.1354	1.89965	99.4949	99.4413	98.0769	97.1429	97.561	100	90.4762	93.9394	98.7179	83.3333	96.9697	96.875	100	100	92.8571	100	98.2036	96.2025	1	197	1	178
258CDC25C	258	CDC25C	Cassette	286.611	#N/A	0.56842	0.244051	0.579151	0.233355	0.231481	0.42265	0.22656	0.639796	-0.0343449	0.899273	99.2001	0.581165	99.7685	0.400938	99.7792	0.382351	100	0	99.4267	0.513287	99.7342	0.141887	99.6795	98.5537	99.3671	99.3056	100	100	100	100	99.3377	100	100	100	99.2701	100	99.0099	99.7753	99.5763	99.851	2	622	7	477
260MYBL1	260	MYBL1	Cassette	10.7222	#N/A	-4.16278	0.624185	2.84781	0.842421	-2.60721	0.781089	6.06209	0.56614	-1.48148	0.89362	16.1998	1.72862	12.037	12.5257	19.0476	21.8218	9.42982	8.33045	22.2619	15.3876	10.5556	12.9458	14.2857	17.6471	16.6667	11.1111	25	0	14.2857	0	42.8571	0	12.5	15.7895	12.5	40	14.2857	0	25	6.66667	18	3	14	3
261CAMK2G	261	CAMK2G	Cassette	432.5	#N/A	0.223831	0.0506718	-0.102499	0.470568	-0.194519	0.263886	0.274845	0.246338	-0.140497	0.467732	0.216654	0.0692403	0.440485	0.110158	0.114155	0.197723	0.245966	0.21868	0.491499	0.296509	0.299988	0.266491	0.289855	0.152207	0.2079	0.559701	0.419287	0.342466	0.342466	0	0	0.319489	0	0.41841	0.206612	0.798403	0.469484	0	0.509338	0.390625	688	2	656	1
263GOLPH3L	263	GOLPH3L	Cassette	639.278	#N/A	-0.523487	0.79445	2.99212	0.361695	-1.82069	0.313664	-0.143205	0.935048	-3.4154	0.297473	91.9714	2.34998	91.448	2.25309	94.9636	4.25269	89.6273	1.43117	91.8282	1.58636	88.0326	4.15721	89.2626	93.1877	93.4641	93.9024	90.9677	89.4737	90.3047	98.6371	95.9488	89.5288	88.2479	91.1051	90.7202	91.119	93.6455	88.8601	91.7137	83.5238	83	690	53	725
265JMJD6	265	JMJD6	Cassette	671.611	13.3076	11.7094	0.00882457	2.39	0.126688	-11.0263	0.00259415	4.95446	0.000109466	-5.03753	0.310009	4.75062	0.222338	16.46	1.98849	7.14062	1.6521	5.43374	1.22197	9.70508	0.349905	11.4225	6.49387	4.8926	4.86486	4.49438	18.2365	16.8317	14.3119	7.54717	8.55148	5.32319	6.09418	6.18337	4.02367	9.43739	9.57684	10.101	7.82609	18.9189	7.52249	797	41	704	36
266MYO9A	266	MYO9A	Cassette	283.833	#N/A	0.290916	0.372506	10.1711	0.205354	15.7673	0.122311	5.05808	0.140603	4.51722	0.0820721	0.636337	0.273363	0.927253	0.410401	10.8075	9.51945	16.6945	10.5554	5.69441	3.69789	5.44447	2.45418	0.742942	0.840336	0.325733	0.993377	1.30058	0.487805	0	17.9487	14.4737	25.8065	19.1489	5.12821	6.03448	1.83824	9.21053	7.29927	2.6616	6.37255	668	5	472	4
267MARCH2	267	MARCH2	Cassette	334	#N/A	0.111194	0.652742	0.20202	0.42265	-0.0181059	0.904768	-0.00247878	0.993533	-0.108105	0.486339	99.798	0.349909	99.9092	0.157316	100	0	99.8911	0.188677	99.7955	0.354203	99.8011	0.186187	99.3939	100	100	100	100	99.7275	100	100	100	99.6732	100	100	99.3865	100	100	99.7722	99.631	100	2	328	0	291
268SIPA1L2	268	SIPA1L2	Cassette	175.056	#N/A	1.69603	0.318418	2.01884	0.0636346	2.9657	0.248836	0.470858	0.623488	-0.595417	0.70674	1.39462	0.668069	3.09065	2.23554	3.41346	1.08679	6.05635	3.01799	1.86548	1.33474	2.49523	1.07799	1.32626	0.763359	2.09424	2.01794	1.59363	5.66038	2.5	3.125	4.61538	9.44882	5.05051	3.66972	1.53846	0.724638	3.33333	2.94118	1.26582	3.27869	372	5	260	2
269ADD1	269	ADD1	Cassette	2116.5	#N/A	-3.06965	0.0334863	-1.95341	0.113657	0.818046	0.309094	-0.80865	0.363752	0.885716	0.10594	3.84353	1.15921	0.773876	0.39562	1.89012	1.20931	1.59192	1.04867	3.03488	0.623211	1.65959	0.587619	2.95944	3.4152	5.15595	0.980724	0.317712	1.02319	0.656814	1.93966	3.0739	0.794136	1.20192	2.77971	2.31542	3.38134	3.40788	1.9809	0.981379	2.0165	2656	81	2517	89
271EIF4G3	271	EIF4G3	Cassette	61.5556	#N/A	3.76489	0.414431	-10.9012	0.0733635	-3.89227	0.50969	3.42489	0.600899	2.62042	0.380017	82.9668	5.96235	86.7316	3.68061	72.0656	4.92606	82.8394	8.15279	86.3917	8.47422	89.3521	2.67683	89.8305	80	79.0698	82.5	88.5057	89.1892	73.2143	66.6667	76.3158	76.1905	80.3922	91.9355	77.551	87.1795	94.4444	92.1875	86.8687	89	6	53	7	28
272TRIP10	272	TRIP10	Cassette	304.056	#N/A	0	#DIV/0!	0	#DIV/0!	0.0974659	0.42265	0	#DIV/0!	0.0466853	0.42265	0	0	0	0	0	0	0.0974659	0.168816	0	0	0.0466853	0.0808614	0	0	0	0	0	0	0	0	0	0	0	0.292398	0	0	0	0.140056	0	0	264	0	254	0
273IKBKG	273	IKBKG	AltStart	909.889	#N/A	0	#DIV/0!	0	#DIV/0!	0	#DIV/0!	0	#DIV/0!	0	#DIV/0!	100	0	100	0	100	0	100	0	100	0	100	0	100	100	100	100	100	100	100	100	100	100	100	100	100	100	100	100	100	100	0	1117	0	1081
275CSNK1G1	275	CSNK1G1	Cassette	193.167	#N/A	3.20503	0.336601	11.5557	0.0252577	-6.20268	0.431728	2.45647	0.615772	-7.71519	0.189508	66.728	4.42919	69.9331	1.31542	78.2838	3.06125	63.7304	10.9917	69.1845	6.36642	62.2179	6.9171	71.2871	62.4413	66.4557	70.1449	68.5246	71.1297	81.8182	76.5625	76.4706	51.6393	66.4336	73.1183	74.8503	70.4082	62.2951	66.2393	66.1836	54.2308	58	144	80	133
278HISPPD2A	278	HISPPD2A	Cassette	393.278	-23.109	-20.9567	0.0232367	-9.01427	0.327282	14.6521	0.0673847	-4.9745	0.310483	11.7037	0.187257	31.3682	6.41416	10.4115	1.77375	22.3539	11.8105	25.0636	7.35226	26.3937	0.980744	22.1152	10.3878	35.5932	34.5238	23.9875	11.5059	11.3636	8.36502	9.04977	31.6017	26.4103	18.6567	33.0909	23.4432	25.8333	27.5261	25.8216	18.9011	13.7143	33.7302	304	168	275	145
279AKAP2	279	AKAP2	AltStart	13.1111	#N/A	0	#DIV/0!	0	#DIV/0!	0	#DIV/0!	0	#DIV/0!	0	#DIV/0!	100	0	100	0	100	0	100	0	100	0	100	0	100	100	100	100	100	100	100	100	100	100	100	100	100	100	100	100	100	100	0	30	0	22
283TRAPPC6A	283	TRAPPC6A	Cassette	29.5	#N/A	-1.90476	0.183503	-4	0.42265	1.90476	0.183503	-4.07407	0.186857	-0.851836	0.7183	100	0	98.0952	1.64957	96	6.9282	100	0	95.9259	3.57172	97.2434	3.3266	100	100	100	97.1429	97.1429	100	100	100	88	100	100	100	100	94.4444	93.3333	100	98.1818	93.5484	0	29	0	26
285PHKB	285	PHKB	Cassette	34.5556	#N/A	-23.5566	0.0587154	6.162	0.538659	27.1893	0.132167	-24.866	0.0622101	15.9172	0.0925147	58.0339	11.7608	34.4774	4.6517	64.1959	10.6695	61.6667	19.6497	33.1679	11.9683	50.3946	9.98177	48.5294	71.1864	54.386	34.1463	30	39.2857	57.1429	76.4706	58.9744	56.6667	83.3333	45	46.1538	22.5806	30.7692	45.1613	44.1176	61.9048	35	33	17	42
286CTDP1	286	CTDP1	Cassette	46.2778	#N/A	2.48021	0.807674	5.73535	0.561928	-12.029	0.118676	8.32437	0.483801	-3.62307	0.712037	62.6352	14.2152	65.1154	7.79847	68.3706	3.95221	53.0864	7.011	70.9596	12.0827	61.4924	13.4588	72.1649	69.4444	46.2963	72.7273	65.4762	57.1429	64.5161	72.4138	68.1818	50	48.1481	61.1111	76.1905	79.5455	57.1429	70.5882	67.8571	46.0317	27	70	22	50
287HDAC9	287	HDAC9	Cassette	18.2222	#N/A	#DIV/0!	#DIV/0!	#DIV/0!	#DIV/0!	-11.974	0.410305	#DIV/0!	#DIV/0!	31.1973	0.0841144	#DIV/0!	#DIV/0!	34.7619	18.4243	36.6667	15.2753	22.7879	12.4188	#DIV/0!	#DIV/0!	65.9593	7.25148	#DIV/0!	#DIV/0!	#DIV/0!	14.2857	40	50	50	40	20	36.3636	12	20	0	#DIV/0!	100	60.5263	63.1579	74.1935	0	0	0	0
288PPIL5	288	PPIL5	Cassette	361.667	26.7884	19.048	0.00909868	15.4354	0.0574702	-5.52632	0.331515	-5.71368	0.154403	-20.2062	0.0435187	26.0221	4.62564	45.0701	5.14543	41.4576	7.96708	39.5438	6.86335	20.3084	1.80383	24.8639	9.30577	21.4221	25.9714	30.6729	39.5349	49.7076	45.9677	42.3841	48.9209	33.0677	40.7895	45.6989	32.1429	22.3368	18.8841	19.7044	22.6158	35.0877	16.888	862	235	724	254
290AHCYL1	290	AHCYL1	Cassette	566.944	#N/A	-0.309829	0.151046	-0.0285892	0.876931	0.313092	0.485005	-0.298508	0.160184	0.153013	0.089201	0.364384	0.247539	0.0545554	0.0944927	0.335795	0.164629	0.367647	0.636783	0.0658762	0.114101	0.207569	0.0616318	0.128866	0.34188	0.622407	0.163666	0	0	0.524934	0.257732	0.224719	0	1.10294	0	0.197628	0	0	0.277264	0.160256	0.185185	775	1	583	2
291DCLRE1C	291	DCLRE1C	Cassette	18.1111	#N/A	0	#DIV/0!	0	#DIV/0!	-4.7619	0.42265	-6.37037	0.194112	-1.0101	0.42265	100	0	100	0	100	0	95.2381	8.24786	93.6296	5.73201	98.9899	1.74955	100	100	100	100	100	100	100	100	100	100	85.7143	100	92	100	88.8889	100	100	96.9697	0	22	0	16
292PICALM	292	PICALM	Cassette	379.667	#N/A	3.62793	0.0661881	-0.253218	0.865671	-8.60429	0.015549	2.27037	0.393863	-5.39965	0.0151928	11.2948	1.98438	14.9227	1.21911	11.0416	1.37371	6.31844	2.58284	13.5652	3.46864	9.52308	1.75061	13.5667	10.4167	9.90099	16.0112	15.1515	13.6054	12.5984	10	10.5263	6.61896	3.59848	8.73786	17.4556	12.4444	10.7955	10.4598	10.6061	7.50341	395	62	258	30
293HNRNPK	293	HNRNPK	AltStart	3595.11	#N/A	3.23517	0.313182	2.02533	0.135841	-0.304278	0.924181	1.66507	0.098033	-1.25794	0.723631	73.5801	0.444749	76.8153	4.19803	75.6054	1.50442	76.511	3.01745	75.2452	1.06527	75.5573	3.91445	73.1629	73.5294	74.048	80.5601	77.6085	72.2772	73.9462	76.8805	75.9897	79.9519	74.3159	75.2652	75.1148	74.2511	76.3696	74.3703	79.9279	72.3738	1585	4321	1188	3300
295KIF13A	295	KIF13A	Cassette	11.2222	#N/A	-20.5556	0.11619	5.26131	0.436665	40.6614	0.0978721	23.2353	0.053493	37.7595	0.237875	28.8889	7.698	8.33333	14.4338	34.1502	7.21579	48.9947	26.3345	52.1242	11.6656	46.0928	39.9176	33.3333	33.3333	20	0	0	25	40	36.3636	26.087	55.5556	71.4286	20	64.7059	50	41.6667	69.0476	0	69.2308	4	2	2	1
296IFNAR2	296	IFNAR2	Alt3Prime	5103.56	#N/A	2.34387	0.483736	-4.34762	0.140555	-2.0385	0.535117	2.44225	0.367034	0.757782	0.80525	12.6298	3.34272	14.9736	4.04474	8.28215	1.32816	12.9352	3.24857	15.072	2.38928	15.7314	2.84651	15.1769	13.8678	8.84465	19.2991	14.3367	11.2852	9.14734	6.75293	8.9462	9.65319	13.003	16.1493	16.872	15.9827	12.3613	14.7528	18.9381	13.5033	3141	562	3857	621
297BIN1	297	BIN1	Cassette	390.111	#N/A	0.427382	0.342796	-0.2849	0.42265	0.303349	0.495263	0.384411	0.497744	-0.619421	0.151139	0.2849	0.493462	0.712282	0.479948	0	0	1.01563	0.510686	0.669312	0.730946	0.0928609	0.0851328	0	0	0.854701	0.831947	0.183824	1.12108	0	0	0	0.573888	0.898204	1.5748	0	0.558659	1.44928	0.111359	0	0.167224	109	0	188	0
298FMNL1	298	FMNL1	Cassette	2347.06	#N/A	0.183551	0.555752	-0.279758	0.453033	-0.727049	0.0889563	-0.261466	0.0799669	-0.551485	0.161335	0.657731	0.134541	0.841282	0.445943	0.377972	0.520856	0.114233	0.197858	0.396265	0.139772	0.289797	0.0852928	0.621345	0.806723	0.545124	0.3684	1.25422	0.901226	0.972105	0	0.161812	0	0	0.3427	0.318674	0.3125	0.557621	0.338983	0.339098	0.191309	2719	17	2951	24
299FKBP5	299	FKBP5	AltStart	16.3333	#N/A	0	#DIV/0!	0	#DIV/0!	0	#DIV/0!	0	#DIV/0!	0	#DIV/0!	0	0	0	0	0	0	0	0	0	0	0	0	0	0	0	0	0	0	0	0	0	0	0	0	0	0	0	0	0	0	21	0	13	0
304TATDN1	304	TATDN1	Cassette	971.944	#N/A	0.0564871	0.206233	0.0564871	0.206233	-0.0768099	0.18353	-0.112799	0.315019	-0.201824	0.0843975	99.9435	0.0530108	100	0	100	0	99.9232	0.0665258	99.8307	0.146991	99.7982	0.10855	99.9357	99.8948	100	100	100	100	100	100	100	100	99.8839	99.8857	100	99.7354	99.7567	99.9219	99.7535	99.7191	1	1554	1	950
305MAZ	305	MAZ	Cassette	123.611	#N/A	-0.900901	0.42265	0	#DIV/0!	0.900901	0.42265	-0.0634921	0.42265	0.900901	0.42265	100	0	99.0991	1.56041	100	0	100	0	99.9365	0.109971	100	0	100	100	100	97.2973	100	100	100	100	100	100	100	100	100	99.8095	100	100	100	100	0	428	0	310
306DNMT3B	306	DNMT3B	MulSkip	56.7222	#N/A	7.11723	0.350008	-2.65189	0.472338	-6.18534	0.403198	-1.6333	0.478742	-12.0848	0.174008	11.709	2.9859	18.8262	10.182	9.05712	4.83032	12.6409	1.21955	10.0757	1.95139	6.74139	1.38	14.6667	8.69565	11.7647	23.5294	7.14286	25.8065	8.82353	4.34783	14	11.3636	12.766	13.7931	12.2807	8.57143	9.375	5.17241	7.76699	7.28477	64	11	63	6
307TUSC3	307	TUSC3	Cassette	923.778	#N/A	-0.179428	0.290513	-0.00460117	0.949194	0.158327	0.337173	0.0455996	0.42265	0.207863	0.240925	99.9544	0.0789809	99.775	0.219302	99.9498	0.0869503	99.9333	0.0587016	100	0	99.9828	0.0297297	100	99.8632	100	99.763	99.5619	100	99.8494	100	100	99.8895	100	99.9104	100	100	100	100	100	99.9485	0	830	1	730
308RGS6	308	RGS6	Cassette	243.5	#N/A	-2.63043	0.0623916	-3.29965	0.168515	1.35052	0.339366	-0.0801239	0.918007	1.649	0.167878	99.435	0.97856	96.8046	1.39483	96.1354	2.79975	98.1551	1.63726	99.3549	0.798714	98.4536	0.475699	100	100	98.3051	97.4865	97.7273	95.2	94.5946	99.3671	94.4444	97.5904	96.875	100	99.6032	98.4615	100	98.7903	98.6611	97.9094	0	62	0	67
309C20orf199	309	C20orf199	Cassette	1087.67	#N/A	0.843564	0.275307	0.680728	0.390549	-0.0739261	0.850571	1.83352	0.0718893	1.96869	0.00489204	95.9613	0.982758	96.8049	0.453088	96.642	0.707915	96.7309	0.448198	97.7948	0.32256	98.7736	0.375373	94.9733	95.9718	96.9388	97.208	96.8921	96.3145	97.4335	96.4235	96.0692	96.2716	96.7541	97.1671	98.1641	97.6519	97.5684	98.4687	99.1928	98.6591	66	1247	40	953
312SSBP3	312	SSBP3	Cassette	193.833	#N/A	-10.9847	0.127343	10.0186	0.207914	7.01412	0.186587	32.9482	0.0989513	2.2275	0.530526	19.8498	8.00621	8.86506	4.96395	29.8684	8.34174	15.8792	5.75217	52.7979	21.0196	11.0926	2.06065	18.9394	12.3377	28.2723	14.4509	7.18563	4.95868	22.1374	38.7097	28.7582	13.0282	22.5	12.1094	31.4607	53.4483	73.4848	10.5919	9.32836	13.3574	107	25	135	19
313SPINT2	313	SPINT2	Cassette	538.333	#N/A	0.567251	0.337985	1.05349	0.14526	0.396616	0.636458	1.55384	0.124298	0.92948	0.0912613	97.4627	0.734566	98.03	0.497129	98.5162	0.692701	98.4266	1.19488	99.0166	1.11179	98.9595	0.529655	97.9362	96.6165	97.8355	97.6461	98.5915	97.8523	98.3206	99.2857	97.9424	97.4074	99.7416	98.1308	100	99.2395	97.8102	99.5708	98.6692	98.6384	11	522	18	514
317DSP	317	DSP	Alt5Prime	139.111	#N/A	18.8478	0.0256033	15.2234	0.0858548	4.73601	0.257257	8.19697	0.247484	-1.82142	0.72387	25.4379	7.25494	44.2857	5.15079	40.6613	8.89385	49.0217	3.03004	33.6349	7.5772	42.4643	6.4971	17.6471	26.6667	32	40	42.8571	50	50	39.6923	32.2917	48	52.4306	46.6346	41	25.8621	34.0426	47.9608	35.2941	44.1379	14	3	22	8
320C10orf137	320	C10orf137	Cassette	41.7778	11.5814	10.3092	0.433662	-5.0466	0.590229	-25.2085	0.133074	5.20411	0.691016	-12.4002	0.361863	19.6379	4.52889	29.9471	18.2818	14.5913	13.4428	4.73856	4.28279	24.842	19.3732	17.5469	5.42515	23.2143	14.5455	21.1538	31.1111	47.619	11.1111	5.26316	30	8.51064	8.33333	5.88235	0	18.1818	9.67742	46.6667	14.2857	14.5455	23.8095	43	13	47	8
321AFG3L1	321	AFG3L1	Cassette	67.1667	#N/A	-0.142857	0.819294	-1.38615	0.332371	0.47619	0.42265	-0.828283	0.300404	-1.47091	0.289874	99.6667	0.57735	99.5238	0.824786	98.2805	1.89425	100	0	98.8384	1.00884	98.0529	1.77924	100	99	100	98.5714	100	100	100	96.25	98.5915	100	100	100	98.3333	98.1818	100	100	97.6471	96.5116	0	92	1	99
322FANCA	322	FANCA	Cassette	200.556	#N/A	0	#DIV/0!	0	#DIV/0!	0	#DIV/0!	0	#DIV/0!	-0.119474	0.42265	100	0	100	0	100	0	100	0	100	0	99.8805	0.206936	100	100	100	100	100	100	100	100	100	100	100	100	100	100	100	100	100	99.6416	0	626	0	465
324NCAM1	324	NCAM1	Cassette	237.667	#N/A	-17.2825	0.143816	11.3959	0.652787	46.8209	0.00502888	7.19128	0.440713	25.5392	0.0258774	43.3762	13.0456	26.0937	9.4843	54.7721	36.5966	72.9146	10.7412	50.5674	1.40095	51.6329	4.80194	38.2353	33.6842	58.209	33.8235	15.5102	28.9474	12.6316	78.5714	73.1132	82.6923	74.6341	61.4173	49.0476	50.8475	51.8072	48.3402	49.4157	57.1429	84	52	63	32
325TIAM1	325	TIAM1	Cassette	743.5	#N/A	0.178918	0.507778	0.258432	0.284558	-0.805573	0.073345	-0.593469	0.0607701	-0.789307	0.0227983	99.4541	0.310844	99.633	0.291898	99.7125	0.113251	98.8274	0.459056	98.8606	0.222223	98.8437	0.194328	99.2054	99.8026	99.3541	99.9165	99.3333	99.6491	99.679	99.6198	99.8387	98.4234	99.3266	98.7322	98.8525	98.6425	99.0868	98.8342	99.0426	98.6542	7	874	2	1011
326TFDP2	326	TFDP2	Cassette	425.056	#N/A	0.0960615	0.42265	-0.100017	0.678958	-0.282486	0.42265	0.0960615	0.42265	0	#DIV/0!	99.9039	0.166383	100	0	99.8039	0.339618	99.7175	0.48928	100	0	100	0	100	99.7118	100	100	100	100	99.4118	100	100	100	99.1525	100	100	100	100	100	100	100	0	1195	2	692
327STK33	327	STK33	Cassette	74.5556	#N/A	5.02473	0.378566	-4.8004	0.370857	-5.65791	0.313924	-1.65967	0.732003	-4.53894	0.283217	79.9192	6.84357	84.944	5.443	75.1189	4.25173	79.2861	6.50076	78.2596	3.36666	80.405	1.3438	84.5528	83.1461	72.0588	81.8966	81.7073	91.2281	72.2222	80	73.1343	75.5102	75.5556	86.7925	80.8989	74.4681	79.4118	81.9048	79.3103	80	19	104	15	74
328MYO19	328	MYO19	Cassette	167.5	#N/A	-1.15061	0.287566	-1.7707	0.32497	0.30291	0.771608	-0.484094	0.0401286	-0.318958	0.798015	99.808	0.173253	98.6574	1.3912	98.0373	2.37145	98.9603	0.928368	99.3239	0.213389	98.3384	1.46408	99.7608	100	99.6633	98.75	97.2222	100	100	95.4023	98.7097	100	98.6667	98.2143	99.3711	99.5098	99.0909	100	97.2376	97.7778	1	417	0	267
329HNRNPD	329	HNRNPD	Cassette	7246.11	#N/A	0.982856	0.065749	0.774477	0.394296	0.0107663	0.984572	0.301897	0.171235	-0.063947	0.879447	0.247441	0.0947279	1.2303	0.478905	1.02192	1.24603	1.24106	0.757741	0.549338	0.258985	1.16635	0.490226	0.297772	0.138172	0.306379	0.67827	1.53457	1.47805	2.46057	0.319729	0.285457	0.946372	0.67494	2.10188	0.250329	0.694537	0.703149	1.35135	0.610544	1.53716	17411	52	13732	19
333UHRF2	333	UHRF2	Cassette	871.333	#N/A	0.0716836	0.778906	0.133908	0.600704	0.0164713	0.924889	-0.173922	0.661581	0.0586371	0.636658	99.6405	0.368975	99.7122	0.155191	99.7745	0.116102	99.7287	0.234983	99.4666	0.514828	99.7709	0.123287	99.6589	99.2627	100	99.7113	99.5575	99.8679	99.8668	99.6441	99.8124	99.5893	99.5968	100	99.4273	100	98.9726	99.8952	99.6486	99.7688	6	1753	11	1481
335SYNJ2BP	335	SYNJ2BP	Cassette	34.5	#N/A	-4.44444	0.42265	-4.53216	0.203556	-5.74074	0.447449	-6.83983	0.188751	-1.0081	0.844645	100	0	95.5556	7.698	95.4678	4.21448	89.8148	8.92931	93.1602	6.03768	94.5475	2.0723	100	100	100	100	100	86.6667	100	91.6667	94.7368	86.1111	100	83.3333	88.5714	90.9091	100	95.8333	95.6522	92.1569	0	25	0	28
336C18orf25	336	C18orf25	Cassette	70	#N/A	-1.5625	0.42265	-1.09302	0.562545	1.12994	0.42265	3.36755	0.24781	0.818452	0.212274	1.5625	2.70633	0	0	0.469484	0.813169	1.12994	1.95712	4.93005	3.3224	0.818452	0.783903	0	0	4.6875	0	0	0	1.40845	0	0	0	3.38983	0	1.69492	4.7619	8.33333	0.892857	0	1.5625	91	0	56	0
337CASP7	337	CASP7	Cassette	514.833	#N/A	0	#DIV/0!	0.0739098	0.42265	0.0976086	0.42265	0.342498	0.223287	0.0683442	0.187633	0	0	0	0	0.0739098	0.128016	0.0976086	0.169063	0.342498	0.340161	0.0683442	0.060086	0	0	0	0	0	0	0	0.221729	0	0	0.292826	0	0	0.347222	0.680272	0.112867	0	0.0921659	482	0	353	0
338SAPS2	338	SAPS2	Cassette	99.5556	#N/A	5.02566	0.318317	-5.36299	0.192082	-6.85143	0.209165	-6.69091	0.107178	-5.33377	0.344692	14.0898	2.49812	19.1155	6.59663	8.72683	4.92295	12.264	1.60437	7.39891	4.51964	13.7817	5.50847	13.4615	11.9658	16.8421	25.2252	12.1212	20	6.97674	14.2857	4.91803	12.3077	10.6383	13.8462	11.7647	2.73973	7.69231	16.5517	17.3554	7.43802	135	21	103	14
339C4orf15	339	C4orf15	Cassette	47.7222	#N/A	4.23193	0.373634	3.98693	0.472682	3.66439	0.454259	8.8206	0.337918	10.0853	0.0951166	11.733	3.87906	15.9649	6.03172	15.7199	7.48475	19.6293	4.64728	20.5536	12.2207	26.0502	1.32944	9.02256	10	16.1765	21.2121	17.3077	9.375	10.7143	24.3243	12.1212	22.7273	21.875	14.2857	12.5	14.5455	34.6154	27.1186	26.4706	24.5614	121	12	63	7
340MTMR9	340	MTMR9	Cassette	108.833	#N/A	3.25137	0.155267	2.6553	0.0466719	-1.79715	0.359326	1.00577	0.595907	-1.97909	0.319024	2.10061	0.526852	5.35198	2.57263	4.75591	1.21503	3.55484	1.27088	3.10638	2.76988	3.37289	1.22762	1.875	1.72414	2.7027	5.12821	8.0292	2.89855	3.79747	4.34783	6.12245	2.10526	4.47761	4.08163	5.31915	0	4	4.79042	2.66667	2.6616	157	3	114	2
341TBC1D13	341	TBC1D13	Cassette	53.1667	#N/A	-9.03629	0.12878	-13.3754	0.105999	-0.446561	0.935689	-12.041	0.15137	-7.67515	0.158777	91.7478	5.07117	82.7115	6.31543	78.3724	8.98556	82.265	6.42093	79.7068	9.66787	75.0364	2.49184	86.9565	97.0588	91.2281	89.8876	80.2469	78	68	83.3333	83.7838	87.1795	84.6154	75	87.037	68.75	83.3333	73.1343	77.8571	74.1176	6	40	1	33
346C6orf168	346	C6orf168	Cassette	207.5	#N/A	2.11044	0.130818	4.16421	0.0372182	0.589502	0.672025	0.116833	0.949328	-0.935777	0.509002	93.5179	0.702099	95.6283	1.5686	97.6821	1.71155	96.2178	1.59755	93.6347	2.76981	94.6926	1.59606	92.9825	94.3128	93.2584	96.3636	93.8272	96.6942	95.7265	98.9071	98.4127	98.0519	95.4717	95.1299	96.4467	93.5484	90.9091	95.9259	95.2618	92.8899	12	159	12	199
347SMNDC1	347	SMNDC1	Cassette	4975.39	#N/A	0.0149395	0.846724	-0.125065	0.100104	-0.239128	0.0649056	-0.132733	0.015423	-0.184987	0.0949632	0.336653	0.0120426	0.351593	0.117641	0.211589	0.0757343	0.112465	0.0282141	0.20392	0.0356399	0.166606	0.0746057	0.334658	0.325733	0.349569	0.281474	0.487409	0.285896	0.183225	0.297411	0.154131	0.103235	0.144138	0.0900225	0.244126	0.191424	0.176211	0.0806322	0.214324	0.204862	4765	16	4590	15
348MAP7D1	348	MAP7D1	Cassette	93.0556	#N/A	2.49903	0.449165	-1.70872	0.772867	-9.6573	0.0526025	-13.6181	0.000324652	-14.2967	0.0160025	21.6121	1.24953	24.1111	4.60262	19.9034	8.92962	14.4538	3.97931	7.99402	1.50186	9.81447	2.69562	22.6804	20.2381	21.9178	21.1268	21.7949	29.4118	30	16.6667	13.0435	19.0476	12.2449	12.069	7.93651	9.52381	6.52174	8.09717	12.9213	8.42491	75	22	67	17
350XPO4	350	XPO4	Cassette	118.444	#N/A	3.04976	0.389357	0.787281	0.533589	-3.31203	0.358773	1.90387	0.288578	-2.04049	0.542207	1.96251	0.707746	5.01227	4.84284	2.74979	1.77426	1.70024	1.47469	3.86637	2.31802	2.97178	0.595287	1.19048	2.58065	2.1164	1.44928	10.5263	3.06122	1.17647	4.6729	2.4	2.46914	0	2.63158	2.83019	2.24719	6.52174	2.38095	3.57143	2.96296	166	2	151	4
352PRKAA1	352	PRKAA1	Cassette	18.8333	#N/A	-1.46873	0.86347	10.4621	0.215087	-12.722	0.261285	17.0593	0.0744553	7.48132	0.355317	82.9407	8.5474	81.472	10.8711	93.4028	8.85927	68.75	12.7936	100	0	88.9533	2.31951	84	90.9091	73.913	85.1852	90	69.2308	100	83.3333	96.875	56.25	81.8182	68.1818	100	100	100	88.8889	86.6667	91.3043	4	21	2	20
353SUMO1	353	SUMO1	Cassette	743.833	#N/A	-1.85368	0.226968	1.59698	0.310356	1.66571	0.166978	-1.21401	0.488373	-0.761419	0.699055	94.5864	1.89836	92.7328	0.694342	96.1834	1.38931	94.3985	1.41285	93.3724	2.00042	91.9713	2.9162	92.668	94.6272	96.4641	92.1694	92.5203	93.5085	94.7368	96.3061	97.5073	95.0601	95.3591	92.7762	93.9158	91.1565	95.045	94.6548	92.3913	88.8679	72	910	49	863
354RICH2	354	RICH2	Cassette	221.278	-17.9486	-11.9121	0.0266048	2.65798	0.74468	17.9679	0.0835102	12.3509	0.0714799	14.1344	0.219996	15.4791	3.84402	3.56703	1.01118	18.1371	12.0084	21.535	9.70732	27.83	6.96363	17.7015	13.9112	19.5402	11.8971	15	4.32692	3.9548	2.41935	4.28571	25.6158	24.5098	31.8841	20.0893	12.6316	32.7815	19.8675	30.8411	32.3185	4.62428	16.1616	280	68	274	37
355MEIS2	355	MEIS2	Cassette	74.7778	#N/A	-0.211512	0.96767	0.591774	0.897747	9.08224	0.177021	19.3083	0.0416007	25.8049	0.0202077	66.5957	2.37897	66.3842	7.79876	67.1875	6.81078	75.4665	1.56173	85.904	7.87134	92.1892	2.65253	67.5439	68.3544	63.8889	61.2903	75.3623	62.5	62.5	64.0625	75	76.1194	73.6842	76.5957	92.9688	87.3239	77.4194	91.4286	90	95.1389	37	77	25	54
356RHOT1	356	RHOT1	Cassette	283.056	#N/A	2.2194	0.268494	2.7299	0.0818414	-2.14536	0.263551	0.929271	0.628174	-2.77525	0.229386	4.3321	1.60787	6.5515	2.43848	7.062	0.703232	4.40615	0.852306	5.26137	2.5657	3.77626	2.35655	3.73134	3.11111	6.15385	4.41989	6.0241	9.21053	6.25	7.47331	7.46269	5.34979	3.69231	4.17633	3.63636	3.92857	8.21918	2.08333	6.46766	2.77778	387	15	218	7
357EHMT1	357	EHMT1	Cassette	43.4444	14.0073	9.76817	0.0130255	1.61008	0.65466	-7.03321	0.0689624	-2.5616	0.792749	-4.56806	0.0362282	88.0561	2.26437	97.8243	0.590365	89.6662	5.10575	90.7911	3.48035	85.4945	14.7207	93.2562	1.77745	89.5833	85.4545	89.1304	97.1429	98.1818	98.1481	86.9565	95.5556	86.4865	93.75	91.6667	86.9565	97.4359	69.0476	90	92.7273	95.2381	91.8033	5	43	8	47
359PIP5K3	359	PIP5K3	Cassette	90.1111	-31.6622	-18.9811	0.0340935	-17.4502	0.0525874	-23.093	0.0175892	-8.36389	0.19428	-10.2544	0.144981	70.4459	6.97409	51.4648	7.65287	52.9957	8.42099	28.3718	6.67661	62.082	6.10282	41.2104	5.93365	77.2727	63.3333	70.7317	57.5	54.0373	42.8571	44.1176	54	60.8696	34.6154	29.1667	21.3333	63.0435	67.6471	55.5556	36.4341	47.8528	39.3443	20	68	22	38
361PDLIM7	361	PDLIM7	Cassette	39.8889	#N/A	13.389	0.384871	0.528224	0.982756	3.85139	0.655842	16.7027	0.277302	8.21275	0.426961	53.5354	19.7164	66.9243	12.3113	54.0636	33.8863	70.7757	5.2445	70.2381	5.45545	75.1371	10.2954	54.5455	33.3333	72.7273	65.2174	55.5556	80	92.3077	27.7778	42.1053	65.1163	75.4717	71.7391	64.2857	71.4286	75	83.9695	77.6119	63.8298	5	6	6	3
362CSNK1G3	362	CSNK1G3	Cassette	258.111	#N/A	0.503362	0.461824	0.0422832	0.901924	0.825184	0.257694	0.987772	0.223116	-0.0713556	0.907009	0.274725	0.475838	0.778088	0.920153	0.317009	0.27493	1.60327	0.391724	1.2625	0.996278	0.706732	0.226287	0.824176	0	0	0	1.79372	0.540541	0	0.460829	0.490196	1.15274	1.79372	1.86335	2.38908	0.497512	0.900901	0.636943	0.52356	0.959693	361	3	207	0
363KIAA0679	363	KIAA0679	Cassette	25.5556	#N/A	-0.557135	0.962288	-8.95493	0.306107	5.84479	0.622661	-16.5696	0.242217	-9.41281	0.494026	75.7363	6.36412	75.1792	17.3949	66.7814	11.0531	81.024	3.86138	59.1667	17.7365	65.7664	12.6111	68.4211	80	78.7879	89.6552	55.8824	80	68.4211	76.9231	55	85.2941	77.7778	80	62.5	75	40	76.9231	52.0833	68.2927	6	13	4	16
365SORBS1	365	SORBS1	Cassette	88.1667	#N/A	-13.8873	0.200897	-6.03692	0.543182	-11.7384	0.180186	-7.13132	0.480594	-4.67854	0.54904	48.8485	11.7424	34.9612	10.3953	42.8116	10.4761	23.2228	4.02393	41.7172	10.698	30.2827	6.32557	55.9322	55.3191	35.2941	37.931	43.5484	23.4043	54.7619	38.4615	35.2113	22.6562	27.5	19.5122	43.3333	51.5152	30.303	23.301	31.9149	35.6322	26	33	21	26
366CCDC7	366	CCDC7	Cassette	189.5	#N/A	-0.0852515	0.42265	-0.17094	0.42265	0.0852515	0.42265	0	#DIV/0!	0.0852515	0.42265	100	0	99.9147	0.14766	99.8291	0.296077	100	0	100	0	100	0	100	100	100	99.7442	100	100	100	100	99.4872	100	100	100	100	100	100	100	100	100	0	139	0	104
367CHURC1	367	CHURC1	Cassette	1203.94	#N/A	-11.9382	0.15379	-3.28048	0.636207	-1.84264	0.674412	-17.6849	0.0836226	-9.61503	0.100612	52.4591	9.47422	40.5209	6.27902	49.1786	5.37294	38.6782	2.60811	34.7742	0.343175	30.9058	3.92882	42.9091	52.6125	61.8557	35.6598	38.2927	47.6101	53.7676	50.5	43.2682	41.21	38.8247	36	34.5024	34.6604	35.1598	29.4538	35.354	27.9097	942	708	653	725
368DOCK5	368	DOCK5	Cassette	15.8333	#N/A	9.90741	0.500936	-10.8333	0.204413	-20.7407	0.214919	-10.8333	0.204413	-20.7407	0.214919	10.8333	10.1036	20.7407	20.0411	0	0	0	0	0	0	0	0	12.5	0	20	0	22.2222	40	0	0	0	0	0	0	0	0	0	0	0	0	7	1	13	0
369BRE	369	BRE	TwoMulx	80.6667	15.3041	-0.744742	0.870918	8.05078	0.434886	26.9613	0.00456715	28.436	0.0182368	28.5281	0.0321281	30.8658	6.27532	30.1211	3.83008	38.9166	13.9819	57.0823	5.91477	59.3018	9.72668	58.6491	10.6884	35.8209	32.967	23.8095	33.3333	25.8824	31.1475	24	51.7241	41.0256	63.8889	54.1667	53.1915	66.6667	48.2759	62.963	66.9565	46.5909	62.4	43	24	61	30
371PKN1	371	PKN1	Cassette	119.278	#N/A	0	#DIV/0!	0.330033	0.42265	0	#DIV/0!	1.16337	0.284204	0.213675	0.42265	0	0	0	0	0.330033	0.571634	0	0	1.16337	1.39002	0.213675	0.370096	0	0	0	0	0	0	0	0	0.990099	0	0	0	0.787402	0	2.7027	0.641026	0	0	227	0	183	0
373ZRANB2	373	ZRANB2	Cassette	3359.11	#N/A	-1.48465	0.532604	7.62556	0.250758	9.74136	0.066884	-0.289123	0.889299	1.40094	0.455903	5.62607	3.02781	4.14142	2.18904	13.2516	8.36255	13.8828	5.20424	5.33695	1.24642	5.54236	1.96071	3.27067	4.56621	9.04133	2.83632	2.91929	6.66865	4.80379	21.5262	13.4249	19.2422	13.5571	8.84901	5.22364	4.15105	6.63616	5.05952	3.86817	7.69939	6329	214	4180	200
374DDHD1	374	DDHD1	Cassette	18.2778	-15.5934	-6.57922	0.453065	-5.66419	0.54135	-3.571	0.470436	1.70162	0.842028	1.67017	0.748647	13.1805	11.869	6.60131	5.71774	7.51634	8.45263	3.0303	5.24864	14.8822	6.70127	8.27148	6.1845	3.22581	10	26.3158	0	9.80392	10	16.6667	0	5.88235	0	9.09091	0	13.3333	9.09091	22.2222	4.16667	15.3846	5.26316	30	1	18	2
375CADM1	375	CADM1	Cassette	19.2222	#N/A	-0.666667	0.90449	-0.296296	0.951273	5	0.621408	3.81368	0.457899	0.987654	0.865722	4	6.9282	3.33333	5.7735	3.7037	3.3945	8.33333	14.4338	7.81368	3.4854	4.32099	7.48417	0	12	0	10	0	0	0	6.66667	4.44444	25	0	0	4.16667	8.16327	11.1111	0	12.963	0	27	0	22	3
376ERC1	376	ERC1	Cassette	319.5	#N/A	-0.2849	0.42265	-0.403061	0.20786	0.2849	0.42265	-0.839781	0.0562598	0.143357	0.683499	100	0	99.7151	0.493462	99.5969	0.380352	100	0	99.1602	0.360394	99.8585	0.245159	100	100	100	100	99.1453	100	100	99.5465	99.2443	100	100	100	99.4859	99.2218	98.773	99.5754	100	100	0	372	0	298
377ECT2	377	ECT2	Cassette	1545	18.9157	7.18014	0.0616613	21.6005	0.08628	39.4935	0.00534633	6.68771	0.104786	24.8456	0.113942	10.545	3.59451	17.7251	3.18898	32.1454	12.5178	57.2186	7.54861	17.2327	4.17251	42.5707	16.334	8.08565	8.87902	14.6702	16.4825	15.3445	21.3483	18.7128	43.4844	34.2391	65.0094	56.7084	49.938	18.7776	12.508	20.4124	49.2821	23.9501	54.4799	2876	253	2463	240
380TCEAL8	380	TCEAL8	Cassette	35.8889	#N/A	-4.1019	0.460052	-11.3348	0.120728	-4.84128	0.506719	-16.8416	0.17208	-1.95443	0.748832	28.8786	3.23676	24.7767	7.61627	17.5439	8.03961	19.9355	8.61061	12.037	14.2544	22.8223	6.23276	28.5714	25.8065	32.2581	24.1379	32.6923	17.5	26.3158	15.7895	10.5263	18.5185	29.1667	12.1212	27.7778	8.33333	0	22.0339	29.4118	17.0213	30	12	23	8
382C11orf80	382	C11orf80	Cassette	332.889	11.1356	5.88568	0.0327486	1.66771	0.712597	2.9254	0.129489	2.27363	0.487432	0.24235	0.867985	82.1875	0.63304	88.0732	2.13863	83.8552	6.79364	90.9986	1.38981	84.4612	4.65573	88.3156	0.815925	81.6092	82.0896	82.8638	85.6115	89.1344	89.4737	91.689	79.5812	80.2956	91.9283	91.6667	89.4009	88.0769	86.0987	79.2079	89.2562	87.8914	87.799	80	355	84	385
383ATP2A1	383	ATP2A1	Cassette	20.5556	#N/A	6.03387	0.0887091	-9.55624	0.381139	-21.897	0.0577618	-1.65733	0.766854	-12.0761	0.165215	92.451	3.67745	98.4848	2.62432	82.8947	14.8282	76.5878	10.2277	90.7937	7.98714	86.4087	10.0149	88.2353	94.1176	95	100	95.4545	100	100	75	73.6842	87.0968	76	66.6667	100	86.6667	85.7143	93.75	90.4762	75	2	15	1	16
385ZDHHC16	385	ZDHHC16	Cassette	767.444	#N/A	7.53985	0.209623	3.01625	0.706271	-15.4057	0.0279004	-17.3702	0.0388797	-30.0247	0.00577762	72.3855	6.33137	79.9254	6.02598	75.4018	10.9789	64.5197	3.46897	55.0153	0.962206	49.9006	7.24058	68.9423	68.5219	79.6923	74.1797	79.3991	86.1972	86.2295	75.698	64.2777	68.4859	62.0513	63.0219	55.1198	54.0052	55.9211	41.8451	55.8669	51.9898	323	717	345	751
387MYO9B	387	MYO9B	Cassette	214.111	#N/A	-2.70198	0.526848	38.1923	0.20194	68.2028	0.0274594	25.0473	0.186867	29.8376	0.15019	8.57229	6.07457	5.87031	1.79308	46.7646	35.6561	74.0731	20.2873	33.6196	22.4595	35.7079	22.7444	7.95455	2.83019	14.9321	5.20362	4.50607	7.90123	5.7377	64.2857	70.2703	93.5484	75.6098	53.0612	32.3944	11.7978	56.6667	44	9.98081	53.1429	243	21	309	9
388BNIP2	388	BNIP2	Cassette	1446.22	#N/A	-0.880628	0.406626	0.966631	0.203111	8.55631	0.00763779	2.16609	0.0906655	6.38338	0.212583	3.50251	0.917445	2.62188	1.33755	4.46914	0.278216	11.1782	2.17603	5.6686	1.34014	9.00526	6.19856	2.49618	4.29234	3.71901	1.22667	2.74585	3.89313	4.26639	4.78632	4.35471	9.92063	13.6909	9.92308	6.86456	4.22018	5.92105	15.3252	2.93564	8.75497	1914	49	1650	74
389TSC2	389	TSC2	Cassette	20.3333	#N/A	-5.30226	0.0672432	4.7014	0.49864	36.0989	0.105041	0.367558	0.931587	13.7743	0.00689594	6.58431	2.84418	1.28205	2.22058	11.2857	9.81773	37.381	22.217	6.95187	6.16715	15.0564	3.43584	9.52381	3.84615	6.38298	3.84615	0	0	0	16	17.8571	41.6667	57.1429	13.3333	11.7647	0	9.09091	17.3913	16.6667	11.1111	38	4	25	1
390FZR1	390	FZR1	MulSkip	477.333	#N/A	0	#DIV/0!	0	#DIV/0!	0	#DIV/0!	0	#DIV/0!	0	#DIV/0!	100	0	100	0	100	0	100	0	100	0	100	0	100	100	100	100	100	100	100	100	100	100	100	100	100	100	100	100	100	100	0	701	0	585
391ADNP	391	ADNP	Cassette	382.944	-27.6861	-19.5612	0.0642155	-5.56161	0.176666	16.4196	0.0713399	8.54065	0.0492025	22.3938	0.0470111	72.4217	1.09981	52.8604	9.17782	66.86	4.78795	69.28	4.49035	80.9623	3.75209	75.2542	10.0698	73.466	72.5253	71.2737	49.4005	45.9155	63.2653	61.7925	67.4797	71.308	64.4531	73.3333	70.0535	77.2824	84.7826	80.8219	81.9376	63.6724	80.1527	160	443	136	359
392CADM1	392	CADM1	Cassette	29.1111	#N/A	4.7619	0.42265	3.52734	0.540012	0	#DIV/0!	3.92857	0.497479	0	#DIV/0!	95.2381	8.24786	100	0	98.7654	2.13833	100	0	99.1667	1.44338	100	0	100	100	85.7143	100	100	100	100	100	96.2963	100	100	100	100	97.5	100	100	100	100	0	29	0	15
393SFRS16	393	SFRS16	Cassette	61.6111	#N/A	0	#DIV/0!	0	#DIV/0!	0	#DIV/0!	0	#DIV/0!	0	#DIV/0!	100	0	100	0	100	0	100	0	100	0	100	0	100	100	100	100	100	100	100	100	100	100	100	100	100	100	100	100	100	100	0	80	0	62
394CCDC138	394	CCDC138	Cassette	22.7778	#N/A	-6.80615	0.438232	3.04365	0.670642	19.9532	0.542683	21.7674	0.14209	17.436	0.173516	32.7219	4.13581	25.9158	12.1139	35.7656	10.2697	45.8689	47.0034	54.4893	16.459	43.3518	13.5966	32.0755	37.1429	28.9474	38.4615	14.2857	25	25	45.4545	36.8421	100	15.3846	22.2222	50	40.7407	72.7273	40.7407	31.25	58.0645	36	17	22	13
396PRPSAP2	396	PRPSAP2	Cassette	124.333	#N/A	-2.10496	0.760637	-7.98971	0.28058	-10.8721	0.0735127	7.26115	0.313529	3.05087	0.532089	83.0834	9.45306	80.9784	5.64144	75.0937	0.553785	70.1063	5.3964	90.3445	2.28339	84.0293	5.28963	93.8596	79.2	76.1905	86.4286	81.3433	75.1634	75.1938	75.5906	74.4966	65.1163	75.8333	69.3694	92.6606	90.2778	88.0952	88.8889	84.8039	78.3951	7	107	26	99
398PTPRU	398	PTPRU	Cassette	109.833	#N/A	-0.0888889	0.42265	0.200966	0.566031	0	#DIV/0!	-0.0888889	0.42265	0	#DIV/0!	0.0888889	0.15396	0	0	0.289855	0.502044	0	0	0	0	0	0	0.266667	0	0	0	0	0	0	0	0.869565	0	0	0	0	0	0	0	0	0	374	1	244	0
399FUSIP1	399	FUSIP1	AltEnd	2450.56	13.4436	9.54167	0.0690251	11.9446	0.0356761	7.05312	0.099218	-11.6048	0.0349022	-11.3029	0.0319505	70.5837	4.87271	80.1253	4.5764	82.5283	2.10224	87.1785	2.1622	58.9789	2.56783	68.8224	2.38095	67.1209	68.4745	76.1556	75.9379	79.4275	85.0106	81.8111	84.8953	80.8784	88.6392	88.2016	84.6946	61.5984	56.466	58.8723	66.1513	69.5942	70.7218	1665	3399	1366	2967
400DOCK9	400	DOCK9	Cassette	337.389	#N/A	17.7869	0.142968	9.95699	0.298353	-9.77689	0.419498	-4.98858	0.147604	-14.7135	0.187497	30.8845	1.52797	48.6714	13.1985	40.8415	12.4076	38.8945	13.4396	25.896	3.93695	33.9579	7.65314	30.8743	29.3617	32.4176	38.8456	43.4951	63.6735	54.902	36.194	31.4286	24.4444	41.2186	51.0204	24.5161	30.3371	22.8346	36.7647	25.2976	39.8113	253	113	166	69
402ZNF521	402	ZNF521	Cassette	135.833	#N/A	-10.1448	0.119451	-11.3162	0.267063	-3.84737	0.510679	-18.6879	0.0887191	-14.4507	0.0528659	39.7967	3.78974	29.6518	7.22065	28.4804	12.9864	25.8045	5.68836	21.1088	11.1638	15.2012	4.28067	37.037	44.1176	38.2353	35.6098	31.7241	21.6216	14.4068	31.0345	40	23.6364	32.2581	21.519	18.5393	11.4537	33.3333	11.0429	19.5946	14.966	119	70	95	75
404CSPP1	404	CSPP1	Cassette	204.833	#N/A	-12.7351	0.069417	-1.31358	0.921503	22.1028	0.00536539	10.894	0.113544	19.5082	0.00603975	79.7885	7.09218	67.0533	4.55893	78.4749	19.6856	89.1562	2.23865	90.6824	1.13189	86.5616	2.72974	71.6019	84.0678	83.6957	71.6814	62.5668	66.9118	56.3218	85.1406	93.9623	86.7347	89.5833	91.1504	90.3084	89.7849	91.954	89.2523	83.7945	86.6379	117	295	47	248
405IPO4	405	IPO4	Cassette	549.944	#N/A	0.119078	0.547349	0.0838529	0.744104	-1.37564	0.089837	-0.0059973	0.980104	-0.612424	0.259505	99.551	0.0483961	99.6701	0.286041	99.6349	0.386521	98.2945	0.828379	99.545	0.367338	99.0577	0.686698	99.5188	99.6067	99.5276	99.4911	100	99.5192	100	99.6746	99.23	99.2188	98.0456	97.619	99.7211	99.1228	99.7912	99.6396	98.3003	99.2331	6	1241	4	1013
407UTRN	407	UTRN	Cassette	4270.67	-22.2932	-21.6524	0.00109371	-6.29828	0.295241	16.2224	0.0303503	-2.81661	0.35549	13.098	0.225849	39.9631	3.29929	18.3107	2.7631	33.6648	7.75843	34.5331	6.22791	37.1465	3.31021	31.4087	13.2564	39.3728	36.9988	43.5177	15.1362	19.6216	20.1744	25.6162	41.0963	34.2819	27.3442	37.963	38.292	37.8378	33.5452	40.0564	42.4286	16.698	35.0996	1392	904	1037	609
408VAV2	408	VAV2	Cassette	17.0556	#N/A	0	#DIV/0!	0	#DIV/0!	0	#DIV/0!	2.22222	0.42265	0	#DIV/0!	0	0	0	0	0	0	0	0	2.22222	3.849	0	0	0	0	0	0	0	0	0	0	0	0	0	0	6.66667	0	0	0	0	0	27	0	13	0
412SH3BP1	412	SH3BP1	Cassette	11.1111	#N/A	-7.3545	0.670009	-4.02116	0.862112	-0.692641	0.962446	5.66138	0.713079	6.00899	0.643983	79.2593	20.0411	71.9048	19.184	75.2381	31.3419	71.2121	14.1172	84.9206	14.3517	77.9138	3.51539	60	100	77.7778	80	50	85.7143	40	100	85.7143	62.5	63.6364	87.5	83.3333	71.4286	100	76.9231	81.8182	75	2	3	0	12
413YY1AP1	413	YY1AP1	Cassette	144.611	42.2044	36.1051	0.0134949	8.0085	0.232175	-32.4018	0.0352831	-1.45189	0.855503	-30.0075	0.0149793	30.1148	3.29626	66.2199	9.30057	38.1233	8.32579	33.8181	13.9489	28.6629	11.9251	36.2124	8.58974	29.6154	33.6323	27.0968	72.6496	70.4545	55.5556	38.3838	46.3158	29.6703	44.7761	38.5621	18.1159	32.5203	15.2866	38.1818	34.0426	45.679	28.9157	183	77	148	75
414NCAPD2	414	NCAPD2	Cassette	164.056	#N/A	0	#DIV/0!	0	#DIV/0!	0	#DIV/0!	0	#DIV/0!	0	#DIV/0!	100	0	100	0	100	0	100	0	100	0	100	0	100	100	100	100	100	100	100	100	100	100	100	100	100	100	100	100	100	100	0	348	0	318
415ANKRD10	415	ANKRD10	Cassette	29.4444	#N/A	2.18558	0.313731	0.933707	0.628737	5.75732	0.339329	7.21678	0.20709	1.92273	0.733009	0.653595	1.13206	2.83917	2.83023	1.5873	2.74929	8.59649	7.98776	7.87037	6.85123	4.7619	8.24786	1.96078	0	0	2.85714	5.66038	0	0	4.7619	0	10	15.7895	0	12.5	11.1111	0	14.2857	0	0	50	1	41	0
416ENAH	416	ENAH	Cassette	395.889	#N/A	-0.101937	0.42265	0.488539	0.0538215	0.71415	0.02777	-0.101937	0.42265	0.0586854	0.42265	0.101937	0.17656	0	0	0.590476	0.244042	0.71415	0.210539	0	0	0.0586854	0.101646	0	0	0.30581	0	0	0	0.813008	0.628931	0.329489	0.475436	0.873362	0.793651	0	0	0	0	0	0.176056	530	0	445	0
418RPP38	418	RPP38	Alt5Prime	232.111	#N/A	6.45997	0.276051	8.84804	0.211934	3.17034	0.639294	1.84674	0.709373	-3.89771	0.511071	34.5556	7.23183	41.0156	4.77535	43.4037	7.36969	44.1859	9.41508	36.4024	2.47816	37.1179	7.84611	32.133	42.6877	28.8462	43.8819	43.662	35.503	36.3636	42.7835	51.0638	53.9568	43.4286	35.1724	36.0248	34.1346	39.0476	34.1969	46.0055	31.1512	245	116	145	108
419BBX	419	BBX	Cassette	375.833	#N/A	0.110011	0.42265	0.110011	0.42265	0	#DIV/0!	0.0189363	0.901132	0	#DIV/0!	99.89	0.190545	100	0	100	0	100	0	99.9089	0.157746	100	0	100	100	99.67	100	100	100	100	100	100	100	100	100	100	99.7268	100	100	100	100	0	519	0	345
421SORBS1	421	SORBS1	Cassette	263	#N/A	2.56619	0.252093	1.45831	0.527812	0.103606	0.955923	-0.38447	0.912595	-0.737871	0.723811	93.8326	2.37545	96.3987	2.32417	95.2909	2.77096	96.5024	1.96927	93.4481	5.02646	95.6609	2.44001	96.3731	91.6667	93.4579	93.9271	96.729	98.5401	97.1429	96.6245	92.1053	97.7273	97.549	94.2308	97.1193	87.7193	95.5056	97.7444	92.9766	96.2617	7	186	13	143
424STK35	424	STK35	Cassette	689.5	#N/A	-0.250758	0.475762	-0.270826	0.520815	-0.372571	0.362505	-0.150439	0.36824	0.128292	0.758067	99.4158	0.170535	99.1651	0.490306	99.145	0.599887	98.7925	0.38608	99.2654	0.191885	99.2934	0.461749	99.4325	99.2376	99.5775	98.6042	99.3789	99.5122	99.835	98.8532	98.7469	98.3655	99.117	98.895	99.0602	99.4403	99.2958	99.7914	98.8796	99.2091	5	876	6	781
427CTNNB1	427	CTNNB1	Alt3Prime	2754.33	#N/A	3.79815	0.116497	-1.55117	0.76194	-5.65701	0.338467	-8.42047	0.0230566	-9.63629	0.0069095	23.6742	2.49226	27.4723	2.1192	22.123	7.53235	21.8153	7.86168	15.2537	3.09236	17.836	2.42343	25.3834	20.8145	24.8246	25.0284	28.8008	28.5878	30.4415	15.7642	20.1632	14.1612	21.4154	29.8693	11.8814	17.9565	15.9231	15.118	18.6186	19.7714	1849	629	1750	460
429GANAB	429	GANAB	Cassette	18.1111	#N/A	-3.01328	0.128304	4.59134	0.673999	9.78114	0.509851	1.91938	0.674437	8.39827	0.461151	14.1917	1.64675	11.1785	2.12201	18.7831	16.2715	20.9596	21.2782	16.1111	6.73575	19.5767	16.0571	15.7895	14.2857	12.5	13.3333	9.09091	11.1111	0	28.5714	27.7778	4.54545	45	13.3333	20	20	8.33333	38.0952	11.1111	9.52381	16	3	18	3
432DNM1L	432	DNM1L	Cassette	4000.72	#N/A	-0.162902	0.31993	0.121466	0.6642	0.109414	0.382126	-0.0517508	0.718437	-0.108545	0.14103	0.515354	0.214876	0.352452	0.0791231	0.63682	0.38448	0.461867	0.166148	0.463604	0.0322311	0.243907	0.063643	0.377134	0.406019	0.762911	0.32014	0.294599	0.442618	0.193874	0.832342	0.884244	0.574713	0.539811	0.271076	0.428725	0.492287	0.469799	0.249252	0.17776	0.304709	5019	19	4170	17
433FLJ00353	433	FLJ00353	Cassette	2760.11	#N/A	-6.51706	0.141616	-2.01461	0.436561	4.12726	0.290058	-3.35837	0.186837	-0.961134	0.818361	96.0967	2.04694	89.5796	5.03601	94.0821	3.37633	93.7069	0.957009	92.7383	2.92487	88.6185	4.54618	93.9438	96.3284	98.0179	93.2458	83.8375	91.6556	90.7425	94.0098	97.494	94.7414	92.8531	93.5262	95.6356	92.7928	89.7866	91.236	91.2505	83.369	168	2606	106	2781
434EIF4G2	434	EIF4G2	Cassette	8152.72	#N/A	0.921193	0.307837	3.55376	0.194312	-2.21645	0.421979	-10.2032	0.0107807	-22.4659	0.0158684	83.1527	1.18125	84.0739	0.311055	86.7065	3.29112	81.8575	3.8314	72.9495	2.6217	61.608	5.00732	81.9694	84.3318	83.157	84.2814	84.2241	83.7163	83.1743	89.6867	87.2585	86.2389	80.1977	79.1358	72.3691	70.6667	75.8128	56.2626	66.1894	62.372	1930	8774	1645	8854
435CHK1	435	CHK1	Cassette	3592.11	#N/A	0.310016	0.315881	0.0777135	0.779332	-0.643629	0.364537	0.131756	0.366019	-0.244161	0.462508	98.9896	0.0494464	99.2996	0.405391	99.0673	0.419245	98.656	0.943425	99.1213	0.196669	99.0554	0.323026	99.0371	98.9932	98.9384	99.3079	98.8901	99.7008	99.5	98.663	99.0389	98.079	98.1442	99.7447	99.1171	99.3201	98.9268	99.4037	98.9969	98.7656	104	10697	78	7669
438IKZF1	438	IKZF1	Cassette	100.667	12.5327	1.57512	0.637732	-0.350417	0.924124	2.09481	0.858891	-2.36171	0.43557	10.2831	0.0146583	19.4642	4.22769	21.0393	3.2554	19.1138	4.23848	23.1341	17.8403	17.1025	0.451164	31.3224	2.03995	24.3363	16.763	17.2932	22.0779	17.3913	23.6486	22.2222	20.8333	14.2857	3.7037	26.9231	38.7755	17.5676	17.0732	16.6667	29	32.8244	32.1429	171	55	144	29
440Nbla10300	440	Nbla10300	Cassette	1005.28	#N/A	0.0342157	0.658471	0.0256821	0.75876	-0.0565487	0.352047	0.0657462	0.42265	-0.0231143	0.718788	99.9343	0.113876	99.9685	0.027338	99.9599	0.0693931	99.9119	0.0811273	100	0	99.9454	0.0946476	100	99.8028	100	99.9514	99.954	100	99.8798	100	100	99.8403	100	99.8955	100	100	100	100	99.8361	100	0	501	1	506
442GAB1	442	GAB1	Cassette	61.3889	#N/A	-14.4817	0.154825	9.56178	0.647895	51.8776	0.000181948	22.1106	0.082381	32.8112	0.128147	41.4129	11.6986	26.9312	4.14019	50.9747	30.0336	78.8088	2.54544	63.5235	11.7858	59.7424	23.0222	34.0426	35.2941	54.902	30	22.2222	28.5714	16.6667	72.5146	63.7427	81.6092	76.6355	78.1818	71.6049	50	68.9655	75.5814	33.3333	70.3125	31	16	11	6
443SETD5	443	SETD5	Cassette	260.722	#N/A	0.949803	0.77992	1.87928	0.616332	-1.91337	0.716366	-6.3289	0.0715654	-6.2447	0.209945	90.2776	1.30629	91.2274	5.06839	92.1569	5.47705	89.314	6.75995	83.9487	3.44484	84.9827	5.18145	89.5	89.547	91.7857	85.5634	92.7835	95.3353	98.4314	89.7059	88.3333	82.2785	89.9038	95.7597	85.5072	86.3388	80	87.7419	79.0055	88.2006	42	358	30	257
444APBA1	444	APBA1	Cassette	237.833	-13.3625	-12.3288	0.00554337	-12.8416	0.0477239	-8.44756	0.539809	-5.4005	0.0790434	-3.3697	0.522595	86.8455	1.91132	74.5167	2.88903	74.0038	5.68199	66.0691	19.8994	81.445	3.18106	71.147	7.38699	84.6386	87.931	87.9668	75.5	71.2644	76.7857	75.3247	78.9091	67.7778	78.5256	76.5625	43.1193	81.7439	78.125	84.466	65.9864	67.8457	79.6089	51	281	35	255
445PLAA	445	PLAA	Cassette	756.667	#N/A	0.253169	0.222152	0.350049	0.306233	-0.112723	0.59844	0.15182	0.507767	-0.251727	0.503427	99.163	0.255615	99.4162	0.0947479	99.5131	0.430234	99.3035	0.3089	99.3148	0.256265	99.1645	0.536829	99.3162	99.3049	98.8679	99.4043	99.5163	99.328	99.3548	99.1843	100	99.0762	99.6552	99.179	99.2593	99.5943	99.0909	99.7775	98.7786	98.9372	8	1162	7	1000
447PLEKHA1	447	PLEKHA1	Cassette	74.7222	-15.2162	-3.0317	0.586501	-1.19381	0.892035	23.4094	0.231848	-1.62059	0.740037	8.70327	0.118169	15.1377	6.69288	12.106	5.83012	13.9439	12.3438	35.5154	24.1921	13.5172	3.9351	20.8093	4.73668	13.8298	9.1954	22.3881	6.55738	18.1818	11.5789	4.05405	27.7778	10	45.098	53.4483	8	17.3913	13.6364	9.52381	18.1818	17.9688	26.2774	81	13	79	8
448PRPSAP2	448	PRPSAP2	Cassette	24.4444	#N/A	0	#DIV/0!	0	#DIV/0!	0	#DIV/0!	0	#DIV/0!	0	#DIV/0!	0	0	0	0	0	0	0	0	0	0	0	0	0	0	0	0	0	0	0	0	0	0	0	0	0	0	0	0	0	0	7	0	26	0
450DPY19L4	450	DPY19L4	Cassette	420.056	#N/A	-0.86477	0.53175	0.368455	0.798839	1.07221	0.468951	-1.44276	0.626562	1.14248	0.442281	94.5546	0.721376	93.6898	1.94923	94.923	2.13057	94.762	1.16626	93.1118	4.36598	94.8323	1.15626	93.7355	95.0954	94.8328	91.6462	93.8947	95.5285	97.1129	92.8571	94.7991	96.0465	94.47	93.7695	94.5525	88.2075	96.5753	96.1326	94.4444	93.9198	27	404	18	349
454FAM126B	454	FAM126B	Cassette	137.278	#N/A	-2.6023	0.511586	4.1592	0.418344	16.6944	0.0689735	-6.44831	0.238344	2.72656	0.497071	16.3282	4.99696	13.7259	3.69254	20.4874	6.1865	30.4202	9.01605	9.87986	6.24559	16.4524	5.07034	10.8974	17.3554	20.7317	9.74026	17.0306	14.4068	19.8113	26.9841	14.6667	40.2174	28.5714	22.4719	12.3457	2.77778	14.5161	20.8556	10.9091	17.5926	139	17	100	21
455SOCS7	455	SOCS7	Cassette	107.333	#N/A	-3.94534	0.29839	-6.62186	0.0640892	1.13172	0.713452	-3.24983	0.508114	6.71953	0.158811	15.5672	3.23506	11.6219	4.60364	8.94535	0.771943	12.7536	0.779159	12.3174	6.73505	18.3414	4.90133	12.5	15.2542	18.9474	9.64912	16.8831	8.33333	8.21918	8.86076	9.7561	11.9565	12.7907	13.5135	14.0741	4.87805	18	22.9008	13.1579	18.9655	140	20	100	18
456NAV1	456	NAV1	Cassette	16.2222	#N/A	10.9402	0.684329	18.7739	0.488142	10.3561	0.386436	2.22222	0.938761	-5.33411	0.654682	77.7778	38.49	88.7179	16.3239	96.5517	5.97259	99.0741	1.60375	80	26.4575	83.3838	9.2664	100	33.3333	100	70	100	96.1538	100	100	89.6552	100	100	97.2222	90	50	100	93.3333	81.8182	75	0	3	2	1
457ACTR10	457	ACTR10	Cassette	258.944	#N/A	-0.124738	0.573758	-0.259395	0.344479	-0.161075	0.473774	0.57037	0.053362	0.537235	0.050244	99.4296	0.237836	99.3049	0.260731	99.1702	0.337949	99.1438	0.237814	100	0	99.8421	0.137551	99.6774	99.2032	99.4083	99.537	99.0228	99.3548	99.0826	98.8848	99.5434	98.9071	99.1416	99.3827	100	100	100	100	99.7783	99.7481	1	309	2	249
460SNHG3-RCC1	460	SNHG3-RCC1	Cassette	688.944	24.4823	14.9384	0.00328378	14.8076	0.0032226	-2.01962	0.474904	-3.34418	0.40086	-10.549	0.0252998	26.7014	2.93789	41.6398	1.86368	41.5091	2.79387	39.6202	3.84382	23.3572	5.20682	31.0909	3.84506	27.3214	23.503	29.2798	41.6149	43.5159	39.7887	43.8819	42.2156	38.4298	42.4419	41.1765	35.2423	25.2243	17.4743	27.3731	33.4088	33.2113	26.6525	1221	459	1022	314
462ZFAND6	462	ZFAND6	Cassette	374.111	#N/A	3.98043	0.0833385	1.70616	0.355639	8.71985	0.00355695	1.09388	0.738144	1.84012	0.224686	16.0474	2.32029	20.0278	1.82236	17.7536	1.52191	28.7477	1.31679	17.1413	4.60723	21.868	1.12637	18.2039	16.3462	13.5922	17.9487	20.7865	21.3483	19.0909	18.0723	16.0976	27.9851	30.2682	27.9898	22.2222	13.2353	15.9664	23.1263	21.5236	20.954	337	75	261	51
464CRYZL1	464	CRYZL1	Cassette	202.556	#N/A	0.479182	0.731604	0.0255154	0.989769	1.689	0.0716359	0.514852	0.732527	0.514425	0.417952	96.942	2.00089	97.4212	0.879852	96.9675	2.53418	99.1102	0.814993	97.4568	1.34071	97.9356	0.0933114	96.1268	99.2218	95.4774	96.4844	98.2301	97.549	94.0678	98.0769	98.7578	98.4	98.9305	100	95.9538	97.8873	98.5294	97.9452	98.0237	97.8378	11	273	2	255
465HNRNPR	465	HNRNPR	Cassette	47.2778	#N/A	-2.71802	0.286592	1.86818	0.665606	3.46547	0.292454	-3.12751	0.123048	0.368121	0.874558	4.4724	2.25431	1.75439	3.03869	6.34058	6.25197	5.21985	3.86269	1.3449	1.28666	2.12251	2.22892	2.43902	4.08163	6.89655	5.26316	0	0	0	6.52174	12.5	9.67742	3.125	2.85714	1.47059	2.5641	0	0	1.92308	4.44444	80	2	47	2
466PSMD12	466	PSMD12	Cassette	4665.61	#N/A	-0.0191436	0.561744	-0.0116272	0.738258	0.000232038	0.996162	0.000184607	0.9934	0.00503632	0.891927	99.9826	0.0200887	99.9634	0.0462118	99.9709	0.0503576	99.9636	0.0629745	99.9827	0.029899	99.9684	0.0385062	99.9871	100	99.9606	99.9788	99.9115	100	100	100	99.9128	100	99.8909	100	100	99.9482	100	100	99.9798	99.9255	1	7732	0	6553
467HM13	467	HM13	Cassette	156.556	#N/A	2.86964	0.324608	0.498022	0.854976	-5.22296	0.103598	-1.67806	0.454116	-4.35938	0.136686	3.84304	2.92948	6.71268	3.31028	4.34106	3.31222	1.48972	0.864287	2.16498	1.79185	2.3533	1.40674	3.01724	1.41509	7.09677	3.1746	7.22892	9.73451	8.16327	2.31214	2.54777	2.4	0.680272	1.38889	4.22535	0.970874	1.2987	1.23457	1.89274	3.93258	225	7	209	3
471EXOSC1	471	EXOSC1	Cassette	134.5	16.2	-2.88842	0.212056	-4.9391	0.177756	-2.0754	0.761395	2.53799	0.664449	7.83047	0.0317478	22.6652	2.53656	19.7767	2.20305	17.726	4.29243	17.7013	10.2259	25.2031	8.55265	27.6072	3.2473	25.5725	20.904	21.519	22.0779	17.6871	19.5652	22.449	14.0625	16.6667	6.52174	26.5823	20	35.0515	20.915	19.6429	24.5763	27.2109	31.0345	195	67	140	37
472EP400	472	EP400	Cassette	671.778	#N/A	3.06788	0.0989955	-0.299626	0.893322	0.209181	0.944393	-7.84439	0.0107015	-6.22558	0.24064	89.966	1.21664	93.0339	1.99203	89.6664	3.2895	93.2431	4.32121	82.1216	2.17221	86.8083	6.62612	91.1472	88.7168	90.034	90.9091	94.8592	93.3333	93.3884	88.4615	87.1492	88.5135	94.2308	96.9849	84.5455	80.3509	81.4685	91.9847	79.3407	89.0995	98	1009	102	802
473FOXRED1	473	FOXRED1	Cassette	414	#N/A	-4.26984	0.403336	-7.31454	0.208471	-0.525864	0.944822	-0.880227	0.689366	8.95508	0.146058	78.1201	2.51059	73.8502	6.95012	70.8055	7.08203	73.3244	10.1119	77.2398	2.50391	82.8053	2.14316	78.6477	80.3249	75.3876	75.7709	66.1417	79.638	78.8991	65.7459	67.7716	62.6374	74.5946	82.7411	75.5061	80.1105	76.1029	84.4055	80.3704	83.6401	180	663	109	445
474DOCK4	474	DOCK4	Cassette	22.8889	#N/A	5.7971	0.42265	0.775194	0.42265	-4.24671	0.544395	0	#DIV/0!	-5.7971	0.42265	0	0	5.7971	10.0409	0.775194	1.34268	1.55039	2.68535	0	0	0	0	0	0	0	0	0	17.3913	0	0	2.32558	4.65116	0	0	0	0	0	0	0	0	14	0	14	0
476PUF60	476	PUF60	AltStart	109.5	#N/A	0.679384	0.196737	-0.722577	0.427838	0	#DIV/0!	0.679384	0.196737	-0.185185	0.42265	99.3206	0.616987	100	0	98.598	1.21849	100	0	100	0	99.8148	0.32075	100	99.1667	98.7952	100	100	100	100	98	97.7941	100	100	100	100	100	100	100	100	99.4444	0	158	1	119
477ARID4B	477	ARID4B	Cassette	2001	#N/A	-2.85829	0.0709022	-1.68236	0.291343	-2.95685	0.35678	-6.58986	0.0070597	-9.09328	0.151987	92.8295	1.4979	89.9712	0.428883	91.1472	1.854	87.0144	4.31258	86.2397	1.65088	80.878	6.97476	91.1311	93.3955	93.962	90.4664	89.7188	89.7285	89.2658	91.2032	92.9725	90.6222	88.1831	82.2379	85.644	88.1057	84.9693	73.847	87.7951	80.9917	138	1418	92	1301
478MIB2	478	MIB2	Cassette	16.0556	#N/A	3.0303	0.42265	3.0303	0.42265	-6.66667	0.183503	1.06952	0.784065	-1.23457	0.42265	96.9697	5.24864	100	0	100	0	93.3333	5.7735	98.0392	3.39618	98.7654	2.13833	100	100	90.9091	100	100	100	100	100	100	100	90	90	100	94.1176	100	100	100	96.2963	0	15	0	15
479PPP1R1C	479	PPP1R1C	Cassette	106.333	#N/A	-2.03454	0.338805	-3.85731	0.130714	-0.900907	0.466314	-3.49499	0.146854	-0.967092	0.445345	3.85731	2.68637	1.82276	1.66924	0	0	0.921856	0.847321	0.362319	0.627555	0.855671	0.966999	4.44444	0.925926	6.20155	0.884956	0.833333	3.75	0	0	0	1.66667	0	1.0989	1.08696	0	0	1.90476	0.662252	0	172	8	107	1
480EIF4G1	480	EIF4G1	MulSkip	4416	#N/A	-0.529102	0.416274	0.528402	0.553716	0.291539	0.654738	0.444902	0.185201	0.258386	0.671009	97.9441	0.398774	97.415	0.876857	98.4725	1.27475	97.7066	0.542391	98.389	0.213245	97.6734	0.334442	97.6467	98.3973	97.7884	98.2268	96.4851	97.5333	97.0006	99.2107	99.2063	98.0173	98.0222	97.0803	98.5418	98.1454	98.4799	98.0169	97.6546	97.3488	172	7137	104	6385
482ddb2	482	ddb2	Cassette	154.222	#N/A	-0.217865	0.42265	0	#DIV/0!	0.217865	0.42265	-0.146199	0.42265	0.217865	0.42265	100	0	99.7821	0.377353	100	0	100	0	99.8538	0.253224	100	0	100	100	100	100	99.3464	100	100	100	100	100	100	100	99.5614	100	100	100	100	100	0	460	0	280
483FIS1	483	FIS1	Cassette	82	27.6089	14.8696	0.356667	36.3145	0.0392901	14.4403	0.321457	-12.4764	0.306778	-17.9178	0.237634	19.0923	15.8955	33.962	18.8426	55.4069	8.11504	48.4022	9.24861	6.61598	1.06951	16.0441	4.52429	5.26316	15.5556	36.4583	19.685	26.8817	55.3191	63.75	54.9296	47.541	54.6512	52.7778	37.7778	7.84314	6.12245	5.88235	17.0213	20	11.1111	90	5	76	14
485SREBF1	485	SREBF1	Cassette	656.056	#N/A	0.095109	0.617323	0.267307	0.346904	0.0750232	0.792885	0.457314	0.0714099	0.0565181	0.761422	0.166696	0.0414306	0.261805	0.280058	0.434003	0.379842	0.336828	0.366056	0.62401	0.231279	0.318323	0.0440043	0.203459	0.121803	0.174825	0	0.557103	0.228311	0	0.705882	0.596125	0.726392	0	0.284091	0.380228	0.840336	0.651466	0.269542	0.330396	0.35503	981	2	820	1
486C1orf27	486	C1orf27	Cassette	252	#N/A	-0.51186	0.405996	0.503005	0.255908	1.02105	0.133154	-0.898561	0.515324	-0.322637	0.751278	99.1998	0.55412	98.688	0.765309	99.7028	0.0502889	99.709	0.333573	98.3013	1.96195	98.3653	1.41911	99.2126	98.6395	99.7475	98.6755	99.4595	97.929	99.6466	99.7436	99.7183	99.7821	99.345	100	100	98.75	96.1538	97.449	100	97.6471	1	126	2	145
487SEMA6C	487	SEMA6C	Cassette	20.7778	#N/A	9.22797	0.122283	-9.70547	0.527209	-15.6571	0.332549	9.19258	0.143923	-11.0649	0.249584	84.736	6.15602	93.964	5.31226	75.0305	21.8742	78.3069	21.4335	93.9286	6.25765	82.8991	12.0546	86.9565	77.7778	89.4737	100	91.8919	90	90.4762	50	84.6154	77.7778	57.1429	100	94.2857	87.5	100	96.7742	75	76.9231	3	20	4	14
488PTBP1	488	PTBP1	Alt3Prime	25.5556	#N/A	-4.32547	0.298134	-2.68384	0.186104	4.32547	0.298134	-4.16667	0.42265	3.31537	0.400424	100	0	95.6745	5.37641	97.3162	2.34648	100	0	95.8333	7.21688	98.9899	1.74955	100	100	100	89.6552	100	97.3684	100	95.6522	96.2963	100	100	100	100	87.5	100	96.9697	100	100	0	24	0	29
491RECQL5	491	RECQL5	AltEnd	16.7222	18.8801	24.888	0.00802669	11.2698	0.556791	-29.4327	0.0690867	-22.5006	0.0607933	-42.755	0.0446677	58.4921	1.43517	83.38	4.8321	69.7619	27.9059	53.9474	15.3884	35.9915	10.3082	40.625	17.7396	57.1429	60	58.3333	83.3333	88.2353	78.5714	100	45	64.2857	36.8421	58.3333	66.6667	47.3684	27.2727	33.3333	42.8571	57.1429	21.875	9	12	6	9
492PACSIN2	492	PACSIN2	Cassette	84.2778	-39.1095	-32.5166	0.00453442	-29.1959	0.0128429	8.42443	0.110991	-6.69839	0.252886	23.5042	0.0442595	71.5119	7.33709	38.9953	5.57778	42.316	8.90773	47.4198	4.26269	64.8135	3.50984	62.4996	10.8077	65.0485	79.4872	70	42.735	41.6667	32.5843	34.375	51.9481	40.625	42.5926	50.6667	49	64.3836	68.5185	61.5385	72.3577	50.9434	64.1975	36	67	16	62
493SPIRE1	493	SPIRE1	Cassette	98.3333	#N/A	-0.789203	0.183632	0.207173	0.767332	2.36728	0.148071	0.833808	0.580243	1.23809	0.278484	0.789203	0.683793	0	0	0.996377	0.896876	2.36728	1.78212	1.62301	2.16532	1.23809	1.45515	1.16279	1.20482	0	0	0	0	0	1.25	1.73913	1.30719	4.42478	1.36986	0.787402	0	4.08163	0.873362	0	2.84091	85	1	82	1
495CORO1C	495	CORO1C	Cassette	47.1111	#N/A	0	#DIV/0!	0	#DIV/0!	0	#DIV/0!	0	#DIV/0!	0	#DIV/0!	0	0	0	0	0	0	0	0	0	0	0	0	0	0	0	0	0	0	0	0	0	0	0	0	0	0	0	0	0	0	45	0	40	0
496TRA2A	496	TRA2A	Cassette	141	#N/A	0.719052	0.136575	0.902269	0.439673	0.25883	0.802972	0.413472	0.663789	0.641993	0.672396	0.937774	0.298714	1.65683	0.546679	1.84004	1.62954	1.91566	1.52302	1.35125	1.40461	2.29882	2.2374	0.645161	0.925926	1.24224	1.03093	1.89873	2.04082	3.10078	2.41935	0	3.63636	0.740741	1.36986	2.80374	1.25	0	0	2.42718	4.46927	154	1	107	1
498DCTN1	498	DCTN1	MulSkip	378	#N/A	0	#DIV/0!	0	#DIV/0!	0	#DIV/0!	0	#DIV/0!	0	#DIV/0!	0	0	0	0	0	0	0	0	0	0	0	0	0	0	0	0	0	0	0	0	0	0	0	0	0	0	0	0	0	0	485	0	426	0
499CBX5	499	CBX5	AltStart	207.444	-22.437	-9.93561	0.0378088	0.372698	0.968246	5.70846	0.0801708	12.3335	0.210841	1.8031	0.230489	11.3011	3.68657	1.36553	0.797526	11.6738	14.0929	7.07399	3.14824	23.6347	11.9996	3.16862	1.86351	15.4618	10	8.44156	0.446429	1.77515	1.875	0	7.69231	27.3292	10.5882	4.51128	6.12245	17.7489	37.4408	15.7143	5.22088	2.7027	1.58228	421	77	324	36
501PALLD	501	PALLD	Cassette	81.1667	#N/A	6.61508	0.15482	2.47059	0.285044	-4.86088	0.244604	0.882587	0.687998	-7.06731	0.129955	4.15438	0.937006	10.7695	5.20463	6.62497	2.9792	5.90858	1.00907	5.03697	3.22672	3.70215	3.20717	5.21739	3.44828	3.79747	6.81818	8.82353	16.6667	9.52381	6.77966	3.57143	5.17241	5.49451	7.05882	8.75	2.91262	3.44828	5.6338	0	5.47264	109	6	112	4
502ZCCHC2	502	ZCCHC2	Cassette	436.056	#N/A	0.0201564	0.898853	0.00146331	0.995457	0.079283	0.632305	0.0332223	0.882894	-0.0030301	0.984052	99.7876	0.185434	99.8077	0.179191	99.789	0.365412	99.887	0.195712	99.8208	0.310403	99.8047	0.169629	99.7046	99.6581	100	99.7778	100	99.6454	100	99.3671	100	100	100	99.661	100	100	99.4624	99.6942	99.7199	100	2	675	2	583
503UBA3	503	UBA3	Cassette	223.333	#N/A	0.385563	0.183722	0.385563	0.183722	-0.125786	0.42265	-1.45167	0.0683835	-1.17598	0.105045	99.6144	0.334175	100	0	100	0	99.8742	0.217868	98.1628	0.784629	98.824	0.71801	99.4083	99.435	100	100	100	100	100	100	100	100	99.6226	100	99.0291	97.9592	97.5	99.3671	98.01	99.095	1	168	1	176
504BRD4	504	BRD4	Cassette	849.889	#N/A	1.21902	0.045926	-1.58503	0.0839923	-2.91252	0.0100803	-0.356653	0.412749	-1.31638	0.147492	3.3948	0.577723	4.61382	0.359047	1.80977	0.958114	1.7013	0.747859	3.03815	0.301242	3.29745	1.0334	3.67534	2.73038	3.77868	4.88688	4.74747	4.20712	2.83019	0.929368	1.66976	0.837989	2.15054	2.11538	2.75779	3.35664	3	2.88	4.47427	2.53807	1258	48	1140	32
506TRPC1	506	TRPC1	Cassette	113.333	#N/A	12.4078	0.195773	6.4702	0.557129	3.82973	0.652037	-10.2323	0.291882	-4.51632	0.577622	62.5163	0.885869	74.9241	11.2568	68.9865	16.0355	78.7538	7.39939	52.284	12.5056	70.4077	5.45478	62.7451	61.5385	63.2653	64	86.4865	74.2857	87.5	60	59.4595	71.2366	78.9954	86.0294	65	40	51.8519	67.8899	76.6667	66.6667	19	32	15	24
509BAZ1A	509	BAZ1A	Cassette	705.667	-11.3924	-3.12977	0.112569	2.3625	0.709358	4.99229	0.259514	3.06299	0.223264	3.18561	0.112255	87.1704	1.45772	84.0406	2.12887	89.5329	9.47413	89.0329	5.60769	90.2334	3.0923	87.2262	1.5964	88.3495	87.6211	85.5405	83.3799	86.4215	82.3204	78.7958	96.7168	93.086	92.7162	91.8033	82.5792	89.6104	87.5	93.5897	88.8566	85.6661	87.156	120	910	115	814
511BRCA1	511	BRCA1	MulSkip	84.4444	#N/A	0.47619	0.42265	0.47619	0.42265	-1.14943	0.42265	-0.325994	0.650146	0	#DIV/0!	99.5238	0.824786	100	0	100	0	98.8506	1.99086	99.1978	0.806485	100	0	100	100	98.5714	100	100	100	100	100	100	100	100	96.5517	98.3871	99.2063	100	100	100	100	0	165	0	181
512MDGA1	512	MDGA1	Cassette	134.667	#N/A	-2.58987	0.28034	-1.30126	0.563167	1.01874	0.625056	-3.30744	0.339333	2.58598	0.252776	98.7654	2.13833	96.1756	2.8394	97.4642	2.84188	97.1943	1.62383	95.458	4.52537	98.7615	0.594151	100	96.2963	100	99.1228	95.9459	93.4579	94.3925	98	100	99.0654	96.3636	96.1538	99.5951	90.625	96.1538	99.4275	98.2857	98.5714	0	37	1	26
514DNMT3A	514	DNMT3A	Cassette	274.833	#N/A	0	#DIV/0!	-0.182149	0.42265	0	#DIV/0!	0	#DIV/0!	-0.329534	0.309637	100	0	100	0	99.8179	0.315492	100	0	100	0	99.6705	0.422945	100	100	100	100	100	100	100	100	99.4536	100	100	100	100	100	100	100	99.8179	99.1935	0	389	0	345
515TBC1D9B	515	TBC1D9B	Cassette	1844.94	#N/A	-0.1096	0.327103	-0.0640584	0.450338	-0.0969461	0.411257	-0.225743	0.0213588	-0.101907	0.35833	0.336755	0.0801137	0.227155	0.142968	0.272697	0.104679	0.130209	0.112765	0.111012	0.0677158	0.125248	0.0817722	0.428449	0.301508	0.280308	0.310559	0.0620732	0.308833	0.221893	0.393082	0.203114	0.194932	0	0.195695	0.044484	0.179856	0.108696	0.207641	0.123993	0.0441112	2324	10	1984	6
516DPP8	516	DPP8	Cassette	418.167	#N/A	2.76103	0.0899645	0.621849	0.636018	-1.29148	0.428346	4.05078	0.069473	1.97326	0.0516693	90.2963	1.6038	93.0573	0.359566	90.9182	1.35839	91.7659	2.2671	94.3471	2.23366	95.0306	0.926956	88.601	91.7895	90.4984	92.944	92.7681	93.4599	90.3581	92.467	89.9293	94.3396	90.8932	90.0648	96.4467	94.5946	92	94.7826	94.2529	96.0563	44	342	39	436
517FKBP5	517	FKBP5	AltStart	16.3889	#N/A	-2.38095	0.42265	-2.38095	0.42265	0	#DIV/0!	-2.38095	0.42265	0	#DIV/0!	2.38095	4.12393	0	0	0	0	0	0	0	0	0	0	0	7.14286	0	0	0	0	0	0	0	0	0	0	0	0	0	0	0	0	21	0	13	1
518MAPT	518	MAPT	Cassette	154.5	#N/A	-1.24025	0.609438	3.78114	0.183706	6.68823	0.046728	-1.62492	0.492749	0.913377	0.465373	3.15627	3.37974	1.91602	1.66212	6.93741	1.17795	8.60426	3.15185	1.53135	0.215398	2.8294	0.940734	1.21951	1.19048	7.05882	0	2.9703	2.77778	7.40741	7.80781	5.59701	12.2093	7.23404	6.36943	1.3245	1.75439	1.51515	2.35294	2.22222	3.91304	162	2	83	1
519FYN	519	FYN	Cassette	370.444	#N/A	-1.16395	0.171538	-0.176176	0.680932	-0.699209	0.615929	0.0579143	0.739041	1.08413	0.193621	99.8119	0.164367	98.6479	0.975459	99.6357	0.630984	97.9487	1.93585	99.8698	0.225527	99.7321	0.0641697	100	99.7396	99.696	99.0814	99.3316	97.5309	98.9071	100	100	96.1538	97.6923	100	100	99.6094	100	99.7537	99.6599	99.7826	0	494	1	383
521CDCA7L	521	CDCA7L	Cassette	699.222	-12.2698	-15.3722	0.0014687	-3.31809	0.703025	5.669	0.153649	-4.42372	0.0855632	9.05562	0.060031	42.6711	2.41064	27.299	2.42625	39.353	12.9634	32.968	4.58668	38.2474	2.3582	36.3546	4.71906	39.9215	43.6709	44.4211	29.2906	28.0095	24.5968	24.6127	48.9796	44.4668	29.3447	38.125	31.4342	35.9091	38.2082	40.625	30.9185	39.3985	38.7468	918	610	623	483
522MARS	522	MARS	Cassette	249.444	15.6	3.35894	0.188784	4.72113	0.0356009	0.653171	0.863167	-8.97927	0.158006	-11.1345	0.0502706	90.9061	1.55093	94.2651	3.05208	95.6272	2.01782	94.9182	5.24053	81.9269	7.19405	83.1306	5.43625	89.4737	90.6915	92.5532	97.6744	93.3333	91.7874	93.5714	97.6048	95.7055	98.3784	97.4874	88.8889	80.6034	75.4864	89.6907	77.7397	88.6111	83.0409	58	493	35	341
523ADAM15	523	ADAM15	MulSkip	45.4444	#N/A	0	#DIV/0!	0	#DIV/0!	0	#DIV/0!	0	#DIV/0!	0	#DIV/0!	100	0	100	0	100	0	100	0	100	0	100	0	100	100	100	100	100	100	100	100	100	100	100	100	100	100	100	100	100	100	0	37	0	25
524CASP2	524	CASP2	Cassette	1189.17	#N/A	0.788835	0.182264	-0.381557	0.131086	-0.836479	0.174153	-0.00642406	0.975588	-0.34196	0.562814	0.750651	0.237064	1.53949	0.7011	0.369094	0.255291	0.703007	0.491671	0.744226	0.246144	1.19753	0.624455	0.878661	0.477099	0.896191	0.729927	1.94301	1.94553	0.653595	0.16	0.293686	0.170068	0.8	1.13895	0.95037	0.810612	0.471698	1.87354	1.07678	0.642261	2369	21	2086	10
525AP2B1	525	AP2B1	Cassette	34.5	#N/A	-3.33333	0.42265	2.20321	0.64019	0.617284	0.42265	-2.80423	0.4898	1.66667	0.42265	3.33333	5.7735	0	0	5.53655	4.85118	0.617284	1.06917	0.529101	0.916429	1.66667	2.88675	10	0	0	0	0	0	11.1111	2.27273	3.22581	0	1.85185	0	0	0	1.5873	0	5	0	36	4	11	0
526VPS29	526	VPS29	Cassette	77.6111	#N/A	0.469484	0.42265	0.42735	0.42265	0.412116	0.473127	0	#DIV/0!	0.105229	0.894353	0	0	0.469484	0.813169	0.42735	0.740193	0.8816	0.0978626	0	0	0.574713	0.995431	0	0	0	0	0	1.40845	0	0	1.28205	0.990099	0.8	0.854701	0	0	0	0	1.72414	0	136	0	86	0
527CUGBP2	527	CUGBP2	Cassette	39.7222	#N/A	0	#DIV/0!	0	#DIV/0!	0	#DIV/0!	1.66667	0.42265	0	#DIV/0!	0	0	0	0	0	0	0	0	1.66667	2.88675	0	0	0	0	0	0	0	0	0	0	0	0	0	0	5	0	0	0	0	0	38	0	35	0
531C1orf149	531	C1orf149	Cassette	991.444	#N/A	-6.42306	0.0180374	-4.13386	0.147247	5.34105	0.0395072	0.741007	0.56792	3.78298	0.077388	12.7792	1.62001	6.35617	2.20155	8.64537	3.27434	11.6972	2.14145	13.5202	1.26356	10.1392	1.42757	12.9611	14.3006	11.0759	8.73786	5.93505	4.3956	4.89883	10.9589	10.0784	9.2723	13.3288	12.4906	12.2414	14.7679	13.5514	10.8849	11.0394	8.49315	873	130	821	137
532FBXO38	532	FBXO38	Cassette	318.611	13.9822	15.5802	0.0472664	-9.34069	0.644056	-28.5408	0.0846673	-21.8494	0.0143686	-31.3536	0.00703394	46.8099	6.91047	62.3901	6.54619	37.4692	29.6917	33.8493	16.8834	24.9605	4.49256	31.0365	2.66387	54.7297	42.0063	43.6937	57.7878	59.4982	69.8842	71.6867	18.4987	22.2222	19.202	30.031	52.3148	28.7554	26.1261	20	32.5183	32.6299	27.9612	134	162	185	134
533MEIS2	533	MEIS2	Cassette	20	#N/A	-7.93651	0.42265	-4.9062	0.610223	0	#DIV/0!	-7.93651	0.42265	5.03704	0.261219	7.93651	13.7464	0	0	3.0303	5.24864	0	0	0	0	5.03704	5.62768	0	0	23.8095	0	0	0	9.09091	0	0	0	0	0	0	0	0	4	0	11.1111	26	0	9	0
535SRC	535	SRC	AltStart	14.1667	#N/A	0	#DIV/0!	0	#DIV/0!	0	#DIV/0!	0	#DIV/0!	0	#DIV/0!	0	0	0	0	0	0	0	0	0	0	0	0	0	0	0	0	0	0	0	0	0	0	0	0	0	0	0	0	0	0	8	0	11	0
536EVL	536	EVL	Cassette	893.556	#N/A	-0.0945089	0.4509	0.0754148	0.42265	0.169924	0.181324	0.0754148	0.42265	0.127037	0.272554	99.9246	0.130622	99.8301	0.14598	100	0	100	0	100	0	99.9571	0.0742812	100	99.7738	100	99.6711	99.8612	99.958	100	100	100	100	100	100	100	100	100	100	99.8713	100	0	452	1	441
537KIAA1164	537	KIAA1164	Cassette	354.333	#N/A	-6.11751	0.364965	2.67171	0.667805	-1.8588	0.785079	-12.9847	0.132765	-24.2768	0.0311238	77.9551	3.46155	71.8376	9.02899	80.6268	8.96085	69.9788	6.18717	64.9704	9.62832	47.5609	9.21565	77.6423	81.5625	74.6606	79.6721	73.8776	61.9632	70.297	86.3095	85.274	75.7202	70.7904	63.4259	73.1092	54.3417	67.4603	50.2242	55.1515	37.3068	110	382	59	261
538KLF6	538	KLF6	Cassette	211.611	#N/A	-0.557427	0.322488	1.30114	0.323617	5.71495	0.0186171	0.842962	0.384483	0.878939	0.433542	1.10653	0.486326	0.549106	0.688527	2.40768	1.73925	6.26406	1.74213	1.9495	1.30772	1.42805	1.52023	0.546448	1.4218	1.35135	1.32159	0.325733	0	0.609756	4.08163	2.53165	4.25532	7.36196	7.17489	0.52356	2.23214	3.09278	0.763359	0.353357	3.16742	364	2	208	3
540BAZ2B	540	BAZ2B	Cassette	13.7222	-28.9484	-18.0556	0.082144	-3.83598	0.587719	4.48413	0.589314	0.937951	0.896567	14.246	0.244878	90.4762	8.24786	72.4206	10.452	86.6402	7.69814	76.9048	8.02844	91.4141	8.3448	86.6667	14.4338	100	85.7143	85.7143	71.4286	62.5	83.3333	77.7778	90.4762	91.6667	85.7143	75	70	90.9091	83.3333	100	95	70	95	0	14	2	12
541C11orf67	541	C11orf67	Cassette	209.889	#N/A	-0.228424	0.790912	-0.0979658	0.87461	-3.24209	0.0524538	2.08766	0.113485	0.779404	0.673581	96.2968	0.651167	96.0683	1.20387	96.1988	0.768511	92.8262	1.59439	98.3844	1.44332	96.8477	2.62015	96.9543	96.2838	95.6522	95.935	94.9367	97.3333	95.3488	96.8447	96.4029	91.0053	93.9716	93.5018	97.2222	97.931	100	93.8931	98.8889	97.7612	12	382	11	285
542ZNF195	542	ZNF195	Cassette	72.8889	#N/A	-0.591703	0.721464	-0.210131	0.913935	0.377855	0.801713	-1.76025	0.346024	-0.884454	0.503067	2.51782	2.4139	1.92612	0.888119	2.30769	2.03519	2.30398	2.18555	0.757576	1.31216	1.04167	1.80422	5.30303	1.03093	1.21951	1.17647	2.90698	1.69492	0	3.84615	3.07692	0	4.34783	2.5641	0	2.27273	0	0	0	3.125	125	7	96	1
543ANKRD13D	543	ANKRD13D	Cassette	102.833	#N/A	0.476237	0.596259	0.124425	0.899093	-1.06103	0.212452	-0.584795	0.42265	3.26427	0.364393	0.584795	1.0129	1.06103	1.01685	0.70922	1.2284	0	0	0	0	4.3253	4.85639	0	0	1.75439	1.15607	0	2.02703	2.12766	0	0	0	0	0	0	0	0	9.92908	1.70455	1.34228	92	0	74	0
544THYN1	544	THYN1	Cassette	1605.28	#N/A	2.58214	0.175223	-0.779319	0.664442	-4.51264	0.172685	1.08115	0.522865	-2.40195	0.018425	92.975	2.23426	95.5572	0.695962	92.1957	1.81388	91.0445	3.80513	94.0562	1.38592	93.1552	0.234843	94.2648	94.2652	90.3951	96.013	95.9024	94.7561	93.9779	90.3518	92.2575	92.1598	86.8064	94.1675	93.6378	95.6031	92.9276	93.38	92.9115	93.1742	172	2827	128	2104
545TCF7	545	TCF7	AltEnd	1060.72	#N/A	0.155689	0.400864	0.241433	0.0750456	0.30644	0.24925	0.42539	0.248876	0.147868	0.451657	99.2418	0.115417	99.3975	0.247978	99.4832	0.130243	99.7039	0.302944	99.6672	0.462752	99.5454	0.17569	99.1128	99.2773	99.3353	99.3506	99.6656	99.1763	99.3684	99.4565	99.6248	100	99.7172	99.3946	99.8628	99.1388	100	99.5316	99.3769	99.7275	21	2346	16	2198
547PRPSAP2	547	PRPSAP2	Cassette	157.611	14.5249	5.00112	0.520241	1.04629	0.884799	-1.34087	0.638692	0.303171	0.969962	1.82673	0.497355	89.5088	10.9738	94.5099	3.80623	90.5551	1.7515	93.1691	2.43136	89.812	6.89032	96.3367	1.05932	94.5274	97.076	76.9231	96.0591	97.2973	90.1734	92.381	90.3955	88.8889	93.9394	90.4459	95.122	97.561	84.375	87.5	95.3368	97.4468	96.2264	11	190	5	166
548KCTD17	548	KCTD17	Cassette	124.333	#N/A	0.0138691	0.993016	-6.43408	0.368408	-7.56049	0.0720472	0.882524	0.836569	6.95919	0.308952	19.4669	2.22468	19.4807	1.21457	13.0328	9.66836	11.9202	4.01821	20.3494	6.30334	26.4399	8.93227	21.1111	16.9355	20.354	18.1818	20.5882	19.6721	24	5.74163	9.35673	8.80503	10.5	16.4557	23.2759	24.6575	13.1148	31.3725	31.8182	16.129	142	38	103	21
549ARHGAP5	549	ARHGAP5	Cassette	2036	#N/A	0.214819	0.721557	-1.33311	0.0647164	-3.55516	0.00498235	0.460784	0.349393	0.0244373	0.960829	98.8417	0.65552	99.0565	0.717994	97.5086	0.634919	95.5013	0.356403	99.3024	0.235787	99.0809	0.327919	99.4658	98.9004	98.1587	99.6595	99.2476	98.2622	97.1859	98.24	97.0997	95.774	95.6319	95.098	99.4731	99.4008	99.0334	99.0593	99.4191	98.7643	15	2793	18	1619
550UBE2L3	550	UBE2L3	Cassette	9831.72	#N/A	0.260122	0.0246274	-0.00821062	0.964623	-0.237313	0.0441821	0.000386238	0.994497	-0.146704	0.228044	99.5216	0.0677328	99.7817	0.0988451	99.5134	0.279421	99.5444	0.101619	99.522	0.0609382	99.635	0.143928	99.4529	99.5236	99.5883	99.6777	99.7931	99.8744	99.8319	99.3988	99.3094	99.4983	99.474	99.6609	99.5846	99.5186	99.4628	99.5059	99.7902	99.6089	75	13633	63	13162
551U2AF1	551	U2AF1	Cassette	1521.22	#N/A	2.80514	0.278262	6.67282	0.0319956	0.608317	0.780797	5.49125	0.0330028	4.44893	0.130417	73.5442	1.43809	76.3494	3.30235	80.2171	2.71212	76.9577	0.428003	79.0355	2.30297	80.7983	1.846	72.1382	73.4821	75.0124	73.4568	75.6439	79.9475	78.0437	79.351	83.2564	76.8649	76.5837	77.4245	79.0616	81.3253	76.7196	82.7117	79.028	80.6552	774	2004	725	2009
553MYB	553	MYB	Cassette	375.833	#N/A	0.0949263	0.78723	-0.258917	0.0274924	-0.353843	0.367835	-0.162018	0.231806	-0.162769	0.659894	0.258917	0.0759327	0.353843	0.531171	0	0	0	0	0.0968992	0.167834	0.191074	0.208357	0.318134	0.285307	0.17331	0.0968992	0.96463	0	0	0	0	0	0	0	0.290698	0	0	0.413223	0.16	0	940	3	699	2
554FBLN2	554	FBLN2	Cassette	245.111	14.4064	12.0053	0.00158561	12.9804	0.106752	6.30898	0.376647	12.527	0.191698	11.8737	0.105824	10.8757	0.826747	22.881	1.64024	23.856	8.06753	29.1899	9.69243	23.4027	11.1997	34.7547	7.52761	11.2903	11.413	9.92366	21.5116	22.4324	24.6988	18.2266	33.0986	20.2429	35.7746	33.7349	18.0602	35.6436	13.6691	20.8955	39.4366	26.0714	38.756	275	35	163	21
559RABGEF1	559	RABGEF1	Cassette	167.278	#N/A	0	#DIV/0!	0	#DIV/0!	0	#DIV/0!	0	#DIV/0!	0	#DIV/0!	0	0	0	0	0	0	0	0	0	0	0	0	0	0	0	0	0	0	0	0	0	0	0	0	0	0	0	0	0	0	178	0	134	0
560ARHGEF12	560	ARHGEF12	Cassette	145.833	-19.7503	-8.33284	0.280491	7.44922	0.388625	12.2807	0.0291425	1.01872	0.913328	10.7468	0.0805951	19.2469	9.92365	10.9141	3.2533	26.6961	8.90654	23.1948	4.94024	20.2656	11.5206	21.6609	6.36153	11.1111	16.3265	30.303	7.66667	10.9023	14.1732	16.4948	30.6667	32.9268	28.8344	21.118	19.6319	32.4324	18.8406	9.52381	25.3731	14.3154	25.2941	72	9	82	16
562SOBP	562	SOBP	Cassette	1253.83	#N/A	0.818187	0.461094	2.47155	0.280161	1.39108	0.291369	3.56336	0.0788492	0.739843	0.640508	89.5027	1.05934	90.3208	1.36635	91.9742	2.93843	91.7119	1.43744	93.066	2.08783	91.0607	2.10351	89.2329	88.6042	90.6708	91.5598	88.8554	90.5473	88.588	93.4811	93.8535	91.4607	93.2584	90.4167	94.7096	90.7168	93.7716	93.1136	88.91	91.1585	153	1268	129	1003
563VCAN	563	VCAN	Cassette	78.6667	#N/A	-0.789258	0.656055	-2.17815	0.118092	-1.38889	0.42265	2.37532	0.411317	4.02781	0.0826388	2.17815	1.426	1.38889	2.40563	0	0	0	0	4.55346	3.94374	5.4167	1.18335	2.41287	3.47222	0.649351	4.16667	0	0	0	0	0	0	0	0	6.88073	0	6.77966	4.81928	6.77966	4.65116	364	9	139	5
564GSTM4	564	GSTM4	AltEnd	813.167	-17.9726	-21.2052	0.00309734	-13.5667	0.0232804	1.01737	0.832644	-10.8104	0.000675066	-0.671181	0.790537	89.1314	1.38261	67.9263	3.2852	75.5647	4.30002	68.9436	6.87621	78.321	1.39373	67.2551	2.40123	87.7521	90.5172	89.125	65.1121	71.5363	67.1304	70.7231	77.0318	78.9392	76.7918	66.0622	63.9769	79.8561	77.972	77.135	69.5004	67.5412	64.7236	164	1175	121	1155
565ARRB2	565	ARRB2	Cassette	1065.61	#N/A	0.00129005	0.990487	-0.700291	0.274223	-0.985895	0.109346	-0.530129	0.268106	-0.715637	0.332301	99.8473	0.156546	99.8486	0.0701206	99.147	0.817363	98.8627	0.62242	99.3172	0.60962	99.133	0.977604	99.6872	99.8548	100	99.8599	99.9124	99.7735	100	98.3707	99.0704	98.6992	98.3384	99.5506	99.6435	99.6942	98.6139	99.8993	99.4676	98.032	6	1912	2	1375
566CSNK1G1	566	CSNK1G1	Cassette	169	#N/A	0.432057	0.815782	-0.467077	0.790546	-0.775635	0.625482	0.454149	0.832355	-0.135397	0.919315	97.0668	2.25653	97.4989	1.98426	96.5998	1.7176	96.7233	1.57688	97.521	2.64481	97.3635	0.664092	98.6207	94.4785	98.1013	99.5968	95.6522	97.2477	98.5294	95.2381	96.0317	98.5294	96.0199	95.6204	94.7368	97.8261	100	96.7742	98.0831	97.2332	2	143	9	154
569KIF21B	569	KIF21B	Cassette	280.833	-18.9417	-21.8721	0.00471647	-11.7137	0.0714296	13.0883	0.12899	-3.64809	0.495005	11.0204	0.175062	75.2152	4.13195	53.3431	1.87092	63.5015	6.6072	66.4314	9.25969	71.5671	7.11437	64.3635	9.39435	77.4194	70.4485	77.7778	54.6125	54.2222	51.1945	56.2738	69.2308	65	76.4151	64.7541	58.125	78.0142	72.7528	63.9344	73.4483	54.6875	64.9547	140	480	112	267
573KBTBD8	573	KBTBD8	Cassette	116.278	#N/A	-7.85919	0.0849889	-3.84852	0.241339	-5.86332	0.207001	1.25674	0.610297	3.16224	0.45513	87.1022	1.33331	79.2431	4.52967	83.2537	4.10748	73.3797	4.9911	88.359	3.52434	82.4053	4.83661	87.9699	87.7698	85.567	83.432	79.8611	74.4361	87.2549	83.4586	79.0476	79.1304	70.8333	70.1754	84.3373	89.8305	90.9091	84.4961	85.8447	76.875	16	117	17	122
574GOLGA2	574	GOLGA2	Cassette	803.056	#N/A	-6.78452	0.0431578	2.25654	0.688051	-1.91557	0.842377	-2.02513	0.852988	-4.8908	0.187161	35.7611	1.61544	28.9766	3.09314	38.0177	8.34668	27.061	14.5213	33.736	16.6467	24.0858	4.22025	36.3533	33.9332	36.9969	29.4772	31.7889	25.6637	34.6899	47.5149	31.8482	41.5842	27.0574	12.5416	48.1203	15.5015	37.5862	28.9231	22.1782	21.1561	562	321	514	264
575RXRB	575	RXRB	Cassette	85.2778	#N/A	6.72924	0.38196	9.71102	0.241344	8.22764	0.120556	-17.9397	0.0881032	-20.068	0.0955465	75.0661	10.2645	81.7954	4.60752	84.7772	5.26157	90.023	5.51288	57.1265	9.20792	61.7273	12.5391	76.1905	84.7222	64.2857	85	76.5152	83.871	79.0323	89.3617	85.9375	96.3636	86.3636	87.3418	46.5116	61.9048	62.963	56.1538	52.9412	76.087	25	80	11	61
577RBM14	577	RBM14	Cassette	1558.61	#N/A	-0.183775	0.318382	-0.276449	0.445039	0.0859007	0.731756	-0.545952	0.0842082	-0.0732581	0.735014	99.6713	0.24187	99.4875	0.0817854	99.3948	0.487343	99.5734	0.373472	99.1253	0.322895	99.4142	0.321318	99.5692	99.4972	99.9475	99.455	99.5805	99.4269	98.8321	99.6719	99.6805	99.7886	99.7895	99.1422	99.4618	99.0962	98.818	99.6161	99.0437	99.5829	15	3467	16	3166
579UBP1	579	UBP1	Cassette	377.667	#N/A	12.714	0.0263617	6.99728	0.439993	-3.7298	0.40078	-8.57106	0.336053	-12.6546	0.0493094	71.3985	0.861915	84.1125	3.96011	78.3958	12.6753	80.3827	5.52324	62.8274	11.8275	71.4578	6.16319	70.9419	70.8609	72.3926	79.5402	86.4583	86.3388	92.823	73.3167	69.0476	85.0123	81.8667	74.269	58.2697	53.9568	76.2557	64.977	77.2446	72.1519	145	354	132	321
580PDE4DIP	580	PDE4DIP	Cassette	849	#N/A	-0.13767	0.590396	-0.079393	0.673484	0.0010848	0.996687	-0.252476	0.0544867	-0.445835	0.331589	99.9263	0.127732	99.7886	0.366184	99.8469	0.265245	99.7897	0.201943	99.6738	0.0828227	99.3427	0.576086	100	100	99.7788	99.3658	100	100	100	99.5406	100	100	99.5973	99.7717	99.6026	99.7647	99.654	99.5906	98.6842	99.7534	0	689	0	583
582CPEB4	582	CPEB4	Cassette	177.389	#N/A	-0.106786	0.987581	15.9354	0.115065	-3.8122	0.42446	1.22557	0.853716	-1.3862	0.814306	36.7872	9.34169	36.6804	5.89207	52.7226	10.0564	32.8682	4.42308	38.0127	4.98425	35.2942	7.49983	45.9459	37.1429	27.2727	42.5532	30.7692	36.7188	41.8919	54.5113	61.7647	29.8343	37.9433	30.8271	40.9639	32.2581	40.8163	32.5228	43.7853	29.5745	20	17	22	13
583HNRNPL	583	HNRNPL	AltStart	154.722	#N/A	-0.841274	0.375172	-5.14187	0.16109	-2.17473	0.393839	-7.42914	0.200461	-0.616551	0.522978	97.1182	0.8538	96.2769	1.16603	91.9763	4.16249	94.1022	3.46565	89.6891	6.87245	95.6604	0.980163	96.9349	96.371	98.0488	95.5128	95.6989	97.619	96.6667	88.7218	90.5405	96.8085	90.1961	95.302	89.4737	96.6667	82.9268	94.7368	96.6887	95.5556	8	253	9	239
584TMC6	584	TMC6	Cassette	153.167	#N/A	7.69804	0.286183	8.86082	0.238621	-2.77933	0.218827	-0.37478	0.96166	-4.98171	0.105671	90.6526	9.26052	98.3506	0.784162	99.5134	0.842847	95.5713	2.76774	90.2778	8.67361	93.3689	3.17951	90.4762	81.4815	100	97.9239	97.8723	99.2556	98.5401	100	100	92.5	97.8723	96.3415	100	83.3333	87.5	96.6667	90.3226	93.1174	2	19	5	22
586SNRK	586	SNRK	Cassette	37.2222	#N/A	-12.583	0.356651	2.79846	0.814642	5.54453	0.388026	-6.23301	0.704576	-11.7189	0.137568	78.7476	17.9204	66.1646	8.72138	81.5461	4.11187	71.7092	2.77221	72.5146	19.5032	54.4457	6.10711	58.8235	83.871	93.5484	71.4286	56.0976	70.9677	78.4314	80	86.2069	72.5	74	68.6275	84.2105	50	83.3333	58.9744	56.8627	47.5	14	20	5	26
589WDR7	589	WDR7	Cassette	386.833	#N/A	0	#DIV/0!	0	#DIV/0!	0	#DIV/0!	0	#DIV/0!	0	#DIV/0!	0	0	0	0	0	0	0	0	0	0	0	0	0	0	0	0	0	0	0	0	0	0	0	0	0	0	0	0	0	0	408	0	422	0
592ACIN1	592	ACIN1	Cassette	1880.56	#N/A	17.6216	0.0331569	-4.22486	0.775689	-30.1457	0.0159015	-2.13953	0.63652	-19.2238	0.019815	62.7701	6.45206	80.3917	1.92919	58.5453	21.981	50.246	7.60667	60.6306	2.66139	61.1679	5.7416	69.835	61.2859	57.1895	78.3603	82.1992	80.6156	83.9112	46.6309	45.0936	47.8939	44.0932	58.7509	60.8392	63.1816	57.8711	59.5278	67.5511	56.4248	914	2116	1120	1773
595GPBP1	595	GPBP1	Cassette	314.889	-16.4995	-18.9467	0.091752	-1.80797	0.90634	14.6232	0.348828	-3.297	0.72607	1.47772	0.856281	59.5143	7.2801	40.5676	11.8942	57.7064	22.874	55.1909	19.916	56.2173	13.0049	42.0453	4.82175	58.8942	67.0846	52.5641	50.4644	43.8662	27.3723	32.0988	76.1146	64.9057	76.2857	52.5745	36.7123	48.2143	49.2147	71.223	36.478	44.7761	44.8819	171	245	105	214
596PATZ1	596	PATZ1	Alt3Prime	23.7222	#N/A	6.42606	0.200247	0.140901	0.986604	7.32387	0.698468	-6.94111	0.608896	-12.2917	0.246781	26.7263	0.831744	33.1523	5.94809	26.8672	12.866	40.4762	28.071	19.7852	19.9987	20.8606	13.2809	27.5862	26.6667	25.9259	30.1887	29.2683	40	14.2857	26.3158	40	16.6667	33.3333	71.4286	42.8571	7.40741	9.09091	21.2121	33.9623	7.40741	21	8	11	4
597COL4A3BP	597	COL4A3BP	Cassette	415.944	-22.1067	-19.6547	0.00771323	-7.01278	0.413705	8.41585	0.0351405	-2.80172	0.436665	10.8533	0.00950754	26.5695	4.12347	6.91487	1.56092	19.5567	11.7259	15.3307	3.44596	23.7678	3.81489	17.7682	2.86055	27.0613	30.4251	22.2222	7.71277	7.91557	5.11628	6.92641	21.6467	30.0971	15.0826	18.894	12.0155	22.2494	20.9459	28.1081	18.1308	14.7436	20.4301	345	128	311	136
598DNM2	598	DNM2	Cassette	648.444	#N/A	-0.0394011	0.42265	-0.0394011	0.42265	0.0497512	0.42265	-0.0394011	0.42265	0.0381388	0.42265	0.0394011	0.0682447	0	0	0	0	0.0497512	0.0861717	0	0	0.0381388	0.0660584	0.118203	0	0	0	0	0	0	0	0	0	0	0.149254	0	0	0	0.114416	0	0	845	1	648	0
599ENOX2	599	ENOX2	Cassette	98.8889	-19.2	-14.2214	0.0870271	-16.7122	0.083045	-11.3462	0.131954	-9.87771	0.287516	2.18539	0.765872	85.7969	2.88452	71.5755	8.42105	69.0846	9.54306	60.2293	5.16809	75.9192	11.9847	73.7609	8.37324	88.7218	85.7143	82.9545	71.5686	80	63.1579	80	62.3188	64.9351	64.0449	62.2951	54.3478	88.4615	74.7126	64.5833	76.4977	80.4233	64.3617	15	118	17	102
601PUF60	601	PUF60	Cassette	1938.67	#N/A	-2.11013	0.33426	0.731336	0.8581	3.68903	0.145044	1.29567	0.0900205	1.88488	0.384619	92.8915	0.221268	90.7814	2.89795	93.6228	6.24628	94.4704	1.47558	94.1872	0.767885	92.6662	1.27651	93.1322	92.8455	92.6969	94.0109	88.4078	89.9254	86.4103	97.241	97.2172	95.9044	94.5502	92.9565	94.0541	93.4945	95.0129	92.0511	91.8138	94.1338	198	2685	175	2271
602MAPK7	602	MAPK7	AltStart	72.7778	#N/A	-0.388562	0.844912	-0.997513	0.691622	-3.51382	0.112715	-0.945387	0.759325	1.14852	0.42454	98.1012	2.52315	97.7126	1.99155	97.1037	3.15	94.1988	2.23455	97.1558	4.21954	98.8611	0.463411	99.0654	100	95.2381	96.7742	100	96.3636	97.561	100	93.75	93.9394	92.1053	96.5517	100	99.1597	92.3077	98.3607	99.2754	98.9474	1	106	0	65
603SEC16A	603	SEC16A	Cassette	18.8333	#N/A	-13.5245	0.451757	2.26912	0.620561	19.2063	0.316319	0.919913	0.886073	7.12302	0.676843	94.3182	6.327	80.7937	25.109	96.5873	3.33617	100	0	95.2381	8.24786	87.9167	6.88446	95.4545	100	87.5	90	52.381	100	100	96.4286	93.3333	100	100	100	100	100	85.7143	87.5	81.25	95	1	21	0	25
604VAV2	604	VAV2	Cassette	14.7222	#N/A	7.80075	0.539844	12.5	0.355497	-14.852	0.0347439	6.94444	0.599007	-1.83983	0.704783	87.5	18.1621	95.3008	5.35302	100	0	80.4487	6.10659	94.4444	9.6225	93.4609	5.7083	66.6667	100	95.8333	100	89.4737	96.4286	100	100	100	76.9231	76.9231	87.5	100	83.3333	100	89.4737	100	90.9091	6	12	0	15
605SFRS10	605	SFRS10	Cassette	158.444	#N/A	0.256549	0.928494	-5.85393	0.189139	-13.5743	0.00929758	-7.3307	0.0398181	-9.96001	0.137163	89.2336	3.05553	89.4901	3.50068	83.3796	5.27807	75.9158	3.56924	81.9029	2.91647	79.5301	7.59486	92.7577	87.3239	87.619	89.7436	85.8696	92.8571	89.4737	80.2632	80.402	71.9512	76.9231	78.8732	85.2071	80.814	79.6875	88.2353	76.0976	74.2574	26	333	36	248
608WRNIP1	608	WRNIP1	Cassette	259.222	#N/A	2.88625	0.22705	2.2595	0.524096	-2.57208	0.26504	-0.122955	0.833607	-3.12818	0.202586	1.20058	0.62579	4.08682	2.9332	3.46008	5.1041	1.51474	0.783767	1.07762	0.713388	0.958641	0.56493	1.77665	1.29032	0.534759	2.50784	2.28137	7.47126	9.32203	0	1.0582	0.609756	1.96078	1.97368	0.303951	1.21951	1.7094	0.483092	1.58311	0.809717	387	7	306	4
612OATP-E	612	OATP-E	Cassette	265.278	10.9119	16.1095	0.0606815	-8.16736	0.619127	-8.81817	0.0436662	8.22905	0.225491	2.61502	0.583226	58.9478	8.39049	75.0573	4.09992	50.7804	23.6178	66.2391	2.76382	67.1768	3.33305	77.6723	6.27605	67.6819	58.2121	50.9494	79.4521	71.3355	74.3842	78.0488	37.5	36.7925	65.3061	64.0625	69.3487	70.9184	64.5251	66.087	83.3747	78.6942	70.948	191	400	201	280
613TGDS	613	TGDS	Cassette	567.889	#N/A	-0.925572	0.811091	3.42084	0.303904	-2.75333	0.506286	5.32742	0.0779358	-0.708392	0.85903	84.3845	2.47028	83.4589	5.57695	87.8053	4.18436	80.7056	3.06393	89.7119	2.98097	82.7505	3.06526	82.095	84.0557	87.0027	87.2014	77.0492	86.1261	84.4828	92.5046	86.4286	78.7056	79.1781	84.233	92.1801	90.5556	86.4	83.9196	85.0592	79.2727	147	674	103	543
617MAPK14	617	MAPK14	Cassette	29.8889	#N/A	-1.34817	0.737488	3.65067	0.257093	2.06921	0.619095	6.34675	0.109327	4.02473	0.323221	93.6533	3.9678	92.3051	5.11078	97.3039	2.33809	94.3743	4.24435	100	0	96.3298	3.20076	97.3684	89.4737	94.1176	96.9697	86.8421	93.1034	96.0784	100	95.8333	96.875	89.4737	96.7742	100	100	100	94.1176	94.8718	100	1	37	4	34
619SNRPA1	619	SNRPA1	Cassette	12232.8	#N/A	-0.112823	0.669226	0.408051	0.153171	0.815584	0.0665883	0.117881	0.543764	-0.30797	0.703107	99.2061	0.123593	99.0933	0.384838	99.6141	0.328422	99.9089	0.0168319	99.324	0.269594	98.7853	1.18203	99.1254	99.1445	99.3484	98.6976	99.116	99.4662	99.235	99.8092	99.7982	99.9282	99.898	99.9003	99.124	99.2174	99.6306	99.1104	97.4747	99.7708	140	15868	132	15297
620MCM2	620	MCM2	Cassette	38.1111	#N/A	0	#DIV/0!	0	#DIV/0!	0	#DIV/0!	0	#DIV/0!	0	#DIV/0!	100	0	100	0	100	0	100	0	100	0	100	0	100	100	100	100	100	100	100	100	100	100	100	100	100	100	100	100	100	100	0	100	0	92
621EPB41L1	621	EPB41L1	Cassette	240.889	-10.8152	-10.3145	0.1257	-18.183	0.0117308	-24.645	0.0205401	-10.1469	0.110504	-17.998	0.0522504	45.9344	4.54978	35.6199	7.48328	27.7514	5.37105	10.9749	2.52282	35.7875	6.87518	17.6219	0.593895	49.7738	47.1204	40.9091	28.0899	43.0556	35.7143	32	29.54	21.7143	10.5263	13.6919	8.70647	43.553	33.3333	30.4762	17.1779	17.3913	18.2965	111	110	101	90
622PDIA3	622	PDIA3	Cassette	137.5	#N/A	0	#DIV/0!	0	#DIV/0!	0	#DIV/0!	0	#DIV/0!	0	#DIV/0!	0	0	0	0	0	0	0	0	0	0	0	0	0	0	0	0	0	0	0	0	0	0	0	0	0	0	0	0	0	0	151	0	138	0
623ITSN1	623	ITSN1	Cassette	47.4444	#N/A	8.51742	0.216359	7.87358	0.154661	-2.39494	0.673709	16.8187	0.138212	11.9131	0.18509	9.87762	2.94006	18.395	8.44676	17.7512	6.4038	16.0001	1.40411	26.6963	12.4747	30.3081	9.69211	6.52174	11.1111	12	20.5128	25.5814	9.09091	10.5263	20	22.7273	16.1765	17.3077	14.5161	13.0435	29.5455	37.5	19.5402	38.3333	33.0508	43	3	40	5
624DPYD	624	DPYD	Cassette	86.4444	#N/A	-0.576271	0.747518	0.938881	0.21133	0.385208	0.849222	0.938881	0.21133	1.31555	0.477418	99.0611	0.896409	98.4848	2.62432	100	0	98.8701	1.95712	100	0	99.8004	0.345719	98.2143	100	98.9691	100	95.4545	100	100	100	100	100	96.6102	100	100	100	100	100	99.4012	100	2	110	0	119
626ATAD1	626	ATAD1	Cassette	381.167	11.4629	7.23767	0.106922	1.40019	0.560901	-11.134	0.0545493	-3.97403	0.176291	-10.8457	0.0416514	7.12512	3.47643	14.3628	4.75944	8.52531	0.809023	3.22884	0.472884	3.15109	1.68626	3.51712	2.14206	4.37318	5.97015	11.032	12.5954	19.7531	10.7399	8.05195	8.06452	9.45946	2.7027	3.36538	3.61842	1.78571	2.63158	5.03597	1.26354	5.52677	3.76106	328	15	315	20
627ARHGAP21	627	ARHGAP21	Cassette	84	-30.912	-25.6459	0.0022718	-3.54955	0.812866	36.404	0.00487042	5.81532	0.206939	15.8258	0.0481257	78.8077	2.77963	53.1618	4.46438	75.2581	22.7336	89.5657	7.79435	84.623	5.58647	68.9876	7.61739	82	77.5	76.9231	48.6486	53.2609	57.5758	49.0196	89.0625	87.6923	83.3333	87.0588	98.3051	78.5714	85.7143	89.5833	75.4386	60.5839	70.9402	18	82	18	62
628CAMK2D	628	CAMK2D	Cassette	352.056	#N/A	-0.0202857	0.978337	-0.0882595	0.855379	-0.572661	0.45085	-0.0820645	0.904478	-0.257519	0.721862	1.05012	0.644206	1.02984	1.01589	0.961864	0.439868	0.457177	0.537273	0.968059	0.898054	0.772319	0.515877	1.69492	1.04895	0.406504	2.20264	0.422833	0.464037	1.42045	0.543478	0.921659	0	1.04895	0.322581	0.363636	0.540541	2	0.567108	0.390625	1.35922	290	5	283	3
629AGAP3	629	AGAP3	Cassette	26.8889	#N/A	-0.779406	0.615991	-1.85467	0.189639	0.679117	0.761133	-0.00282294	0.999003	0.679117	0.761133	1.85467	1.64241	1.07527	1.86242	0	0	1.75439	3.03869	1.85185	3.2075	1.75439	3.03869	2.43902	0	3.125	3.22581	0	0	0	0	0	0	0	5.26316	0	5.55556	0	0	0	5.26316	40	1	32	0
630MAP3K4	630	MAP3K4	Cassette	68.2778	#N/A	-6.59314	0.223676	-9.27494	0.112157	-3.18761	0.407022	-5.32034	0.271818	0.801267	0.81897	11.4908	5.88809	4.89766	5.30109	2.21586	0.077443	1.71005	0.283035	6.17046	3.90449	5.69893	0.786826	18.0723	9.67742	6.72269	4.16667	0	10.5263	2.12766	2.27273	2.24719	1.38889	1.92308	1.81818	2.98507	10.5263	5	5.45455	6.57895	5.06329	68	15	84	9
631SETD8	631	SETD8	Cassette	1294.67	12.3797	8.60146	0.0702876	-1.13373	0.402216	-6.49256	0.114253	-1.18162	0.815351	-6.66486	0.134644	39.5297	1.38228	48.1311	4.52136	38.3959	1.57259	41.6386	2.31656	38.348	7.63752	41.4663	4.18391	41.0272	39.2593	38.3026	53.3233	46.0084	45.0617	37.6289	37.3541	40.2049	40.7654	39.8855	44.2648	47.0746	35.0877	32.8818	45.5905	41.5832	37.2251	1975	1374	1230	795
632ACACA	632	ACACA	Cassette	836.5	#N/A	-1.22204	0.175425	-0.723031	0.283375	0.212447	0.790619	-3.59617	0.069739	-5.56931	0.0295439	98.3034	0.369237	97.0814	1.06199	97.5804	0.863334	97.2938	0.723446	94.7073	1.81136	91.5121	2.16285	98.0209	98.7212	98.1682	98.0108	97.3094	95.9239	96.8085	97.42	98.5127	98.0989	96.6981	97.0845	94.4565	93.0344	96.6309	89.1089	93.3023	92.125	36	1783	20	1544
633KARS	633	KARS	Cassette	1144.89	#N/A	1.25001	0.636864	-0.375515	0.882683	-0.274495	0.803055	-2.82384	0.33359	-6.1219	0.0129701	16.1479	3.80513	17.3979	1.41596	15.7724	1.09195	17.1234	1.07147	13.3241	1.8223	11.276	1.89032	18.6034	18.0756	11.7647	18.4305	17.9795	15.7838	14.826	16.9671	15.524	18.3311	16.7526	16.2866	12.0594	12.5	15.4128	13.1429	9.36306	11.3221	1492	341	1473	325
634AGAP3	634	AGAP3	Cassette	104.556	#N/A	-1.0564	0.501765	-0.980033	0.531396	-0.238095	0.42265	-1.2945	0.42265	0.0952381	0.828699	1.2945	2.24214	0.238095	0.412393	0.314465	0.54467	0	0	0	0	0.333333	0.57735	0	0	3.8835	0.714286	0	0	0	0	0.943396	0	0	0	0	0	0	0	0	1	132	0	124	0
635CDK8	635	CDK8	Cassette	51.6667	#N/A	-0.91643	0.430382	-0.748538	0.446902	-2.24877	0.366817	-3.50423	0.297678	-0.386029	0.723137	99.4152	1.0129	98.4988	1.47155	98.6667	1.1547	96.25	3.30719	95.911	4.37087	98.1127	0.919363	100	98.2456	100	98.4375	100	97.0588	98	98	100	100	95	93.75	91.3043	96.4286	100	98.5294	97.0588	98.75	0	62	1	56
636HINFP	636	HINFP	Cassette	294	#N/A	-0.431966	0.238252	-0.0365423	0.942791	0.490116	0.248995	0.406106	0.52521	0.237183	0.60485	0.87421	0.456097	0.442244	0.200073	0.837668	0.683107	0.93236	0.534732	1.28032	0.869737	0.679428	0.662787	0.733496	1.38408	0.505051	0.266667	0.660066	0.4	0.546448	1.61812	0.348432	1.49254	0.42735	0.877193	2.22222	0.507614	1.11111	0.350877	1.44231	0.245098	406	3	285	4
641SNRK	641	SNRK	Cassette	28.3889	#N/A	-2.55962	0.63695	-7.1143	0.190608	-5.79475	0.297057	-3.43844	0.580306	2.92258	0.562165	12.4053	5.4965	9.84568	6.70279	5.29101	5.57442	4.05093	4.81543	8.96686	8.11019	12.7683	4.14724	9.09091	18.75	9.375	12.5	14.8148	2.22222	4.7619	11.1111	0	9.375	0	2.77778	15.7895	11.1111	0	11.5385	9.375	17.3913	20	2	26	6
642PCGF2	642	PCGF2	Cassette	543.278	#N/A	-0.0443976	0.983785	-1.95884	0.435409	-5.3659	0.00459863	0.292996	0.909374	-2.66909	0.143899	8.24461	3.23519	8.20021	1.13896	6.28576	2.07924	2.83431	0.668585	8.5376	2.64167	5.53112	2.08412	5.43689	7.51445	11.7825	6.89013	8.75527	8.95522	7.91075	3.94265	7.00389	2.39362	2.50569	3.6036	6.51163	11.5254	7.57576	4.39276	7.93651	4.2641	487	28	320	26
644ZDHHC20	644	ZDHHC20	Cassette	2977	11.3203	8.108	0.233618	-4.95954	0.30242	-8.32733	0.216928	16.6979	0.0154975	9.40475	0.226696	53.6893	5.43727	61.7973	8.1136	48.7298	4.79027	53.47	0.582991	70.3872	4.22228	71.2021	8.02727	57.6234	55.9598	47.4848	68.9655	63.4375	52.9889	53.6483	44.0789	48.4621	52.8896	53.4648	54.0555	66.2012	74.6449	70.3156	62.6944	78.6421	72.2697	1537	2090	1489	1892
645ALG9	645	ALG9	Cassette	21.8333	#N/A	-8.25026	0.338767	-3.35201	0.733086	8.59223	0.384281	7.4026	0.446615	18.3036	0.0854369	65.3968	11.4814	57.1466	2.5698	62.0448	10.9593	65.7388	13.4594	72.7994	9.91978	75.4502	10.4154	66.6667	76.1905	53.3333	54.2857	59.2593	57.8947	64.7059	50	71.4286	81.25	57.1429	58.8235	63.6364	83.3333	71.4286	86.9565	66.6667	72.7273	7	14	5	16
647SDF4	647	SDF4	Cassette	57.8889	#N/A	0.103444	0.880779	-0.161616	0.856844	-0.323031	0.721688	-0.66454	0.641383	-0.897095	0.567484	99.4949	0.874773	99.5984	0.695603	99.3333	1.1547	99.2754	1.25511	98.8304	2.02579	98.7013	2.24942	98.4848	100	100	98.7952	100	100	100	100	98	100	100	97.8261	100	96.4912	100	100	96.1039	100	1	65	0	59
648HMGA1	648	HMGA1	Cassette	365.556	#N/A	2.13126	0.0421109	-0.775376	0.664574	-0.290035	0.834862	-4.12206	0.130967	-3.4998	0.0302101	95.6444	0.486941	97.7756	0.958443	94.869	2.64781	97.4856	1.98421	91.5223	2.92268	94.2758	1.42635	96.1117	95.6815	95.1399	98.0892	98.538	96.6997	96.6292	91.8239	96.1538	95.3488	99.2701	97.8378	94.7964	89.1765	90.5941	93.3498	95.9184	93.5593	39	964	32	709
650PRDX1	650	PRDX1	Alt5Prime	635.333	#N/A	-0.0120602	0.934927	-0.0964146	0.518341	-0.0480428	0.783544	0.0466951	0.801076	0.0742502	0.537557	0.190311	0.171022	0.178251	0.168914	0.0938967	0.162634	0.130208	0.225527	0.237006	0.244195	0.252501	0.0684321	0.239808	0.331126	0	0.335946	0.198807	0	0	0.28169	0	0	0	0.390625	0	0.223214	0.487805	0.286123	0.173762	0.297619	832	2	602	2
651VRK2	651	VRK2	Cassette	40.7778	#N/A	-4.55429	0.175166	-1.85318	0.455843	0.422146	0.886626	-5.32724	0.0641355	2.24186	0.520169	6.77652	2.62672	2.22222	3.849	4.92334	2.86736	2.64437	2.84843	1.44928	2.51022	4.46408	3.94845	7.31707	9.09091	3.92157	0	6.66667	0	8	2.32558	4.44444	0	5.66038	2.27273	0	4.34783	0	1.53846	8.95522	2.89855	38	3	30	3
652ERBB2IP	652	ERBB2IP	Cassette	1228.28	-24.5543	-17.8956	0.0356084	-18.7065	0.0281372	-13.4999	0.0565752	-10.876	0.358996	-8.38007	0.142981	40.343	6.80497	22.4475	2.08868	21.6366	6.80638	8.9476	6.4349	29.467	15.718	14.0674	6.44118	46.6318	41.2787	33.1187	20.7746	21.7793	24.7885	21.8924	14.7059	28.3114	5.17104	5.29412	16.3776	27.6301	46.0227	14.7482	11.0258	21.4662	9.71026	816	713	845	594
653PCK2	653	PCK2	Cassette	29.8889	#N/A	1.32275	0.867385	1.35543	0.775599	0.851322	0.921875	0.703061	0.893719	-2.40872	0.759001	5.34392	4.70959	6.66667	11.547	6.69935	6.05017	7.51799	7.93904	6.04698	7.05179	4.25794	3.81588	8.88889	7.14286	0	0	20	0	0	11.7647	8.33333	2.43902	16.6667	3.44828	4.34783	13.7931	0	7.36842	0	5.40541	41	4	13	1
654LIAS	654	LIAS	Cassette	215.333	#N/A	-1.96606	0.313257	1.34322	0.846644	5.12494	0.31844	-0.0252376	0.989012	2.43774	0.396523	80.8308	2.54578	78.8647	0.983836	82.174	10.4315	83.9897	6.75149	80.8056	1.46802	81.3025	3.93331	78.0749	83.0946	81.323	78.2609	80	78.3333	70.2222	89.4472	86.8526	83.4586	77.5194	90.991	81.25	82	79.1667	79.4872	85.8156	78.6047	82	292	59	290
655EIF3K	655	EIF3K	Cassette	467.889	#N/A	0.259069	0.410658	0.0467487	0.874194	-0.238797	0.110359	-0.450999	0.634623	-0.230826	0.222123	99.4597	0.430122	99.7188	0.149218	99.5064	0.177026	99.48	0.135865	99.0087	1.3774	99.4879	0.224261	99.5116	99.8615	99.006	99.8654	99.5671	99.7238	99.3266	99.6805	99.5122	99.3333	99.6016	99.505	99.5902	97.4359	100	99.6429	99.5902	99.2308	4	815	1	721
656EIF4A2	656	EIF4A2	Cassette	10.8333	#N/A	-23.6111	0.305914	-20.3788	0.26557	-7.98461	0.700559	-25.6025	0.0961053	9.1847	0.658972	44.8232	16.4253	21.2121	29.2232	24.4444	21.4303	13.2275	14.4028	19.2208	9.76361	30.3968	14.1588	33.3333	37.5	63.6364	54.5455	9.09091	0	0	40	33.3333	28.5714	0	11.1111	9.09091	28.5714	20	33.3333	42.8571	15	18	9	10	6
658CIP29	658	CIP29	Cassette	470.167	#N/A	2.96563	0.182712	2.57613	0.304236	0.0434909	0.985174	13.028	0.00903698	9.34435	0.125659	7.10883	2.36412	10.0745	2.13251	9.68496	2.92982	10.118	3.12108	20.1368	3.55995	19.4188	6.6747	9.73202	6.45161	5.14286	10.3627	12.0482	7.8125	7.21003	12.9199	8.92495	13.3803	9.81308	7.16049	17.217	19.0909	24.1026	12.3412	25.6	20.3152	640	69	609	42
659C1orf113	659	C1orf113	Cassette	191.722	#N/A	3.85115	0.0437145	2.13548	0.302073	-1.33358	0.32175	1.32861	0.344454	-3.07442	0.137693	95.188	1.56595	99.0391	0.397831	97.3235	2.59093	97.7056	1.77441	96.5166	1.46931	95.9647	2.25042	95.935	96.2406	93.3884	98.6111	99.1087	99.3976	100	97.1429	94.8276	98.2063	95.7346	99.1758	97.2222	94.8276	97.5	98.4816	95.2663	94.1463	5	118	5	128
662MTMR10	662	MTMR10	Cassette	442	#N/A	-9.05708	0.385227	-4.49064	0.584941	4.60875	0.625072	3.91724	0.45418	10.8662	0.307101	87.2052	6.57033	78.1481	13.8638	82.7146	11.0579	82.7569	2.5505	91.1224	4.75507	89.0143	1.33469	92.2492	89.5911	79.7753	89.3617	82.4356	62.6471	70	88.0562	90.0875	85.6195	80.7263	81.9249	90.1274	86.9436	96.2963	90.4523	87.8151	88.7755	51	607	56	482
663EMID1	663	EMID1	Cassette	29.3333	#N/A	-5.52389	0.167642	-1.75439	0.42265	0.52389	0.931784	0	#DIV/0!	4.88286	0.19606	100	0	94.4761	4.50482	98.2456	3.03869	95	8.66025	100	0	99.359	1.11029	100	100	100	96.7742	89.2857	97.3684	94.7368	100	100	85	100	100	100	100	100	98.0769	100	100	0	22	0	18
664NEK11	664	NEK11	Cassette	40.0556	#N/A	-0.147669	0.964277	4.94752	0.16427	-8.6162	0.140261	5.20552	0.185436	2.79133	0.537289	90.457	3.02643	90.3093	4.38321	95.4045	3.93811	81.6931	6.51632	95.6625	4.5597	93.1007	5.62998	90.3226	93.5484	87.5	90.7692	94.4444	85.7143	90.9091	98.2456	97.0588	80	88.8889	76.1905	96.0784	90.9091	100	98.5714	93.4066	87.3239	3	28	2	29
665DPH3	665	DPH3	Cassette	186.778	#N/A	-1.11397	0.645017	-2.082	0.706757	7.68956	0.00274963	0.463813	0.853307	5.61647	0.0025415	87.4975	3.53616	86.3835	0.95749	85.4155	7.88888	94.0731	1.45257	87.9613	1.85297	92	1.06311	85.9091	91.5493	85.034	87.3984	86.2559	85.4962	93.0233	77.2727	85.9504	95.6989	92.9032	93.617	89.313	85.8491	88.7218	92.6641	90.7738	92.562	31	189	24	260
672KIAA0182	672	KIAA0182	Cassette	159.778	#N/A	-0.161824	0.930978	-0.363054	0.95838	-13.8147	0.110803	-0.605721	0.86185	-5.90393	0.313557	79.3394	2.71293	79.1775	1.17116	78.9763	10.4744	65.3629	8.82026	78.7337	4.85191	73.2736	7.67646	76.25	80.4348	81.3333	80.2139	79.4118	77.907	67.1429	87.0588	82.7273	58.4416	75.2941	62.3529	79.902	73.4043	82.8947	77.1812	78.2101	64.4295	76	244	54	222
673FAS	673	FAS	Cassette	712.944	#N/A	0.942981	0.369489	-3.55482	0.0248814	-2.26229	0.175798	-1.34348	0.204445	-2.28866	0.261485	94.3334	1.09554	95.2764	1.18702	90.7786	1.33272	93.0141	1.94778	92.99	1.07702	92.9878	2.57017	95.2809	94.5856	93.1338	96.2936	95.5635	93.9722	91.7782	89.2655	91.2921	92.7374	91.2195	95.0855	92.2383	92.5078	94.2238	90.2471	95.3441	93.3721	63	1272	49	856
674QARS	674	QARS	Cassette	22	#N/A	0	#DIV/0!	0	#DIV/0!	0	#DIV/0!	-1.66667	0.42265	0	#DIV/0!	100	0	100	0	100	0	100	0	98.3333	2.88675	100	0	100	100	100	100	100	100	100	100	100	100	100	100	100	95	100	100	100	100	0	29	0	22
675PALLD	675	PALLD	Cassette	22.8889	#N/A	0	#DIV/0!	0	#DIV/0!	0	#DIV/0!	0	#DIV/0!	0	#DIV/0!	0	0	0	0	0	0	0	0	0	0	0	0	0	0	0	0	0	0	0	0	0	0	0	0	0	0	0	0	0	0	30	0	21	0
676BRD8	676	BRD8	Cassette	159.611	#N/A	1.08432	0.267091	0.465915	0.622678	0.868047	0.485571	-0.832646	0.256052	-1.54162	0.132614	1.48691	0.882358	2.57123	1.14185	1.95282	1.21828	3.43928	1.56927	0.654264	0.594937	1.02961	0.406903	2.45098	1.29032	0.719424	1.75439	3.87597	2.08333	2.94118	2.32558	0.591716	4.65116	1.66667	4	1.16279	0.8	0	1.41509	0.60423	1.06952	199	5	153	2
677CLIP1	677	CLIP1	Cassette	331.722	-21.3228	-28.9359	0.133864	-41.2763	0.0162931	-39.5395	0.0849279	-5.47195	0.493169	-9.99445	0.568159	78.3675	8.87448	49.4316	21.6948	37.0913	13.6132	9.89216	2.87236	72.8956	8.91793	39.4372	17.3067	84.3023	82.6347	68.1655	66.1654	57.2093	24.9201	23.8298	36.413	51.0309	10.8359	6.66667	12.1739	68.0851	83.1858	67.4157	23.6025	57.9125	36.7965	81	435	87	414
679BAT2D1	679	BAT2D1	Cassette	7592.78	#N/A	4.23219	0.00445761	2.16639	0.0820104	-6.31864	0.00045775	-2.32586	0.32624	-7.8504	0.00046868	91.9059	0.855497	96.1381	0.460542	94.0723	1.28919	89.8194	0.186528	89.58	3.13077	88.2877	0.79646	92.2953	92.4974	90.925	96.6688	95.9016	95.8438	94.916	94.7125	92.5883	90.0347	89.7189	89.7047	91.4417	85.9655	91.3329	88.2034	89.1229	87.5367	811	9715	581	7163
680FAM168A	680	FAM168A	Cassette	70.8889	#N/A	-0.0590732	0.990578	-3.86504	0.558662	-10.1244	0.472372	-5.50254	0.474122	-3.84026	0.485142	87.3997	0.254149	87.3406	7.67606	83.5346	9.6237	77.2162	19.4942	81.8972	10.8996	83.5004	2.7765	87.6923	87.234	87.2727	90	93.3333	78.6885	87.2727	90.7285	72.6027	91.4634	85.1852	55	93.1818	71.4286	81.0811	86.6667	82.3529	81.4815	8	57	6	41
681PRCP	681	PRCP	Cassette	456.889	#N/A	1.24286	0.12603	1.24749	0.360802	-1.01068	0.162523	2.43013	0.0839492	0.126745	0.836404	0.717137	0.727485	1.96	0.839096	1.96463	1.8188	0.949323	0.47939	3.14727	1.46282	2.08675	0.51249	1.45455	0.696864	0	2.90792	1.65975	1.31234	0	2.30415	3.58974	0.954654	1.42602	0.46729	1.49254	3.68098	4.26829	2.47788	2.27577	1.50659	271	4	285	2
682SLC25A44	682	SLC25A44	Cassette	115.556	#N/A	1.39862	0.0210474	0.978839	0.232555	0.165017	0.42265	-0.959514	0.173548	0.0936389	0.641847	98.4364	0.494469	99.835	0.285817	99.4152	1.0129	100	0	97.4769	0.821458	99.9286	0.12363	98.8636	97.8947	98.5507	100	99.505	100	100	100	98.2456	100	100	100	98.4127	97.1429	96.875	100	99.7859	100	1	87	2	93
683PHLDB1	683	PHLDB1	Cassette	193	#N/A	0	#DIV/0!	0	#DIV/0!	0	#DIV/0!	0	#DIV/0!	0	#DIV/0!	0	0	0	0	0	0	0	0	0	0	0	0	0	0	0	0	0	0	0	0	0	0	0	0	0	0	0	0	0	0	81	0	29	0
685PPFIBP1	685	PPFIBP1	Cassette	663.333	#N/A	0.275168	0.491763	-0.377198	0.423458	-0.912801	0.0098704	-0.0223279	0.961398	-0.417773	0.28322	0.783352	0.554889	1.05852	0.228217	0.406154	0.476998	0.14572	0.104428	0.761024	0.505426	0.640747	0.496984	0.246914	1.35501	0.74813	1.26126	0.811359	1.10294	0.956938	0.133156	0.12837	0.0899281	0.266193	0.0810373	0.228833	0.819672	1.23457	0.79096	1.0453	0.0859845	404	1	364	5
686MBTD1	686	MBTD1	Cassette	63.7778	#N/A	2.84912	0.58897	0.99407	0.898199	-0.396172	0.964695	-1.43076	0.871518	5.41511	0.324116	41.0445	5.68746	43.8936	6.1916	42.0386	10.9955	43.4975	12.8178	39.6138	12.7744	49.3088	5.58221	45.7447	42.6667	34.7222	37.2881	49.5652	44.8276	52.9412	30.9524	42.2222	31.25	42.4242	56.8182	54.0541	29.7872	35	55.3571	44.3548	48.2143	51	43	43	32
687MRE11A	687	MRE11A	Cassette	377.333	#N/A	3.15705	0.153226	-1.97258	0.264601	-2.06556	0.481184	-3.87183	0.0863623	-8.9335	0.0798877	80.2243	1.63487	83.3814	2.50662	78.2518	2.04164	81.3158	3.78778	76.3525	2.3408	74.4479	5.24336	81.7232	80.4688	78.481	82.9493	81.1189	86.0759	76.6667	77.533	80.5556	77.7108	80.9735	85.2632	79.0503	74.8593	75.1479	78.2609	68.4685	76.6143	140	626	100	412
688OGG1	688	OGG1	MulSkip	15.9444	#N/A	0	#DIV/0!	-4.16667	0.42265	-2.5641	0.42265	-8.33333	0.42265	-3.42152	0.253559	100	0	100	0	95.8333	7.21688	97.4359	4.44116	91.6667	14.4338	96.5785	3.73581	100	100	100	100	100	100	100	100	87.5	100	92.3077	100	100	100	75	97.1429	100	92.5926	0	23	0	10
689ARHGEF11/KIAA0380	689	ARHGEF11/KIAA0380	Cassette	13.5	#N/A	-1.66667	0.42265	0	#DIV/0!	1.66667	0.42265	-16.6667	0.42265	-0.483871	0.867999	100	0	98.3333	2.88675	100	0	100	0	83.3333	28.8675	97.8495	3.72484	100	100	100	95	100	100	100	100	100	100	100	100	100	100	50	100	93.5484	100	0	14	0	13
690USP53	690	USP53	Cassette	196.278	#N/A	-5.9038	0.226817	0.157834	0.974029	11.4348	0.0512168	16.1916	0.034505	26.7169	0.01465	22.6256	5.95928	16.7218	0.784497	22.7835	5.15986	28.1566	4.82532	38.8172	6.56284	43.4387	5.90758	22.963	16.5049	28.4091	17.5325	16.6667	15.9664	18.3673	28.4553	21.5278	33.6918	25.9414	24.8366	46.3636	35.6436	34.4444	49.2693	37.457	43.5897	104	31	86	17
691ANK3	691	ANK3	Cassette	52.3333	#N/A	0.995904	0.857455	4.3086	0.461694	9.55227	0.342206	-2.07085	0.711775	0.941689	0.82849	4.7619	8.24786	5.75781	2.55404	9.0705	1.15405	15.3101	13.4142	2.69105	2.44078	6.6995	6.3296	14.2857	0	0	5.71429	8.33333	3.22581	9.52381	9.92908	7.75862	20.9302	25	0	3.31126	0	4.7619	13.9535	2.29885	3.84615	6	1	6	0
692DMPK	692	DMPK	Cassette	147.833	#N/A	0	#DIV/0!	0	#DIV/0!	0	#DIV/0!	0	#DIV/0!	0	#DIV/0!	100	0	100	0	100	0	100	0	100	0	100	0	100	100	100	100	100	100	100	100	100	100	100	100	100	100	100	100	100	100	0	38	0	40
695RPS6KB1	695	RPS6KB1	Cassette	113.722	#N/A	-1.41634	0.549277	1.4619	0.369652	2.93774	0.330306	1.80879	0.255054	4.9731	0.179471	7.81439	0.774342	6.39804	3.40664	9.27629	2.18949	9.33578	3.07496	9.62317	2.00647	11.3711	4.02193	7.14286	8.66142	7.63889	10.2273	3.7037	5.26316	6.77966	10.1796	10.8696	11.1111	11.1111	5.78512	11.8421	7.93651	9.09091	11.0236	15.5556	7.53425	130	10	116	11
696PHF8	696	PHF8	Cassette	184.833	#N/A	1.8237	0.394612	1.35191	0.686064	-5.16598	0.0710079	-10.1478	0.00666723	-11.8229	0.021526	90.502	1.664	92.3257	2.76822	91.8539	4.86785	87.1597	2.34864	80.3542	2.51777	80.5028	4.27893	90.5473	88.8158	92.1429	89.1374	94.1176	93.722	97.4747	89.0244	89.0625	85.4167	86.2319	89.8305	79.3893	83.2117	78.4615	82.8947	75.5627	83.0508	19	182	17	135
697TMEM71	697	TMEM71	Cassette	304.611	#N/A	0	#DIV/0!	-0.0766284	0.42265	-0.123457	0.42265	0	#DIV/0!	0	#DIV/0!	100	0	100	0	99.9234	0.132724	99.8765	0.213833	100	0	100	0	100	100	100	100	100	100	99.7701	100	100	99.6296	100	100	100	100	100	100	100	100	0	343	0	485
698AGFG1	698	AGFG1	MulSkip	209.056	#N/A	0	#DIV/0!	0	#DIV/0!	0	#DIV/0!	0	#DIV/0!	-0.103199	0.42265	100	0	100	0	100	0	100	0	100	0	99.8968	0.178746	100	100	100	100	100	100	100	100	100	100	100	100	100	100	100	99.6904	100	100	0	248	0	252
699EXOC7	699	EXOC7	Cassette	408.167	-27.9372	-23.2437	0.0552752	-2.06136	0.923991	4.28259	0.621321	-4.45014	0.574553	9.14029	0.321522	50.8463	8.46709	27.6026	11.7308	48.785	32.4957	31.8852	6.92603	46.3962	9.35299	36.7429	6.70049	41.0835	56.1828	55.2727	40.5063	24.7191	17.5824	11.284	68.6441	66.4269	38.8514	31.8043	25	54.1667	36.0153	49.0066	34.5196	44.2724	31.4367	261	182	163	209
700RAPGEF1	700	RAPGEF1	Cassette	460.556	12	-1.99318	0.358581	-4.02764	0.083148	-17.64	0.0077731	-18.9931	0.0131053	-22.7799	0.0216269	63.9509	2.35513	61.9578	2.35593	59.9233	1.81762	44.3178	4.33148	44.9578	5.25008	39.1779	7.05615	62.7164	62.4697	66.6667	64.1818	59.4891	62.2024	61.9048	59.5318	58.3333	39.3162	46.8227	46.8144	51.0152	41.7197	42.1384	37.0283	47.0588	33.4465	280	471	310	516
702SORBS2	702	SORBS2	Cassette	157.389	#N/A	0	#DIV/0!	0	#DIV/0!	0	#DIV/0!	0.250627	0.42265	0	#DIV/0!	0	0	0	0	0	0	0	0	0.250627	0.434098	0	0	0	0	0	0	0	0	0	0	0	0	0	0	0	0	0.75188	0	0	0	263	0	234	0
705NAP1L4	705	NAP1L4	Cassette	3859.22	#N/A	8.42615	0.145778	-1.18749	0.901667	-10.3902	0.138637	4.14078	0.48164	2.28163	0.735537	55.1317	5.87401	63.5578	5.56313	53.9442	13.9866	53.1676	7.71884	59.2725	7.10983	65.8395	9.19803	48.4445	57.4928	59.4577	59.113	61.7638	69.7966	70.0758	46.5523	45.2046	45.3223	53.4271	60.7535	56.1624	67.4074	54.2476	57.1704	75.488	64.86	3331	3130	2655	3591
706CLU	706	CLU	AltStart	100.111	#N/A	0	#DIV/0!	0	#DIV/0!	0	#DIV/0!	0.175439	0.42265	0	#DIV/0!	0	0	0	0	0	0	0	0	0.175439	0.303869	0	0	0	0	0	0	0	0	0	0	0	0	0	0	0.526316	0	0	0	0	0	13	0	9	0
708CDC16	708	CDC16	Cassette	123.167	#N/A	-2.39944	0.39879	-0.117656	0.973242	3.70704	0.150861	2.77454	0.394722	0.103462	0.952683	7.89296	3.48115	5.49353	2.63615	7.77531	4.49918	9.20056	2.47751	10.6675	3.64914	5.59699	0.603364	9.34066	3.92157	10.4167	2.68456	7.91367	5.88235	3.79747	12.6582	6.87023	9.45946	11.5385	6.60377	13.3929	12.0879	6.52174	5.74713	6.11111	4.93274	165	17	98	4
709MCTP1	709	MCTP1	Cassette	140.444	#N/A	7.54621	0.0832176	8.05493	0.0584745	2.45343	0.433099	8.84418	0.0311054	2.37122	0.441266	88.3044	3.63931	95.8506	4.30909	96.3593	0.580837	98.304	1.48727	97.1485	2.55124	98.2218	0.353328	88.4058	84.6154	91.8919	100	96.1538	91.3978	97.0149	95.9091	96.1538	100	97.2222	97.6898	95.082	96.3636	100	98.1328	98.6111	97.9215	8	61	6	33
710MDMX	710	MDMX	Cassette	11.2222	#N/A	-9.50446	0.343828	-27.9388	0.281121	5.17677	0.816966	0.639623	0.958363	15.0333	0.0799654	69.6055	12.2763	60.101	8.87798	41.6667	33.2916	65.2778	33.42	70.2451	15.63	75.1344	5.66555	78.2609	75	55.5556	66.6667	63.6364	50	80	25	20	100	33.3333	62.5	88.2353	62.5	60	81.4815	70.5882	73.3333	5	18	3	9
712NEK11	712	NEK11	AltEnd	32.8889	#N/A	0	#DIV/0!	0	#DIV/0!	0	#DIV/0!	0	#DIV/0!	0	#DIV/0!	100	0	100	0	100	0	100	0	100	0	100	0	100	100	100	100	100	100	100	100	100	100	100	100	100	100	100	100	100	100	0	25	0	28
715TCF7L2	715	TCF7L2	Cassette	567.667	#N/A	1.5063	0.0453077	0.472126	0.591711	-0.532585	0.342928	-0.136476	0.894187	-0.532098	0.343842	98.0067	0.32318	99.513	0.689439	98.4788	1.27709	98.9804	0.490413	97.8702	1.55227	98.9809	0.492783	98.3562	97.9452	97.7186	98.7241	100	99.8148	99.3435	99.0809	97.012	98.4944	99.4751	98.9717	99.2647	96.1977	98.1481	99.3371	98.4185	99.187	6	359	6	286
718TBL1X	718	TBL1X	Cassette	73.9444	#N/A	9.42974	0.204679	28.3063	9.2135e-05	21.6121	0.0340535	14.6164	0.202124	3.17843	0.734888	8.61624	2.13359	18.046	8.94396	36.9225	2.22211	39.6581	7.48601	23.2327	13.6363	21.2244	12.1278	11.039	7.01754	7.79221	7.77778	24.1379	22.2222	37.931	38.4615	34.375	32.3077	39.3939	47.2727	37.6812	10.5882	21.4286	29.8246	7.35294	26.4957	137	17	106	8
719NFYA	719	NFYA	Cassette	531.111	29.4686	28.6036	0.0112165	16.3593	0.151248	-5.17137	0.444389	8.22028	0.10075	-5.54088	0.280321	5.56103	1.10375	34.1647	5.79615	21.9203	12.5361	28.9933	8.64278	13.7813	5.07063	28.6238	5.02388	6.82692	5.05618	4.8	40.8408	30.4183	31.2349	32.342	25.4098	8.00915	29.2593	37.5	20.2206	17.5043	8.00628	15.8333	31.1644	22.837	31.8699	969	71	845	45
720PDLIM5	720	PDLIM5	Alt3Prime	969.611	#N/A	-1.24202	0.0396892	-0.211334	0.664722	1.14451	0.0474834	0.150713	0.712354	0.91195	0.0956007	99.4138	0.250288	98.1718	0.537497	99.2025	0.705971	99.3163	0.262539	99.5645	0.586152	99.0837	0.48678	99.1337	99.4924	99.6154	97.6767	98.7435	98.0952	98.3914	99.679	99.537	99.1426	99.1879	99.6183	99.7955	98.8981	100	99.6305	98.9234	98.6973	7	801	4	784
722AZIN1	722	AZIN1	Cassette	14.3889	#N/A	-20.1712	0.302273	-10.3704	0.0699134	2.57409	0.888568	-16.8786	0.120027	7.97924	0.646717	95.3971	0.633533	75.2259	25.3667	85.0267	5.10128	77.8	14.9369	78.5185	11.1849	83.2051	7.59879	94.7368	95.4545	96	46.1538	86.6667	92.8571	82.3529	81.8182	90.9091	61.5385	80.9524	90.9091	88.8889	80	66.6667	84.6154	90	75	1	18	1	21
724MAPK14	724	MAPK14	TwoMulx	361.722	#N/A	-0.355534	0.705775	-0.996327	0.293112	-2.61749	0.0283677	0.666521	0.562072	0.467017	0.860498	5.39911	1.12363	5.04358	1.01937	4.40278	0.854981	2.42608	0.854516	6.06563	1.43116	5.51059	3.98836	4.12541	6.25	5.82192	6.0241	5.11727	3.98936	4.39189	5.26316	3.5533	1.82482	3.40426	2.04918	5.50459	5	7.69231	3.00633	10.1099	3.41556	581	25	390	26
726ETS1	726	ETS1	AltStart	44.8889	#N/A	0	#DIV/0!	0	#DIV/0!	0	#DIV/0!	0	#DIV/0!	0	#DIV/0!	100	0	100	0	100	0	100	0	100	0	100	0	100	100	100	100	100	100	100	100	100	100	100	100	100	100	100	100	100	100	0	46	0	45
727BRE	727	BRE	Cassette	188.111	#N/A	-0.169093	0.933726	0.240935	0.905484	-1.31255	0.317579	-6.27504	0.0739074	-7.5526	0.0335178	25.1894	3.05729	25.0203	0.809055	25.4304	0.745405	23.7078	1.70041	18.9144	3.31344	17.4677	2.76756	21.7172	27.4775	26.3736	25.8824	24.9012	24.2775	25	26.2911	25	22.0339	23.6559	25.4335	15.2672	19.7368	21.7391	16.3793	15.4098	20.614	155	43	161	61
728TCERG1	728	TCERG1	Cassette	1320.39	#N/A	-10.884	0.0641639	-15.6954	0.0309712	-3.41614	0.394604	19.6956	0.016078	23.6788	0.0276772	26.0758	5.78278	15.1918	4.3229	10.3804	2.06613	11.7756	4.4566	45.7714	2.44898	38.8706	8.93491	30.7528	27.8646	19.61	15.0943	19.5626	10.9184	10.6401	8.19672	12.3044	7.12209	12.1999	16.005	43.4375	48.3212	45.5556	48.8682	36.0784	31.6652	1297	576	1385	535
729PMAIP1	729	PMAIP1	Cassette	604.778	#N/A	-0.123992	0.202135	-0.123992	0.202135	0	#DIV/0!	-0.0317834	0.79474	0.0812018	0.42265	0.123992	0.114738	0	0	0	0	0	0	0.0922084	0.15971	0.0812018	0.140646	0.226415	0.14556	0	0	0	0	0	0	0	0	0	0	0	0.276625	0	0.243605	0	0	1322	3	686	1
730IQCH	730	IQCH	Cassette	812.889	#N/A	0.211535	0.408519	-1.35957	0.260804	-1.02509	0.190129	-1.17632	0.0218239	-1.4842	0.0673913	99.0667	0.331101	99.2782	0.201808	97.7071	1.52871	98.2531	0.92401	97.8904	0.426874	97.794	0.752746	99.4483	98.8555	98.8962	99.1848	99.14	99.5098	99.4094	97.2603	96.4516	97.2715	98.3819	99.106	97.4066	98.2143	98.0501	96.9965	98.4921	97.8935	4	721	8	691
731ASAP2	731	ASAP2	Cassette	116.611	#N/A	4.11121	0.0622168	-0.279437	0.903249	-4.38084	0.193398	-2.82575	0.113515	-5.45306	0.0553076	4.8213	1.91943	8.93251	0.306255	4.54187	3.15227	4.55167	3.9412	1.99555	0.65764	3.47945	2.36822	2.68199	6.39269	5.38922	9.27835	8.69565	8.82353	2.12766	8.10811	3.38983	2	9.09091	2.5641	1.49254	2.73973	1.75439	1.68776	2.58621	6.16438	254	7	205	14
735RNF216	735	RNF216	Alt3Prime	399.167	#N/A	1.70765	0.0573563	-0.310729	0.904744	0.19065	0.87759	-0.870236	0.504631	-0.140384	0.707825	95.7887	0.861816	97.4963	0.396619	95.4779	3.92453	97.6869	1.87015	94.9184	1.7866	97.3559	0.454414	94.9339	96.6574	95.7746	97.7233	97.0383	97.7273	99.3631	91.5152	95.5556	95.5414	98.9717	98.5477	95.2206	96.5347	93	97.1781	97.0173	97.8723	23	431	12	347
736FGFR1OP2	736	FGFR1OP2	Cassette	1496	-20.7237	-27.2105	0.000387024	-7.47573	0.565794	21.0872	0.00655217	4.46072	0.254826	19.5082	0.00814987	41.4568	2.67874	14.2463	1.60667	33.9811	18.934	35.3335	4.17416	45.9175	4.85742	33.7545	4.20224	38.3681	43.1452	42.8571	16.0571	13.6902	12.9916	13.4122	37.8476	50.6834	39.479	35.3902	31.1312	41.4651	45.1897	51.0978	35.4623	28.9672	36.8339	1269	790	846	642
738EEF1B2	738	EEF1B2	Alt3Prime	16.5	#N/A	2.88462	0.56661	4.2735	0.525101	-2.5	0.621408	2.88462	0.56661	-4.16667	0.42265	1.28205	2.22058	4.16667	7.21688	5.55556	9.6225	1.66667	2.88675	4.16667	7.21688	0	0	0	0	3.84615	0	0	12.5	0	0	16.6667	5	0	0	12.5	0	0	0	0	0	45	0	25	0
740NONO	740	NONO	MulSkip	16533.8	#N/A	0.00571754	0.787579	-0.0336479	0.466607	-0.106906	0.306993	-0.0341389	0.0724174	-0.0629246	0.0443275	99.9344	0.0192506	99.9401	0.0281189	99.9007	0.0646416	99.8332	0.136697	99.9003	0.00967571	99.8772	0.0120822	99.9385	99.9134	99.9512	99.9208	99.9271	99.9724	99.9568	99.83	99.9154	99.6754	99.9077	99.9165	99.8956	99.9114	99.8937	99.8861	99.882	99.8634	16	26021	19	21923
741LRP8	741	LRP8	Cassette	11.1667	#N/A	8.48198	0.280855	-16.518	0.670918	-2.77778	0.832412	-6.59739	0.367269	-2.77778	0.737736	83.1847	9.19823	91.6667	7.21688	66.6667	57.735	88.8889	19.245	76.5873	6.10905	88.8889	11.1111	92.3077	73.913	83.3333	87.5	87.5	100	100	0	100	100	100	66.6667	71.4286	83.3333	75	88.8889	100	77.7778	2	24	6	17
743PPFIBP1	743	PPFIBP1	Cassette	1476.89	#N/A	-0.0137734	0.964178	0.385668	0.611616	3.87464	0.0906633	0.0219612	0.963159	0.297899	0.317017	0.683476	0.468952	0.669703	0.0531482	1.06914	1.07232	4.54434	2.17247	0.705437	0.611752	0.967601	0.39086	0.496689	0.3367	1.21704	0.672948	0.721154	0.615006	0.218978	2.27383	0.714626	5.63621	5.9543	2.04253	1.02639	1.08992	0	0.90834	0.609756	1.38471	601	3	592	2
745DKFZp667I0310	745	DKFZp667I0310	Cassette	37.2778	#N/A	1.09236	0.878769	-1.38817	0.906661	9.01683	0.0972203	11.0929	0.189206	10.1175	0.0816745	86.2576	10.0014	87.35	5.55625	84.8694	16.1807	96.3668	1.57145	97.3506	2.48104	97.4675	1.17357	94.1176	89.6552	75	82.3529	86.3636	93.3333	66.6667	90.3226	97.619	96.4912	94.7368	97.8723	95.082	96.9697	100	98.5915	97.561	96.25	1	16	3	26
746SLC12A6	746	SLC12A6	Cassette	326.667	-20.5344	-11.2981	0.120774	-8.51637	0.207955	-1.46416	0.805407	1.07268	0.615599	12.1254	0.10934	96.6596	1.41011	85.3615	7.66286	88.1432	8.11451	83.8973	5.76174	97.7323	2.99316	97.4869	0.911127	95.9184	98.2857	95.7746	91.5493	87.7451	76.7901	78.8732	93.9597	91.5966	84.3434	89.4231	77.9255	98.8571	94.3396	100	96.4615	98.2036	97.7956	6	141	3	172
747CAMK2G	747	CAMK2G	Cassette	72.3333	#N/A	0	#DIV/0!	0	#DIV/0!	0	#DIV/0!	0	#DIV/0!	0	#DIV/0!	0	0	0	0	0	0	0	0	0	0	0	0	0	0	0	0	0	0	0	0	0	0	0	0	0	0	0	0	0	0	131	0	110	0
748AHI1	748	AHI1	Cassette	19.6111	#N/A	-1.54057	0.812298	0.0309022	0.994286	4.34462	0.513797	-1.42794	0.859681	-1.06662	0.882169	88.9737	5.22471	87.4332	8.94424	89.0046	4.68857	91.7778	5.0037	87.5458	11.647	86.3665	7.50577	86.2069	95	85.7143	77.2727	94.1176	90.9091	88.8889	84.375	93.75	86.6667	96.6667	92	76.9231	100	85.7143	77.7778	91.6667	89.6552	4	25	1	19
749ADSL	749	ADSL	Cassette	349.333	#N/A	-0.583871	0.075516	0.62773	0.0662911	-0.462811	0.534613	-0.315546	0.562609	-0.0660149	0.913319	99.0263	0.312522	98.4424	0.0802384	99.654	0.300431	97.9796	1.07723	98.7107	0.76798	98.3764	0.927363	98.7654	98.9407	99.3726	98.4925	98.4848	98.3498	99.4595	100	99.5025	96.8254	98.9583	98.155	99.3243	97.8495	98.9583	99.3548	98.2639	97.5104	5	400	5	467
752TIA1	752	TIA1	Cassette	191.778	#N/A	-3.29599	0.350365	4.40829	0.699557	11.0845	0.0647653	-4.08521	0.58176	-10.4609	0.0340478	64.3659	2.91881	61.0699	4.42002	68.7742	17.0261	72.1544	5.90999	60.2807	10.7147	50.6089	2.62731	64.9194	61.21	66.9683	65.2174	56.4202	61.5721	49.1228	78.0952	79.1045	77.2727	65.6863	73.5043	66.8539	47.9167	66.0714	51.6588	47.619	52.549	87	161	109	172
753AGAP1	753	AGAP1	Cassette	193.444	#N/A	0	#DIV/0!	0	#DIV/0!	0	#DIV/0!	0	#DIV/0!	0	#DIV/0!	0	0	0	0	0	0	0	0	0	0	0	0	0	0	0	0	0	0	0	0	0	0	0	0	0	0	0	0	0	0	224	0	260	0
754TMEM126B	754	TMEM126B	Cassette	4554.28	#N/A	-2.25153	0.748394	9.3123	0.110334	-3.63394	0.615997	-10.1076	0.0802765	-12.3366	0.144027	36.3381	5.80868	34.0866	9.55708	45.6504	5.31094	30.4527	6.30518	26.2306	4.54618	21.75	3.33595	31.4077	34.8653	42.7415	25.885	31.793	44.5818	39.7877	47.024	50.1397	27.8659	25.8523	37.6399	31.3345	22.6155	24.7418	25.5963	20.0091	19.6447	2719	1245	2055	1100
756SLC25A17	756	SLC25A17	Cassette	293.222	#N/A	0.635335	0.23765	0.464683	0.438436	-0.511272	0.299042	-0.95521	0.0587649	-0.822264	0.185473	1.47693	0.437971	2.11227	0.639854	1.94162	0.795089	1.601	0.211671	0.521723	0.454294	1.29	0.620856	1.59046	1.84697	0.993377	1.38889	2.34375	2.60417	1.85185	2.77778	1.19522	1.79641	1.63043	1.37615	0.735294	0.829876	0	0.721154	1.19658	1.95228	495	8	372	7
757ATP11C	757	ATP11C	Cassette	151.444	#N/A	-3.85287	0.00751005	-1.00989	0.766486	-0.649352	0.23853	-1.53449	0.237123	-0.38866	0.450666	4.64111	0.171792	0.788241	0.68772	3.63122	5.14889	0.138889	0.240563	3.10662	1.59755	0.399581	0.369234	4.44444	4.7619	4.71698	0	1.26582	1.0989	0	1.36986	9.52381	0.416667	0	0	1.77515	4.87805	2.66667	0.470588	0	0.728155	129	6	120	6
758DEDD2	758	DEDD2	Cassette	25.5	#N/A	2.51751	0.791017	9.58333	0.592081	-0.108038	0.990831	-15.1605	0.121712	-0.0412041	0.996845	54.6627	9.6179	57.1802	11.958	64.246	25.4857	57.0722	9.47628	39.5022	9.33312	57.139	12.0332	58.3333	61.9048	43.75	47.619	53.3333	70.5882	93.3333	45.8333	53.5714	46.1538	61.9048	63.1579	50	32.1429	36.3636	70	46.1538	55.2632	15	21	16	26
760LRRFIP1	760	LRRFIP1	Cassette	47.9444	-31.0778	-29.3498	0.240146	-24.1329	0.309186	11.81	0.321138	-0.603555	0.976174	27.01	0.095678	61.0816	30.9502	31.7319	15.6518	36.9487	1.96916	43.5419	5.34928	60.4781	2.73619	58.7418	0.813064	89.6552	65.3846	28.2051	47.619	31.25	16.3265	38.4615	34.7222	37.6623	49.4382	39	42.1875	58.9744	63.6364	58.8235	59.0909	57.8125	59.322	3	26	9	17
761BRCA1	761	BRCA1	MulSkip	45.8889	#N/A	-3.69785	0.328368	-0.658635	0.770077	-0.128205	0.983926	-1.39765	0.484959	0.928201	0.793461	98.6979	0.499886	95	5	98.0392	3.39618	94.8718	8.88231	97.3002	2.83918	95.9282	2.56039	98.6667	98.2143	99.2126	100	95	90	94.1176	100	100	100	100	84.6154	97.561	94.3396	100	97.619	92.9825	97.1831	1	74	2	110
763AURKA	763	AURKA	MulSkip	70.8333	#N/A	2.27613	0.603409	-11.6055	0.0520378	-13.691	0.131913	13.1387	0.090298	6.72726	0.279461	45.508	1.80576	47.7841	6.34814	33.9024	5.3492	34.0931	10.1408	58.6467	7.6731	54.5113	6.81665	47.027	45.9854	43.5115	52.7273	50	40.625	40	30	31.7073	35	23.5294	43.75	59.7403	50.4854	65.7143	62.3529	50	51.1811	98	87	74	63
764VTA1	764	VTA1	Cassette	530.333	#N/A	-0.0974854	0.841122	0.176265	0.664464	0.358647	0.499541	0.734131	0.0841285	-0.159848	0.757182	98.978	0.434333	98.8805	0.650558	99.1542	0.486798	99.2391	0.521729	99.7121	0.32414	98.7206	0.521	99.4602	98.8562	98.6175	98.1383	99.1511	99.3521	99.6774	99.0706	98.7147	98.6979	99.2806	99.7389	99.7753	99.361	100	99.3084	98.5377	98.3158	4	737	7	605
765FAM65B	765	FAM65B	Cassette	93	#N/A	0.374532	0.42265	0	#DIV/0!	-0.374532	0.42265	0	#DIV/0!	-0.226384	0.618658	0	0	0.374532	0.648708	0	0	0	0	0	0	0.148148	0.2566	0	0	0	0	0	1.1236	0	0	0	0	0	0	0	0	0	0	0.444444	0	36	0	52	0
767RP5-1022P6.2	767	RP5-1022P6.2	Cassette	592.889	-34.0243	-16.6305	0.140162	-10.8747	0.402691	5.86656	0.594296	2.22751	0.725508	9.73837	0.396499	82.4561	3.08962	65.8256	12.4661	71.5814	17.8661	71.6921	12.3992	84.6836	9.29423	75.5639	12.6764	85.941	81.3747	80.0525	77.3071	67.6037	52.5659	52.5452	74.2138	87.9852	81.5152	57.76	75.8013	91.6456	74.1294	88.2759	89.391	64.4909	72.81	62	379	84	367
768AKAP13	768	AKAP13	Cassette	139	-11.356	-16.9314	0.0178591	-5.82461	0.396938	10.3508	0.0720661	-1.65522	0.624698	6.91521	0.444746	90.3307	4.77892	73.3993	5.69115	84.506	9.06907	83.7501	4.48482	88.6754	2.12117	80.3145	12.2685	89.4309	95.4955	86.0656	79.7101	68.6567	71.831	75	93.0636	85.4545	85.1852	87.3418	78.7234	87.6812	87.234	91.1111	87.0445	66.1538	87.7451	13	110	5	106
769CBLB	769	CBLB	Cassette	36.9444	#N/A	14.2604	0.317643	7.77999	0.581599	-1.39239	0.921329	-0.518207	0.955109	-2.92262	0.814545	13.3754	14.0023	27.6358	16.4172	21.1553	17.5032	26.2434	16.0194	12.8571	2.47436	24.7132	11.5236	7.14286	3.57143	29.4118	9.00901	33.8983	40	38.7097	21.0526	3.7037	14.2857	20	44.4444	14.2857	10	14.2857	26.6667	12.3377	35.1351	13	1	27	1
771MAP2K5	771	MAP2K5	Cassette	49.9444	#N/A	8.13725	0.0812952	-3.64029	0.573016	-7.9131	0.0778106	2.66803	0.742295	-3.42216	0.487114	75.254	1.39775	83.3913	4.59891	71.6138	9.40747	75.4782	2.25896	77.9221	12.2136	79.9691	6.16391	75.7143	76.3636	73.6842	83.6066	78.6885	87.8788	68.3333	82.2222	64.2857	74.5763	73.8095	78.0488	90.9091	76.1905	66.6667	85.1064	73.1343	81.6667	17	53	13	42
772FHL1	772	FHL1	Cassette	367.833	#N/A	0.687242	0.0563891	-0.818179	0.608057	-1.30917	0.250937	-0.0598803	0.896016	-0.977342	0.0474769	98.7989	0.35182	99.4862	0.201767	97.9808	2.34228	98.177	1.42425	98.7391	0.6418	98.5088	0.452582	99.1952	98.5232	98.6784	99.3127	99.7076	99.4382	100	95.4128	98.5294	96.9574	97.8313	99.7423	99.061	99.1561	98	98.8558	98.6737	97.9969	4	493	7	467
773PALLD	773	PALLD	Cassette	599.167	#N/A	0.00592174	0.992824	-0.000584869	0.998825	-0.366144	0.574044	-0.491935	0.192453	-0.34908	0.590503	0.540526	0.445511	0.546448	0.946476	0.539941	0.468481	0.180304	0.1815	0.0485909	0.0841618	0.197368	0.177348	0.379867	1.04408	0.197628	0	1.63934	0	0.78125	0	0.838574	0.177936	0.362976	0	0.145773	0	0	0	0.248756	0.343348	1049	4	853	9
775ZNF346	775	ZNF346	Cassette	52.3333	#N/A	-0.895205	0.698578	0.121327	0.962094	3.55907	0.0832224	0.939731	0.726215	2.18531	0.181193	97.3361	3.13764	96.4409	1.899	97.4575	2.7169	100	0	98.2759	2.98629	98.6262	0.332006	98.1308	93.8776	100	98.6301	95.4545	95.2381	94.5946	100	97.7778	100	100	100	94.8276	100	100	98.2759	98.6667	98.9362	2	105	3	46
776GRAMD1B	776	GRAMD1B	Cassette	142.611	#N/A	0	#DIV/0!	0	#DIV/0!	0	#DIV/0!	0	#DIV/0!	0.225225	0.42265	0	0	0	0	0	0	0	0	0	0	0.225225	0.390102	0	0	0	0	0	0	0	0	0	0	0	0	0	0	0	0	0	0.675676	133	0	91	0
777PUM2	777	PUM2	Cassette	576.222	-13.4246	-8.43191	0.00103127	0.00932406	0.998625	3.5333	0.0220706	0.564226	0.779115	2.88293	0.114083	11.2284	0.845687	2.79651	1.21671	11.2377	8.27842	6.32981	1.16111	11.7926	2.98824	5.67944	1.99749	10.2881	11.9266	11.4706	2.24261	4.19162	1.95531	2.17786	18.408	13.1274	6.49351	7.40038	5.09554	13.9241	8.37696	13.0769	7.67414	3.67918	5.685	436	50	384	52
778CAMTA1	778	CAMTA1	Cassette	87.1667	36.8946	22.6146	0.00851958	7.81513	0.516149	-11.4621	0.128991	1.42836	0.74548	-14.2343	0.0342026	62.5756	3.78071	85.1902	5.99805	70.3908	17.1948	73.7281	8.2049	64.004	5.92224	70.9559	4.62501	61.8497	59.2105	66.6667	78.9474	90.9091	85.7143	85.3659	74.1935	51.6129	64.2857	79.1209	77.7778	70.1493	63.5294	58.3333	75.641	70.8333	66.3934	66	107	62	90
779DKFZp762G052	779	DKFZp762G052	Cassette	2592.06	-12.9003	-14.7651	0.00754585	-2.20485	0.749688	17.7283	0.00370448	2.82163	0.339312	16.6709	0.00483622	86.8044	2.37786	72.0393	3.76744	84.5996	10.3076	89.7676	3.1685	89.626	3.70778	88.7102	2.55111	87.4784	88.7725	84.1623	75.2119	73.0306	67.8753	72.7599	91.574	89.4648	92.8901	89.8577	86.555	92.3833	85.4109	91.0839	89.3671	85.8949	90.8686	362	2529	268	2119
781C2orf33	781	C2orf33	Cassette	56.2222	#N/A	-2.53875	0.536567	7.06235	0.512539	14.107	0.0169626	0.578437	0.905524	2.9386	0.492546	8.97043	4.46064	6.43169	4.74202	16.0328	15.292	20.5387	3.36279	9.54887	6.47796	9.37029	4.79815	14.0845	6.94444	5.88235	11.3208	6.12245	1.85185	1.88679	32.2581	13.9535	22.2222	16.6667	22.7273	10	2.85714	15.7895	11.7647	3.84615	12.5	61	10	67	5
782ATP5C1	782	ATP5C1	Cassette	283	#N/A	0	#DIV/0!	-0.157233	0.42265	0	#DIV/0!	0	#DIV/0!	0	#DIV/0!	100	0	100	0	99.8428	0.272335	100	0	100	0	100	0	100	100	100	100	100	100	99.5283	100	100	100	100	100	100	100	100	100	100	100	0	310	0	359
784CFL2	784	CFL2	AltStart	102.611	#N/A	0.122807	0.930953	-0.237312	0.8355	-0.75086	0.50421	-1.89938	0.324927	-0.801333	0.579155	99	1.73205	99.1228	1.51934	98.7627	0.266095	98.3719	0.811809	97.1006	2.32706	98.3215	1.72595	100	97	100	100	100	97.3684	98.5075	98.7421	99.0385	97.479	99.0654	98.5714	98.7805	98.0769	94.4444	96.5517	98.4127	100	0	109	3	97
785CHTF8	785	CHTF8	Cassette	336.056	#N/A	6.71146	0.0506975	3.24649	0.163591	-18.518	0.00565638	-12.5962	0.00724643	-19.6633	0.00397188	59.7602	2.53822	66.4717	3.23746	63.0067	2.06087	47.9537	4.44262	47.164	3.26005	46.8084	1.28066	60.1695	57.0423	62.069	68.1495	62.7397	68.5259	64.7059	63.6	60.7143	43.0435	49.1228	51.6949	50.7042	46.5021	44.2857	45.7701	48.2394	46.4158	188	284	183	243
786MTX2	786	MTX2	Cassette	1308.67	#N/A	0.149737	0.253749	0.0101803	0.793589	-0.0758544	0.544367	0.0561347	0.292027	-0.0819151	0.483604	0.0198768	0.0344276	0.169614	0.164878	0.0300571	0.0520604	0.0937595	0.104891	0.0760114	0.0678306	0.0876988	0.0438086	0.0596303	0	0	0	0.179533	0.329308	0	0	0.0901713	0.074239	0.207039	0	0.0976562	0.130378	0	0.0462963	0.133571	0.0832293	1676	1	1384	0
787COL6A3	787	COL6A3	Alt3Prime	16.1667	#N/A	#DIV/0!	#DIV/0!	#DIV/0!	#DIV/0!	#DIV/0!	#DIV/0!	#DIV/0!	#DIV/0!	0.0143678	0.995947	#DIV/0!	#DIV/0!	96.3294	3.26478	#DIV/0!	#DIV/0!	#DIV/0!	#DIV/0!	#DIV/0!	#DIV/0!	96.3437	3.2478	#DIV/0!	100	#DIV/0!	100	93.75	95.2381	85.7143	#DIV/0!	#DIV/0!	#DIV/0!	100	100	100	#DIV/0!	#DIV/0!	100	93.7931	95.2381	0	0	0	1
788UBAP2L	788	UBAP2L	Cassette	18.5	#N/A	-9.50258	0.251883	-1.32223	0.885076	-5.63089	0.259127	-1.82427	0.832436	1.21386	0.614513	20.8874	10.371	11.3849	1.5401	19.5652	10.6588	5.75397	6.30878	19.0632	9.38275	12.5987	3.3905	25	9.09091	28.5714	11.1111	13.0435	10	20	8.69565	30	0	4.7619	12.5	29.4118	11.1111	16.6667	8.69565	14.2857	14.8148	9	3	10	1
789NAP1L1	789	NAP1L1	Cassette	5806.72	#N/A	0.00396301	0.778412	-0.0112479	0.19349	-0.0105554	0.464112	-0.0112479	0.19349	-0.00963302	0.506752	0.0112479	0.0100985	0.0152109	0.0198655	0	0	0.00465549	0.00806355	0	0	0.00557787	0.00966115	0.0195351	0	0.0142086	0.0376861	0	0.0079466	0	0	0	0	0	0.0139665	0	0	0	0	0.0167336	0	5118	1	5348	0
790R3HDM2	790	R3HDM2	Cassette	80.6111	#N/A	6.38353	0.116032	-2.25373	0.14166	3.0455	0.496884	-0.227149	0.92185	0.934584	0.883521	9.58019	1.74848	15.9637	4.42979	7.32645	0.899123	19.0092	5.46841	9.35304	3.25811	16.8983	9.10903	11.5942	8.4507	8.69565	11.2245	20	16.6667	8.33333	6.60377	7.04225	17.7419	25	14.2857	10.3448	12	5.71429	12.7451	10.6061	27.3438	61	8	65	6
793SAFB	793	SAFB	Cassette	47.8333	#N/A	-3.32974	0.499855	-1.14878	0.694316	3.2166	0.52858	0.52078	0.800257	-3.05732	0.543923	96.3631	0.870045	93.0334	7.04857	95.2144	4.34243	96.25	3.30719	96.8839	3.0627	89.9761	2.98641	97.3333	96.1039	95.6522	98.1818	85	95.9184	100	94.1176	91.5254	95	93.75	100	93.8776	96.7742	100	93.1818	89.4737	87.2727	2	73	3	74
794ATP11B	794	ATP11B	Cassette	438.167	#N/A	-0.585623	0.396812	-0.553605	0.418868	1.42065	0.125713	0.420083	0.709102	0.602313	0.242358	0.643695	0.948286	0.058072	0.100584	0.0900901	0.156041	1.47872	0.972961	1.06378	1.51926	0.660385	0.639085	0.198413	1.73267	0	0	0.174216	0	0	0.27027	0	2.55591	1.21655	0.663717	0.387597	0	2.80374	0.445104	0.15674	1.37931	503	1	397	7
795FOXN3	795	FOXN3	Cassette	254.167	#N/A	-3.1065	0.610198	-14.6629	0.00866375	-16.3412	0.0772086	13.1082	0.14028	7.25618	0.286235	67.7442	3.72987	64.6377	8.60932	53.0813	3.75627	48.2965	1.51276	80.8524	10.0368	71.8939	4.54082	68.2353	71.2042	63.7931	71.345	67.6385	54.9296	49.2647	56.7742	53.2051	49.4505	48.855	46.5839	74.2765	75.8755	92.4051	72.6923	75.9825	67.0068	135	290	110	272
796MACF1	796	MACF1	Cassette	1090.22	-16.4128	-7.04205	0.0231061	-1.07339	0.814874	9.77571	0.00982731	-1.59726	0.447257	1.56418	0.279244	7.9756	2.00343	0.933548	0.353851	6.90222	6.81861	10.7093	1.85975	6.37835	2.57821	2.49772	1.85177	9.96016	5.95383	8.01282	1.03903	1.22267	0.538951	0.543478	6.06061	14.1026	8.59729	11.4286	12.1019	9.32642	5.26316	4.54545	4.6281	1.27389	1.59119	452	50	774	49
797ESCO1	797	ESCO1	Cassette	282.167	#N/A	-0.113688	0.87164	-0.426879	0.544482	-0.474547	0.204685	-0.588235	0.42265	-0.21208	0.593832	0.588235	1.01885	0.474547	0.442995	0.161357	0.141655	0	0	0	0	0.262467	0.454607	1.76471	0	0	0.546448	0.877193	0	0.265252	0.218818	0	0	0	0	0	0	0	0	0	0.787402	167	3	163	0
798PIP5K3	798	PIP5K3	Cassette	392.111	#N/A	0.192353	0.296727	0.0492368	0.42265	0.176673	0.592884	0.277778	0.42265	0.32119	0.169153	0	0	0.192353	0.238145	0.0492368	0.0852807	0.369026	0.454848	0.277778	0.481125	0.513543	0.231292	0	0	0	0	0.458716	0.118343	0.14771	0	0	0.877193	0	0.229885	0	0.833333	0	0.265252	0.722892	0.552486	303	0	268	0
799SP3	799	SP3	Cassette	33.7778	#N/A	3.17337	0.406548	4.63875	0.265847	-8.07166	0.0613861	-4.72944	0.264294	-11.3313	0.0470431	95.3612	5.25436	98.5346	1.26928	100	0	90.463	3.99009	90.6318	3.01882	87.2033	4.80094	89.6552	96.4286	100	97.7778	100	97.8261	100	100	100	88.8889	87.5	95	94.1176	88.8889	88.8889	82.9787	92.4242	86.2069	3	26	1	27
800ATP2B1	800	ATP2B1	Cassette	141.222	#N/A	0.213675	0.42265	0.3003	0.42265	-0.045325	0.876173	0.378788	0.42265	-0.0958896	0.719691	0	0	0.213675	0.370096	0.3003	0.520135	0.16835	0.291591	0.378788	0.65608	0.117786	0.204011	0	0	0	0.641026	0	0	0.900901	0	0	0.505051	0	0	0	1.13636	0	0	0	0.353357	144	0	117	0
801PCBP3	801	PCBP3	Cassette	12.9444	#N/A	0	#DIV/0!	0	#DIV/0!	0	#DIV/0!	#DIV/0!	#DIV/0!	0	#DIV/0!	100	0	100	0	100	0	100	0	#DIV/0!	#DIV/0!	100	0	100	100	100	100	100	100	100	100	100	100	100	100	100	#DIV/0!	100	100	100	100	0	7	0	1
803AMOTL1	803	AMOTL1	Cassette	103.056	12.3691	-4.01493	0.385127	0.461956	0.936249	7.04215	0.122063	5.15987	0.213957	8.45592	0.0972534	69.5073	5.08134	65.4924	5.01331	69.9692	7.79629	72.5345	1.9476	74.6672	2.19563	73.9483	0.690124	70	64.1975	74.3243	70.922	64.5161	61.039	64.3678	78.8732	66.6667	72.0339	74.6835	70.8861	76.4706	75.3086	72.2222	73.1544	74.2857	74.4048	30	70	29	52
804AASDHPPT	804	AASDHPPT	Cassette	259.556	#N/A	0.0839263	0.91828	-0.142873	0.773034	0.240995	0.75738	0.0678	0.899953	0.310854	0.688371	99.2593	0.649404	99.3432	1.13764	99.1164	0.460387	99.5842	0.42395	99.3271	0.588733	99.654	0.332597	98.7879	100	98.9899	100	100	98.0296	98.5915	99.4521	99.3056	99.6	99.1525	100	98.9071	99.0741	100	100	99.3367	99.6255	4	326	0	299
805FLNB	805	FLNB	Cassette	411	#N/A	-6.06913	0.0349277	-4.44229	0.05021	1.99921	0.0801468	-2.93303	0.119488	1.32474	0.176944	6.59826	2.04424	0.529134	0.179501	2.15598	0.756876	2.52835	1.07222	3.66524	1.42557	1.85387	1.13134	4.53586	6.63507	8.62385	0.692042	0.3367	0.558659	1.30719	2.4	2.76074	2.5	3.61446	1.47059	3.61842	2.26365	5.11364	1.44628	0.982801	3.13253	905	43	591	42
807MYST2	807	MYST2	Cassette	4973.33	#N/A	1.27702	0.095041	-0.0664504	0.947477	-0.581594	0.0711944	0.582858	0.325859	-0.689851	0.0145998	97.1883	0.776655	98.4653	0.216767	97.1218	1.4142	97.8837	0.32657	97.7712	0.327538	97.7755	0.186644	97.4356	97.8112	96.3181	98.384	98.711	98.301	98.7538	96.2564	96.3554	97.5134	98.0074	98.1304	97.9527	97.9678	97.393	97.9145	97.5633	97.8486	196	7447	128	5720
808CEP27	808	CEP27	Cassette	125.889	#N/A	3.62247	0.0857109	6.22172	0.00368295	-0.599412	0.712375	3.8817	0.0194172	-0.762497	0.673132	92.4234	1.28503	96.0459	2.21052	98.6451	1.20946	95.4464	1.33481	96.3051	1.22582	95.2834	1.87879	91.8919	91.4894	93.8889	93.5185	97.619	97	100	98.2609	97.6744	95.122	94.3038	96.9136	96.1039	95.1923	97.619	94.5946	93.8462	97.4093	15	170	16	172
809BCR	809	BCR	Cassette	4203.22	#N/A	-0.0837284	0.100158	-0.0226449	0.661903	0.138749	0.0289366	-0.129783	0.220021	-0.0722831	0.67583	99.9337	0.00740729	99.8499	0.0505754	99.911	0.0770525	99.9887	0.0195845	99.8039	0.127668	99.7777	0.256131	99.9262	99.941	99.9339	99.8324	99.8105	99.907	99.8668	99.8663	100	99.9661	100	100	99.8894	99.8651	99.6571	99.9461	99.904	99.4829	4	5413	3	5079
810SLAIN1	810	SLAIN1	Cassette	151.333	#N/A	-0.41598	0.918253	5.57495	0.124633	-7.45813	0.127465	-4.81422	0.136148	-7.7009	0.178606	28.9759	3.57339	28.5599	5.46466	34.5509	3.46983	21.1018	3.16884	24.1617	2.46849	20.859	6.0713	32.3843	25.2577	29.2857	34.8659	25.6039	25.2101	31.6239	33.6449	38.3838	20.1493	18.5185	24.6377	25.5639	25.6098	21.3115	14.9533	27.0833	20.5405	190	91	145	49
812C2orf33	812	C2orf33	Cassette	103.944	#N/A	0.34733	0.849622	0.5832	0.762132	1.68775	0.120467	-2.01953	0.519183	0.310916	0.737602	97.5986	2.63329	97.9459	1.20626	98.1818	1.57994	99.6337	0.634451	95.5791	4.10355	98.2569	0.87316	98.0132	94.7826	100	97.2028	99.3377	97.2973	97.4026	100	97.1429	100	100	98.9011	94.8454	100	91.8919	97.973	99.2366	97.561	3	148	6	109
813C5orf13	813	C5orf13	Cassette	18.1111	#N/A	5.22792	0.767967	30.6993	0.151859	26.4815	0.101801	26.5876	0.184836	-20.3561	0.29857	68.2906	23.5567	73.5185	15.8731	98.9899	1.74955	100	0	94.8782	5.37263	53.1624	24.1098	60	50	94.8718	72.2222	90	58.3333	100	96.9697	100	100	100	100	89.2857	100	95.3488	33.3333	46.1538	80	6	9	3	3
817USP33	817	USP33	Cassette	590.111	-14.3581	-12.495	0.0305836	-9.54637	0.0712732	4.81551	0.184325	1.43868	0.676641	6.14903	0.145581	33.0368	5.09856	20.5417	3.73696	23.4904	4.39059	25.3572	3.62179	34.4754	1.1436	26.6908	4.50929	38.9085	30.4721	29.7297	21.9653	23.3577	16.3022	18.4987	26.7539	25.2187	22.2814	29.3491	24.4411	34.252	33.4601	35.7143	27.9393	21.6887	30.4442	347	221	324	142
818NCK2	818	NCK2	AltStart	558.722	#N/A	-0.0565931	0.42265	0	#DIV/0!	0.000191516	0.998202	0	#DIV/0!	0.0565931	0.42265	100	0	99.9434	0.0980221	100	0	99.9436	0.0976904	100	0	100	0	100	100	100	99.8302	100	100	100	100	100	100	99.8308	100	100	100	100	100	100	100	0	632	0	660
819PHF14	819	PHF14	Cassette	552	#N/A	-5.59142	0.0455777	-4.05233	0.0702524	-3.36493	0.367906	-2.07467	0.179196	2.05866	0.340387	95.5325	1.77566	89.941	2.64131	91.4801	2.19099	86.5761	4.86637	93.4578	1.20911	91.9997	1.89968	97.4147	95.2955	93.8871	90.2523	92.4129	87.1579	92.5234	92.9545	88.9625	80.9689	89.0625	89.697	92.418	94.7846	93.1707	94.1399	90.5131	91.3462	25	942	39	790
821THSD1	821	THSD1	Cassette	19	#N/A	-3.56902	0.522957	-6.8163	0.516562	13.9031	0.0124903	10.1515	0.324548	3.01401	0.739323	82.2727	7.51032	78.7037	4.24313	75.4564	14.267	92.6068	3.18283	92.4242	13.1216	81.7177	13.3229	81.8182	90	75	75	83.3333	77.7778	71.4286	91.3043	63.6364	90	91.6667	96.1538	77.2727	100	100	86.4865	66.6667	92	2	9	1	9
823TBRG4	823	TBRG4	MulSkip	1820.89	#N/A	0.6986	0.0131397	0.216881	0.491873	-0.620042	0.0187415	-0.63633	0.438235	-1.28681	0.0034622	98.671	0.188474	99.3696	0.210365	98.8878	0.435705	98.7495	0.121558	98.0346	1.14566	98.0828	0.269109	98.5541	98.5704	98.8884	99.2905	99.608	99.2102	99.2642	98.4105	98.9889	98.8062	98.61	98.8324	98.6572	96.7125	98.7342	97.8984	97.9583	98.3916	50	3408	41	2827
824MARCH8	824	MARCH8	Cassette	194.333	#N/A	0.492796	0.0142131	-0.0213481	0.945037	-0.289855	0.42265	0.492796	0.0142131	-0.199849	0.184619	99.5072	0.102858	100	0	99.4859	0.468654	99.7101	0.502044	100	0	99.8002	0.173784	99.6226	99.4737	99.4253	100	100	100	99.0826	100	99.375	100	100	99.1304	100	100	100	99.6845	99.7159	100	1	264	1	189
825NAE1	825	NAE1	Cassette	436.944	-15.9405	-24.0311	0.082284	3.34122	0.787643	25.0248	0.00862031	-1.8001	0.84832	17.0527	0.0300573	64.7025	14.2934	40.6714	6.81591	68.0437	14.1222	65.6962	4.99066	62.9024	1.99388	57.7241	3.77138	50.9091	63.75	79.4483	39.2197	34.6983	48.0962	51.8272	74.6667	77.6371	62.3188	71.4286	63.3411	62.1212	65.1685	61.4173	59.8015	60	53.3708	351	364	203	357
826ZNF436	826	ZNF436	Cassette	51.1667	#N/A	#DIV/0!	#DIV/0!	#DIV/0!	#DIV/0!	-17.8215	0.0253832	#DIV/0!	#DIV/0!	-10.8579	0.498438	#DIV/0!	#DIV/0!	70.0285	6.44627	57.8019	12.7833	52.207	6.07475	82.8105	15.472	59.1707	22.6745	#DIV/0!	50	#DIV/0!	75	62.7451	72.3404	72.4138	52.3077	48.6842	56.383	45.2381	55	78.4314	100	70	75.7576	33.3333	68.4211	0	0	1	1
827PLAUR	827	PLAUR	Cassette	144.944	#N/A	3.37342	0.586633	-0.368546	0.932865	-5.90404	0.330295	4.06843	0.34579	-3.22898	0.562671	85.4529	5.76697	88.8264	7.94422	85.0844	4.09363	82.9223	3.44166	89.5214	1.23939	85.5974	2.75991	90.2326	87.0787	79.0476	88.8889	96.7391	80.8511	89.5833	84.0909	81.5789	82.2034	79.8969	86.6667	90.9091	88.5246	89.1304	88.4211	85.4651	82.906	21	194	23	155
828FMNL3	828	FMNL3	Cassette	95.1667	#N/A	-11.0625	0.0466808	-1.7895	0.817275	7.59708	0.209747	-5.78809	0.442769	9.86386	0.00470592	17.682	4.31424	6.61949	0.259176	15.8925	11.329	14.2166	7.21817	11.8939	10.3061	16.4834	1.33126	13.6364	17.1875	22.2222	6.38298	6.57895	6.89655	4.61538	27.2727	15.7895	6.54206	20.8696	15.2381	17.5	18.1818	0	15.942	18	15.508	57	9	53	11
829DKFZp586O0223	829	DKFZp586O0223	Cassette	87.2778	#N/A	-0.131913	0.963849	0.908872	0.700794	-0.240326	0.940334	-2.82545	0.515715	-3.52026	0.227195	96.0578	3.10428	95.9259	3.57172	96.9667	2.15386	95.6856	3.81236	93.2324	5.90163	92.4057	0.665528	92.6471	96.8085	98.7179	100	94.4444	93.3333	97.2973	94.6667	98.9362	100	92.7711	94.2857	90.5405	89.1566	100	91.6667	92.9577	92.5926	10	126	3	91
831PSAT1	831	PSAT1	Cassette	489	-22.3162	-0.62013	0.698439	1.48651	0.702837	-0.679395	0.635466	1.56461	0.369328	2.08452	0.0193216	93.4185	2.34683	92.7984	0.723314	94.905	5.5913	92.119	2.06761	94.9831	0.761983	94.8829	0.585069	91.3203	92.9825	95.9528	92.4092	92.3529	93.633	88.6228	99.3355	96.7568	93.2203	89.7338	93.4028	95.6322	95.173	94.1441	95.4849	94.8473	94.3164	142	1494	56	742
832KIAA0427	832	KIAA0427	Cassette	51.8889	#N/A	-2.95216	0.621191	-1.02308	0.892296	-0.500657	0.895658	-1.18002	0.871508	1.0746	0.767332	76.7501	8.42625	73.7979	3.77032	75.727	8.93809	73.2973	4.89999	75.5701	8.34115	74.8725	4.4934	84.6154	67.8571	77.7778	75.9494	69.4444	76	65.625	82.6087	78.9474	70.7317	70.2128	78.9474	84.6154	73.913	68.1818	77.1429	77.7778	69.697	8	44	18	38
833CD47	833	CD47	MulSkip	1264.89	33.6786	10.4937	0.07438	1.73568	0.679844	-16.4514	0.0198736	-1.23297	0.420264	-11.4531	0.313371	24.6983	1.9926	35.1919	5.75542	26.4339	6.13441	18.7405	3.52531	23.4653	1.18935	23.7388	14.8326	23.8683	26.9717	23.2548	41.7027	33.0909	30.7822	20.7317	32.9243	25.6458	22.4329	18.3784	15.4102	22.2346	23.5527	24.6085	11.8919	40.3742	18.9504	1665	522	1676	619
834KANK1	834	KANK1	Cassette	306.444	#N/A	-1.68167	0.31367	-4.0488	0.0196014	-2.37888	0.184776	1.48489	0.173974	2.97325	0.127496	98.2473	1.26551	96.5656	2.10033	94.1985	0.506695	94.1867	0.421796	99.7322	0.287391	99.5389	0.477901	99.422	98.4127	96.9072	95.4128	98.9899	95.2941	94.5455	93.617	94.433	93.9655	93.9216	94.6731	99.768	100	99.4286	99.5708	100	99.0458	1	172	2	124
835ALCAM	835	ALCAM	Cassette	20.7778	#N/A	1.81586	0.847644	-28.8524	0.136261	-30.7978	0.0515833	21.2698	0.335189	4.4143	0.741197	46.3492	6.04843	48.1651	13.6389	17.4968	21.416	17.3672	13.8302	67.619	29.3234	52.5794	16.6702	53.3333	42.8571	42.8571	63.8889	41.0714	39.5349	41.3793	0	11.1111	9.67742	9.09091	33.3333	60	42.8571	100	61.9048	62.5	33.3333	7	8	12	9
837NDRG2	837	NDRG2	AltStart	59.3889	#N/A	0	#DIV/0!	0	#DIV/0!	11.2962	0.112361	3.0303	0.42265	8.68118	0.148111	0	0	0	0	0	0	11.2962	7.17809	3.0303	5.24864	8.68118	6.53646	0	0	0	0	0	0	0	0	0	5.47945	19.3182	9.09091	0	0	9.09091	8.33333	2.32558	15.3846	72	0	54	0
838ARHGAP17	838	ARHGAP17	Cassette	505.778	#N/A	-6.1789	0.0925631	0.0642038	0.988234	13.1295	0.067415	6.15452	0.291367	11.4279	0.0986497	10.3038	3.57727	4.12485	0.556744	10.368	6.00703	17.2543	6.27991	16.4583	7.45681	15.5528	6.76414	7.70416	14.3836	8.82353	4.4702	4.42177	3.48259	3.72881	15.427	11.9481	22.5974	18.8285	10.3371	20.8738	7.84884	20.6522	17.6056	8	21.0526	599	50	500	84
839GPHN	839	GPHN	Cassette	82.7778	#N/A	0	#DIV/0!	0	#DIV/0!	0	#DIV/0!	0	#DIV/0!	0	#DIV/0!	100	0	100	0	100	0	100	0	100	0	100	0	100	100	100	100	100	100	100	100	100	100	100	100	100	100	100	100	100	100	0	97	0	71
840ELOVL1	840	ELOVL1	Cassette	1130.06	#N/A	0.0979238	0.820036	-1.04815	0.499658	0.107777	0.815615	-1.01072	0.293987	-0.26818	0.668276	98.4699	0.291946	98.5678	0.614835	97.4218	2.21705	98.6756	0.417304	97.4592	1.24811	98.2996	0.790526	98.7735	98.445	98.1912	97.9392	99.1678	98.5965	99.639	95.2049	97.4214	99.1186	98.2899	98.6183	97.3897	98.7406	96.2472	99.1879	98.0378	97.6733	15	1208	13	823
843EHBP1	843	EHBP1	Cassette	1171	#N/A	3.37061	0.411863	4.37811	0.316506	5.73633	0.192573	-14.4631	0.00479461	-7.66428	0.11483	83.8432	3.31432	87.2138	5.28971	88.2213	5.5071	92.9501	2.05788	69.38	2.70486	79.5495	2.08677	80.1498	84.8214	86.5582	81.3776	88.5714	91.6923	94.4345	86.2873	83.942	95.2635	91.3232	92.2636	69.1369	66.805	72.1983	77.1492	80.5668	80.9325	318	1284	187	1045
845TMEM219	845	TMEM219	Cassette	1695	#N/A	-4.45263	0.0024723	3.2658	0.454947	10.5778	0.00177016	10.9719	0.115769	13.3285	0.0281367	6.94511	0.730041	2.49249	0.843216	10.2109	6.14603	13.0703	1.56701	17.917	7.15191	15.821	4.23493	6.92829	6.22363	7.68342	3.43668	2.22626	1.81452	3.36195	12.0253	15.2455	12.6705	14.7985	11.7419	9.69305	22.6804	21.3777	12.8496	13.9432	20.6701	1921	143	1778	118
846CLK3	846	CLK3	Cassette	240.444	#N/A	0.306271	0.789539	-1.40688	0.451693	-0.0141061	0.990078	-2.56277	0.163894	-2.34134	0.220791	97.9922	0.778431	98.2984	1.63528	96.5853	2.60178	98.2843	0.753484	95.4294	2.142	95.9571	2.21569	98.494	97.0954	98.3871	96.4179	99.0909	99.3865	99.3031	94.1176	96.3351	97.6744	98.0519	99.1266	93.5829	94.9275	97.7778	97.5177	96.9325	93.4211	5	327	7	234
848DNM2	848	DNM2	TwoMulx	14.9444	#N/A	3.01238	0.595752	-0.155768	0.973978	2.36304	0.678296	14.4168	0.0535672	-23.1687	0.096076	81.6616	2.42047	84.674	8.20347	81.5058	7.08687	87.037	3.2075	96.0784	6.79236	61.5053	14.8791	81.8182	84	79.1667	76	85.7143	92.3077	73.6842	83.3333	87.5	83.3333	88.8889	88.8889	88.2353	100	100	62.5	75.8621	46.1538	4	18	4	21
849MBNL1	849	MBNL1	Cassette	1319.78	#N/A	-0.115652	0.509248	-0.0659641	0.681422	-1.37038	0.0217319	-0.427356	0.228032	-0.885331	0.131853	99.8876	0.0974903	99.7719	0.244509	99.8216	0.229745	98.4015	0.477557	99.4602	0.435967	98.8866	0.655358	99.8265	99.8362	100	99.9499	99.8727	99.4931	99.5624	100	99.9024	98.9529	98.1174	98.1343	99.8302	98.9796	99.5708	98.5755	99.6395	98.4447	4	2302	3	1828
850AGFG1	850	AGFG1	Cassette	231.667	#N/A	-0.167501	0.699472	0.0512908	0.906468	-0.182149	0.42265	0.603298	0.467946	-0.182149	0.42265	0.34965	0.605612	0.182149	0.315492	0.400941	0.349478	0	0	0.952948	1.11146	0	0	0	1.04895	0	0	0	0.546448	0	0.561798	0.641026	0	0	0	0	0.684932	2.17391	0	0	0	318	0	283	3
851KIAA0622	851	KIAA0622	Cassette	43.3889	#N/A	-1.68525	0.686805	4.55934	0.193316	4.84555	0.251007	3.91732	0.382625	0.386371	0.957851	92.9081	4.09537	91.2228	5.29951	97.4674	0.214319	96.0684	1.23219	96.8254	5.49857	91.6092	10.3812	97.619	90.1961	90.9091	85.1064	94.4444	94.1176	97.2222	97.561	97.619	97.3333	96	94.8718	100	100	90.4762	100	80	94.8276	1	41	5	46
853WDR17	853	WDR17	Cassette	13.3333	#N/A	17.7973	0.287824	0.852827	0.953419	-6.62698	0.773525	-10.4567	0.366762	-25.4444	0.153443	19.9805	13.9199	37.7778	20.367	20.8333	19.0941	31.1508	30.7706	9.52381	10.9109	12.3333	12.5033	21.0526	5.55556	33.3333	20	33.3333	60	0	25	37.5	14.2857	12.5	66.6667	7.14286	21.4286	0	0	25	12	15	4	17	1
855ORMDL2	855	ORMDL2	Cassette	590.389	#N/A	1.24542	0.0421001	-5.29587	0.284389	-3.32023	0.168461	-0.274453	0.609536	-1.03671	0.206482	98.6706	0.506358	99.916	0.145428	93.3747	6.33757	96.5958	2.72016	98.3962	0.686617	98.8793	0.980725	99.1326	98.1293	98.75	99.7481	100	100	100	87.3706	92.7536	95.1673	94.8875	99.7326	99.1554	97.8188	98.2143	99.3933	99.4962	97.7484	7	800	11	577
856MSI2	856	MSI2	Cassette	713.833	#N/A	0.0433409	0.330103	-0.126216	0.00204678	-0.169557	0.0379899	-0.0497635	0.582217	0.10849	0.0651618	0.126216	0.00990555	0.169557	0.058934	0	0	0	0	0.0764526	0.13242	0.278047	0.0341222	0.115207	0.129032	0.134409	0.224972	0.107643	0.176056	0	0	0	0	0	0	0.229358	0	0	0.255102	0.317259	0.26178	867	1	774	1
857STAG3L1	857	STAG3L1	Cassette	703.167	-11.1709	-10.6836	0.00119453	-2.71322	0.670328	7.44179	0.00731448	-3.02708	0.0573791	-5.4107	0.294094	91.172	1.56322	80.4884	1.61635	88.4588	9.46043	87.9302	1.9162	88.1449	0.994796	75.0777	6.68441	91.7824	89.3957	92.3379	81.4894	78.6237	81.3522	77.6453	95.2077	92.5234	88.0795	89.7674	85.9438	87.2269	88.006	89.2019	79.1091	67.3618	78.7623	71	793	93	784
859C1orf83	859	C1orf83	Cassette	1178.94	#N/A	-0.332684	0.4977	1.16696	0.088537	-0.519001	0.52245	-0.644122	0.467609	-0.254104	0.73375	95.7468	0.434518	95.4141	0.628714	96.9138	0.721727	94.8951	1.08603	95.1027	1.23287	95.16	1.01073	95.6935	95.3414	96.2055	94.7679	95.4509	96.0237	96.8226	97.6768	96.242	94.5701	96.1066	94.0087	95.9162	95.7077	93.6842	95.3704	96.049	94.0607	77	1711	73	1494
860DKFZp434I0612	860	DKFZp434I0612	Cassette	1477.39	16.0684	11.8242	0.0456707	1.9835	0.779652	-34.7869	0.000772001	-2.84049	0.378901	-23.4599	0.092507	43.2304	0.50155	55.0546	4.61153	45.2139	10.748	20.2677	4.63932	40.3899	4.39031	31.5947	14.2513	42.9465	42.9352	43.8095	60.2533	53.4532	51.4572	53.1328	49.5302	32.9787	19.4962	25.2444	16.0625	35.5255	44.0582	41.5861	21.4243	47.8835	25.4763	1003	755	731	550
862TANC2	862	TANC2	Cassette	157.667	#N/A	-0.557373	0.609032	0.0746777	0.959521	0.85791	0.219273	0.106886	0.919271	0.94422	0.187596	1.40075	1.6034	0.843372	0.179113	1.47542	1.77714	1.70128	0.850672	1.50763	0.274202	1.78759	0.843099	1.05263	0	3.14961	0.662252	0.847458	1.02041	3.44828	0.977995	0	1.42857	1.02041	2.65487	1.57895	1.73913	1.20482	2.55474	0.884956	1.92308	188	2	126	0
863BRWD3	863	BRWD3	Cassette	64.4444	#N/A	18.6305	0.429894	26.4904	0.265914	8.86844	0.535738	-11.8188	0.569682	-34.2189	0.0820166	45.2268	30.0027	63.8573	20.3156	71.7173	14.6726	72.7258	6.79126	33.408	7.73136	29.6384	9.64286	23.8095	32.3529	79.5181	46.875	58.3333	86.3636	88.6076	64.4231	62.1212	79.8507	72	66.3265	25.7143	41.1765	33.3333	20	29.6296	39.2857	16	5	23	11
864DIAPH2	864	DIAPH2	Cassette	569.556	-10.1003	-11.7386	0.169098	11.47	0.0444234	27.3288	0.0412165	4.2735	0.607775	19.5172	0.102441	83.311	4.54904	71.5724	10.0348	94.781	5.09544	98.9012	0.86895	87.5845	11.8851	91.0896	12.2573	79.0123	82.846	88.0747	65.0718	66.5158	83.1296	89.1176	98.9941	96.2312	99.1911	99.5881	97.9243	96.7153	74.1463	91.8919	98.7597	76.9531	97.556	85	320	88	425
868ZFYVE16	868	ZFYVE16	Cassette	82.0556	#N/A	-1.42059	0.635455	-1.32011	0.634481	-0.38	0.845384	-1.19779	0.678685	-1.0306	0.603692	3.37711	3.93102	1.95652	2.67135	2.057	1.72958	1.57652	1.61413	2.17932	2.33934	0.925926	1.60375	7.69231	2.43902	0	5	0	0.869565	4.05405	1.07527	1.04167	3.22581	0	1.50376	1.88679	4.65116	0	2.77778	0	0	60	5	40	1
872TIMM9	872	TIMM9	Cassette	42	#N/A	7.75328	0.224124	-11.9804	0.573768	-9.67338	0.45099	-9.74206	0.455324	-3.27412	0.73639	74.3254	6.61795	82.0787	6.59968	62.345	30.8915	72.4053	17.7065	64.5833	18.0422	78.8046	13.7923	81.4286	68.3333	73.2143	74.5455	84.8485	86.8421	97.5	39.5349	50	59.0909	65.625	92.5	75	75	43.75	94.3396	74.0741	68	13	57	19	41
873SLC3A2	873	SLC3A2	Cassette	22	21.8723	-3.50948	0.381056	-5.9549	0.0672751	22.0224	0.178053	14.8134	0.03758	18.6222	0.0217804	9.58235	1.27698	6.07287	5.44681	3.62745	3.17229	28.0952	19.184	24.3958	5.52527	24.695	6.70625	10.2941	8.10811	10.3448	10.5263	0	7.69231	0	5.88235	5	14.2857	20	50	19.3548	30.303	23.5294	31.5789	18.1818	24.3243	61	7	34	3
874VHL	874	VHL	Cassette	510	#N/A	-0.246777	0.863602	-1.43723	0.495087	0.0825312	0.93539	2.10466	0.23899	1.39741	0.304104	93.4864	2.14054	93.2396	0.645985	92.0491	2.52671	93.3221	1.47614	95.591	1.41969	94.637	1.76966	93.1638	95.7699	91.5254	93.8911	93.2283	92.5993	94.7368	89.7222	91.6883	92.3077	95.0156	92.6431	94.2974	95.3659	97.1098	94.8485	92.7711	96.2914	43	586	25	566
875CAD	875	CAD	Cassette	258.722	#N/A	0.108567	0.474269	-1.06699	0.356634	-3.16349	0.0224453	0.116219	0.721347	-0.868074	0.294474	99.3477	0.199004	99.4562	0.122073	98.2807	1.55587	96.2927	0.868754	99.4639	0.467883	98.5882	1.06982	99.4065	99.5106	99.1259	99.5652	99.4792	99.3243	100	96.9697	97.8723	95.3488	96.4706	97.0588	99.1379	100	99.2537	97.561	99.696	98.5075	4	670	3	610
876EIF4H	876	EIF4H	Cassette	8264.17	-13.0982	-5.99769	0.298319	4.05553	0.675801	25.2468	0.00413402	-14.3614	0.0464053	-0.366582	0.963376	39.9172	6.75412	33.9195	5.37869	43.9728	13.5979	59.1663	3.50015	25.5558	5.10405	33.553	11.482	34.1153	38.3048	47.3316	34.4381	28.3003	39.0202	28.4618	49.616	53.8404	57.0844	63.2073	57.2073	19.6752	28.1565	28.8357	21.5794	34.6091	44.4704	8538	4421	6478	4022
877C9orf5	877	C9orf5	Cassette	439.167	#N/A	0	#DIV/0!	0.0879507	0.42265	0.0766284	0.42265	0	#DIV/0!	0	#DIV/0!	0	0	0	0	0.0879507	0.152335	0.0766284	0.132724	0	0	0	0	0	0	0	0	0	0	0.263852	0	0	0	0	0.229885	0	0	0	0	0	0	627	0	605	0
880TRPT1	880	TRPT1	Cassette	15.2778	#N/A	5.00293	0.228441	-1.86335	0.736278	-5.32407	0.484893	-1.47855	0.866366	-8.22811	0.155633	94.0711	5.13834	99.0741	1.60375	92.2078	7.23086	93.75	10.8253	92.5926	12.83	90.846	6.56171	100	91.3043	90.9091	100	97.2222	100	90.9091	85.7143	100	100	81.25	100	100	100	77.7778	93.75	95.4545	83.3333	0	20	2	21
882RAD51L3	882	RAD51L3	TwoMulx	81.7222	#N/A	-3.92292	0.135612	-1.06397	0.792014	1.68277	0.551313	1.33118	0.834351	3.24864	0.385597	9.04016	2.04002	5.11724	2.89641	7.97619	5.93688	6.80001	3.41221	10.3713	9.59041	8.36588	4.82776	6.70732	10.4895	9.92366	4.91803	8.10811	2.32558	2.5	7.14286	14.2857	3.0303	7.69231	9.67742	12.1951	18.9189	0	4.80769	6.42857	13.8614	153	11	128	15
883ZNF76	883	ZNF76	Cassette	63.4444	#N/A	17.8625	0.0565962	8.40403	0.256645	-0.535587	0.950635	-2.38885	0.696873	-12.375	0.0406031	28.5313	9.17404	46.3938	5.52727	36.9353	5.16838	45.8582	12.5362	26.1424	0.990469	34.0187	4.28734	27.3585	20	38.2353	42.1053	44.4444	52.6316	33.3333	34.6154	42.8571	41.4634	36.1111	60	26.7606	26.6667	25	30.303	33.0435	38.7097	77	29	64	16
884E2F6	884	E2F6	Cassette	25.8333	-12.4524	9.21992	0.65747	-9.11618	0.346991	-7.21286	0.715567	-10.0006	0.309048	25.6771	0.268761	14.9559	12.8498	24.1758	29.5684	5.83973	5.05776	16.963	5.11755	4.95535	2.20101	49.8529	11.5073	9.52381	29.6296	5.71429	15.3846	0	57.1429	0	8.69565	8.82353	12	16.6667	22.2222	6.89655	5.40541	2.5641	40	62.5	47.0588	19	2	19	8
885PDLIM3	885	PDLIM3	Cassette	16.5556	#N/A	#DIV/0!	#DIV/0!	#DIV/0!	#DIV/0!	#DIV/0!	#DIV/0!	#DIV/0!	#DIV/0!	#DIV/0!	#DIV/0!	#DIV/0!	#DIV/0!	#DIV/0!	#DIV/0!	#DIV/0!	#DIV/0!	100	0	#DIV/0!	#DIV/0!	#DIV/0!	#DIV/0!	#DIV/0!	#DIV/0!	#DIV/0!	#DIV/0!	100	#DIV/0!	#DIV/0!	#DIV/0!	#DIV/0!	100	100	100	100	100	#DIV/0!	100	#DIV/0!	100	0	0	0	0
886C2orf4	886	C2orf4	Cassette	240.333	#N/A	-7.2822	0.247624	-5.21464	0.0467389	-0.263435	0.960097	2.85481	0.106308	6.05559	0.314295	93.363	1.90178	86.0808	7.88931	88.1483	2.44704	85.8173	2.28452	96.2178	0.795596	92.1364	1.19753	91.875	92.7083	95.5056	93.4783	86.9863	77.7778	85.3333	89.3443	89.7674	87.5556	86.6667	83.2298	96.9388	95.3642	96.3504	93.0556	90.7821	92.5714	26	294	21	267
888STK39	888	STK39	Cassette	1886	#N/A	1.3363	0.170178	0.516433	0.597946	-1.17215	0.152638	-2.85543	0.231744	-4.58244	0.0652769	96.7801	1.10103	98.1164	0.0320624	97.2966	1.11055	96.9443	0.900274	93.9247	2.96554	93.534	2.13435	97.6153	97.1927	95.5324	98.1171	98.084	98.1481	98.2555	97.5543	96.0798	96.0357	96.9611	97.836	97.3266	91.8854	92.562	93.9288	91.2298	95.4433	75	3070	74	2562
889LGTN	889	LGTN	Cassette	484.889	#N/A	0.0156986	0.864318	-0.112641	0.607004	0.0523286	0.42265	-0.0969893	0.629037	0.0523286	0.42265	99.932	0.117827	99.9477	0.0906358	99.8193	0.312927	100	0	99.835	0.285817	100	0	100	100	99.7959	100	99.843	100	100	99.458	100	100	100	100	100	100	99.505	100	100	100	0	991	0	818
890PCBP3	890	PCBP3	Cassette	22.6667	#N/A	0	#DIV/0!	0	#DIV/0!	0	#DIV/0!	#DIV/0!	#DIV/0!	0	#DIV/0!	100	0	100	0	100	0	100	0	#DIV/0!	#DIV/0!	100	0	100	100	100	100	100	100	100	100	100	100	100	100	100	#DIV/0!	100	100	100	100	0	14	0	16
893DIABLO	893	DIABLO	Cassette	268	#N/A	-0.988586	0.313382	0.542956	0.601724	1.75033	0.257687	-4.60463	0.0980847	0.838561	0.468866	95.676	0.253888	94.6874	1.28589	96.219	1.52372	96.4378	1.8506	91.0714	2.72081	95.526	1.28377	95.4907	95.9654	95.572	93.4932	96.0486	94.5205	96.3855	97.6526	94.6188	94.3262	97.2093	97.7778	93.8697	88.4354	90.9091	94.0476	96.3592	96.1712	17	360	14	333
894HSF1	894	HSF1	Cassette	71.3889	#N/A	0.617284	0.42265	0.0425713	0.962175	0	#DIV/0!	0.617284	0.42265	-0.490196	0.42265	99.3827	1.06917	100	0	99.4253	0.995431	100	0	100	0	99.5098	0.849045	100	100	98.1481	100	100	100	100	98.2759	100	100	100	100	100	100	100	100	98.5294	100	0	149	0	96
895PARP8	895	PARP8	Cassette	53.1667	#N/A	0.425411	0.670334	0.813008	0.42265	-3.35212	0.105625	-0.853659	0.677574	-1.06059	0.10448	99.187	1.40817	99.6124	0.671338	100	0	96.2603	2.17403	98.3333	2.88675	98.5518	0.550641	100	100	97.561	100	98.8372	100	100	100	100	97.5309	93.75	97.5	95	100	100	97.9592	99.0476	98.6486	0	25	0	30
896S100PBP	896	S100PBP	Cassette	2047.89	13.3955	8.62316	0.108351	0.790853	0.880221	-14.2716	0.00185565	-3.77012	0.349519	-13.3864	0.00762389	19.0238	5.38847	27.647	0.423325	19.8147	6.58723	13.3754	1.45666	15.2537	1.53693	14.2606	2.25238	15.0951	16.8097	25.1667	27.1879	27.7311	28.022	27.2541	14.7228	17.4672	13.6606	11.7972	14.6684	14.3332	17.028	14.4	13.0284	16.8602	12.8931	3971	706	2326	470
898C14orf102	898	C14orf102	Cassette	10.2222	#N/A	-5.43478	0.589809	-4.62963	0.649439	7.93478	0.312073	-2.77778	0.797171	13.1014	0.127064	8.33333	14.4338	2.89855	5.02044	3.7037	6.415	10.8333	10.1036	5.55556	9.6225	16	9.6148	0	25	0	8.69565	0	0	0	11.1111	0	12.5	20	0	16.6667	0	0	26.6667	13.3333	8	8	0	9	3
901SMARCA4	901	SMARCA4	Cassette	1902.33	#N/A	1.57281	0.72106	3.2331	0.457203	3.03011	0.463313	-5.75652	0.175898	-4.79957	0.24921	9.34113	4.86589	10.9139	5.1799	12.5742	4.76642	13.944	3.78888	3.5846	0.466332	6.11437	0.425137	5.43327	7.79886	14.7913	7.26531	8.63373	16.8428	18.0641	9.49033	10.1683	9.81387	17.2589	14.7594	4.06064	3.56455	3.12862	6.28571	6.42709	5.63029	3394	195	3062	259
902PTS	902	PTS	Cassette	1449.44	-50.7581	-37.6379	0.000615983	5.8025	0.814598	43.298	0.00118278	1.77073	0.84584	18.2509	0.175129	43.2817	3.2234	5.64378	1.38057	49.0842	37.5956	48.9418	4.02763	45.0525	13.6941	23.8947	15.3752	46.7126	40.3165	42.8161	7.09571	4.34783	5.4878	6.04396	65.6969	75.5118	44.6086	49.6458	52.571	55.658	29.5925	49.9069	39.013	8.27489	24.396	1005	881	943	637
903ANO6	903	ANO6	Cassette	293.167	#N/A	-1.22618	0.263951	-1.15261	0.386677	0.96317	0.44071	0.599477	0.600657	1.5991	0.235368	3.20387	0.141794	1.97769	1.38402	2.05126	1.81796	2.94086	1.37515	3.80335	1.68348	3.57679	1.42235	3.19361	3.35052	3.06748	2.41692	3.0888	0.42735	0	3.4632	2.69058	1.77778	4.4586	2.58621	2.12766	3.78788	5.49451	4.97076	3.63196	2.12766	485	16	375	13
904CREB1	904	CREB1	Cassette	203.667	#N/A	0.329437	0.576558	1.10491	0.208705	0.20244	0.725771	0.91147	0.365582	0.690038	0.365835	98.0696	0.173745	98.3991	0.857016	99.1745	1.05452	98.6015	0.20894	98.9811	1.36066	99.0891	0.799792	98.2699	97.9798	97.9592	97.4763	98.5507	99.1701	97.9866	99.537	100	98.3607	98.7097	98.7342	99.5074	97.4359	100	98.7654	100	98.5019	5	284	4	194
905TLK2	905	TLK2	Cassette	1470.11	#N/A	-0.333717	0.0940848	-0.255479	0.294135	-0.321935	0.087437	-0.381514	0.135264	-0.159185	0.549645	0.946163	0.17328	0.612447	0.197876	0.690684	0.306878	0.290511	0.121537	0.564649	0.287021	0.453261	0.361164	1.10352	0.760456	0.974513	0.496415	0.840925	0.5	0.557414	1.04167	0.472973	0.1554	0.39093	0.325203	0.632467	0.249792	0.811688	0.200602	0.866927	0.292255	1882	21	1566	12
906RAC1	906	RAC1	Cassette	4444.44	#N/A	-0.0485387	0.390089	0.482489	0.429756	2.59899	0.0962569	0.130223	0.324894	0.440943	0.201364	0.187496	0.0736635	0.138957	0.0414904	0.669985	0.85098	2.73795	1.50875	0.31772	0.173019	0.5799	0.408462	0.118308	0.179241	0.26494	0.18617	0.122399	0.108303	0.0459348	1.63934	0.324675	3.78231	3.42338	1.00816	0.42288	0.118029	0.41225	0.614651	0.155172	0.969877	6754	8	6126	11
907HNRNPH3	907	HNRNPH3	Cassette	977.333	-23.6741	-12.7072	0.0585344	-11.1237	0.0810805	9.58515	0.0728904	-1.0294	0.835956	9.4362	0.0730835	82.2555	6.33999	69.5483	5.35823	71.1318	5.20375	79.1334	2.37533	81.2261	4.94297	78.9845	2.81504	86.3205	85.4957	74.9502	74.3139	70.5826	63.7483	65.8291	71.3355	76.2307	78.2772	81.8182	77.305	77.0115	80	86.6667	82.2167	77.6667	77.0701	245	1546	237	1397
908LRP8	908	LRP8	Cassette	432.333	#N/A	-0.620948	0.133487	0.839661	0.509721	2.74795	0.114865	0.817389	0.38488	1.71476	0.26166	1.03182	0.467194	0.410877	0.226287	1.87149	1.81065	3.15883	1.78982	1.84921	1.26985	2.12564	1.92367	1.27168	0.493421	1.33038	0.446429	0.168919	0.617284	0	3.61446	2	2.1978	5.22388	2.05479	2.72727	0.393185	2.42718	4.14847	0.319489	1.90896	854	11	605	3
909TANC2	909	TANC2	Cassette	611	#N/A	-1.9754	0.0264629	-1.28941	0.426018	-1.53059	0.329602	-2.73804	0.0615685	-0.960168	0.544101	96.7743	0.72774	94.7989	0.677168	95.4849	2.22925	93.2683	2.07486	94.0363	1.43991	93.8388	2.26014	95.9893	97.4265	96.9072	94.1712	95.5166	94.709	92.9825	97.2585	96.2138	91.0476	93.6	95.1574	93.6107	95.641	92.8571	91.8259	96.2838	93.4066	30	718	14	530
911DKFZp434K245	911	DKFZp434K245	Cassette	887.556	#N/A	-2.31723	0.330779	-3.68865	0.151547	-3.01439	0.225162	1.44802	0.26804	1.04417	0.629785	94.9569	1.6565	92.6397	3.06381	91.2683	2.955	89.6253	0.92039	96.4049	0.228672	93.6838	1.35163	96.232	95.5541	93.0846	95.5407	92.9427	89.4356	87.8571	92.9016	93.046	88.5666	90.0744	90.2349	96.4242	96.1672	96.6234	92.3291	93.69	95.0324	76	1941	67	1440
912RBM5	912	RBM5	Cassette	179.778	#N/A	1.20637	0.21638	0.188058	0.876699	-5.58722	0.0678568	-3.67204	0.0577117	-4.23471	0.114971	97.2425	0.714165	98.4489	1.16965	97.4306	1.76935	92.8617	2.97888	93.5705	1.81724	94.2142	2.92697	96.8889	96.7742	98.0645	99.729	98.1818	97.4359	97.0874	95.858	99.3464	94.5055	89.4231	94.6565	94.186	91.5254	95	91.5	97.3154	93.8272	7	218	5	150
915CSNK1D	915	CSNK1D	Cassette	500.444	#N/A	-6.92557	0.223729	3.67359	0.670846	16.6254	0.00779104	1.08175	0.826912	11.1759	0.0300612	74.8985	6.99601	67.973	3.35724	78.5721	11.7392	84.5984	1.14699	75.9803	3.56662	79.1489	4.52922	66.9031	77.897	79.8956	69.7183	64.1026	70.098	65.3495	87.7682	82.5986	83.7349	85.8998	84.1603	77.9528	71.8631	78.125	81.9868	73.9255	81.5343	140	283	103	363
916CCDC136	916	CCDC136	Cassette	345.667	#N/A	0	#DIV/0!	0	#DIV/0!	0	#DIV/0!	0	#DIV/0!	0	#DIV/0!	0	0	0	0	0	0	0	0	0	0	0	0	0	0	0	0	0	0	0	0	0	0	0	0	0	0	0	0	0	0	419	0	405	0
917ZNF302	917	ZNF302	Cassette	101.333	#N/A	-1.22955	0.631283	-0.0603481	0.987327	0.387574	0.832831	-1.87324	0.493957	0.956025	0.576336	3.46102	3.64068	2.23147	1.53573	3.40067	4.95911	2.61905	2.50849	1.58779	2.12362	3.1875	2.21758	7.25806	3.125	0	1.23457	1.45985	4	9.09091	1.11111	0	0	2.85714	5	0.763359	0	4	3.44828	0.851064	5.26316	115	9	124	4
918NEDD4	918	NEDD4	AltStart	57.6667	#N/A	0	#DIV/0!	0	#DIV/0!	0	#DIV/0!	0	#DIV/0!	0	#DIV/0!	0	0	0	0	0	0	0	0	0	0	0	0	0	0	0	0	0	0	0	0	0	0	0	0	0	0	0	0	0	0	79	0	60	0
919DENND1B	919	DENND1B	Cassette	100.278	#N/A	0.109167	0.980594	2.24025	0.708757	5.38264	0.13727	5.36358	0.264243	7.2932	0.0692169	89.7317	6.08095	89.8408	3.9128	91.9719	7.48249	95.2235	0.573448	95.0952	1.10638	97.134	1.4998	83.0189	94.8718	91.3043	85.8156	90.0763	93.6306	96.1538	96.4286	83.3333	94.6429	95.2381	95.7895	94.8718	94.1176	96.2963	98.8166	95.9375	96.648	9	44	2	37
920REEP4	920	REEP4	Cassette	55	#N/A	4.76441	0.0156074	3.38172	0.270112	-5.20614	0.269031	0.544481	0.819988	-6.30737	0.253541	94.3584	1.33515	99.1228	1.51934	97.7401	3.91424	93.9167	6.00174	94.9029	3.50002	92.8154	6.94463	95.4128	92.8571	94.8052	100	97.3684	100	100	100	93.2203	93.75	88	100	96.3636	90.9091	97.4359	92.3077	100	86.1386	5	104	5	65
921RBBP6	921	RBBP6	Cassette	4347.72	#N/A	-3.27247	0.504575	5.64786	0.242786	8.81723	0.06845	-14.6678	0.0327312	-13.9538	0.0210111	75.3966	5.96941	72.1242	4.88109	81.0445	3.21507	80.9414	2.69897	60.7289	3.03353	58.1704	4.27234	69.4191	75.413	81.3579	68.1172	70.6951	77.5603	77.4959	81.8744	83.7633	83.8243	80.5253	78.4747	59.9817	58.1388	64.0662	53.3305	59.763	61.4178	1774	4027	1146	3515
922TRAF3	922	TRAF3	Cassette	87.7778	-62.699	-57.5486	0.016704	-9.95808	0.713242	64.8659	0.00779904	-0.724478	0.961455	20.3025	0.181946	72.2241	14.4728	14.6755	3.22035	62.266	39.3749	79.5414	12.0227	71.4996	19.4935	34.978	17.7053	73.5294	57.1429	86	18.2573	12.0192	13.75	17.1429	80	89.6552	66.6667	90.4762	81.4815	71.6667	51.9231	90.9091	35.7724	16.8889	52.2727	18	50	33	44
923PXDN	923	PXDN	Cassette	639.056	#N/A	-8.71016	0.104711	4.12343	0.664287	16.0923	0.0464686	-4.11821	0.32989	-0.144732	0.898001	21.0442	5.53801	12.3341	1.39104	25.1677	13.6089	28.4264	6.59811	16.926	2.38062	12.1893	1.19454	14.8368	22.8175	25.4785	13.8422	12.0588	11.1012	11.6	38.8175	25.0855	29.2793	34.5566	21.4433	19.5876	15	16.1905	11.0544	12.0779	13.4357	287	50	389	115
925KIAA1841	925	KIAA1841	Cassette	29.2222	#N/A	3.46181	0.368027	-2.85578	0.746469	-1.30348	0.801015	-16.3814	0.0571668	-14.4883	0.0196086	87.8558	2.50561	91.3176	5.06071	85	13.2288	90.0141	6.63544	71.4744	7.83128	76.8293	3.16839	86.9048	85.9649	90.6977	95.5556	92.6829	85.7143	100	80	75	82.3529	93.75	93.9394	62.5	75	76.9231	75	75	80.4878	11	73	8	49
929NDEL1	929	NDEL1	Cassette	116.278	#N/A	-9.7185	0.207295	19.2553	0.251278	59.2862	0.00154274	17.5195	0.173799	27.4866	0.173369	20.9099	8.88091	11.1914	6.50513	40.1652	21.104	70.4776	9.54465	38.4294	15.0399	38.678	23.5287	15.2778	16.3043	31.1475	9.70874	5.55556	18.3099	17.1053	58.5185	44.8718	73.1818	78.3784	59.8726	43.8596	21.4286	50	52.0231	11.5108	52.5	61	11	77	15
930STK16	930	STK16	Cassette	23.2778	#N/A	0	#DIV/0!	0	#DIV/0!	0	#DIV/0!	0	#DIV/0!	-2.77778	0.42265	100	0	100	0	100	0	100	0	100	0	97.2222	4.81125	100	100	100	100	100	100	100	100	100	100	100	100	100	100	100	100	100	91.6667	0	37	0	13
932MET	932	MET	Alt3Prime	33.4444	#N/A	3.88889	0.63181	-2.52715	0.459206	-6.66667	0.42265	-2.77778	0.42265	-5.55556	0.493525	2.77778	4.81125	6.66667	11.547	0.250627	0.434098	0	0	0	0	1.11111	1.9245	0	0	8.33333	0	20	0	0	0.75188	0	0	0	0	0	0	0	0	0	3.33333	7	0	9	0
933IQSEC1	933	IQSEC1	Cassette	90	#N/A	-3.65913	0.395273	1.668	0.228673	5.442	0.245963	-3.03648	0.342134	3.61569	0.620648	13.0374	1.64078	9.37824	5.8768	14.7054	1.12158	14.8202	1.61541	10.0009	4.2307	12.9939	9.86669	12.2302	11.9565	14.9254	7	5.06329	16.0714	13.6364	15.873	14.6067	14.8148	16.4384	13.2075	11.0092	5.35714	13.6364	14.557	2.43902	21.9858	122	17	81	11
934PTPN4	934	PTPN4	Cassette	25.1111	#N/A	-19.0735	0.323803	-0.877119	0.966644	10.6588	0.225585	13.842	0.444239	18.2962	0.200051	72.3249	25.2599	53.2514	10.8557	71.4478	22.9454	63.9103	4.77424	86.167	5.46953	71.5476	16.7984	44.1176	80	92.8571	64.5161	42.8571	52.381	45.4545	88.8889	80	69.2308	62.5	60	84.375	81.8182	92.3077	57.1429	67.5	90	19	15	5	20
936SMARCC2	936	SMARCC2	Alt5Prime	25.6111	#N/A	2.24762	0.499045	-24.5286	0.275344	-48.1854	0.000220784	-7.10488	0.438163	-13.0002	0.0635182	93.16	3.21974	95.4076	4.10241	68.6314	28.6303	47.2222	4.81125	86.0551	12.7407	82.4074	6.99059	91.4286	96.875	91.1765	92.1053	94.1176	100	92.8571	37.037	76	50	41.6667	50	92	94.7368	71.4286	83.3333	88.8889	75	3	32	1	31
937CD46	937	CD46	Cassette	192.389	#N/A	0.037952	0.968091	0.702789	0.519694	-4.20696	0.28479	0.609061	0.492588	-3.43407	0.188413	98.6123	1.25383	98.6502	0.883644	99.3151	1.18634	94.4433	5.05575	99.2213	0.344388	95.2162	3.10035	97.561	100	98.2759	99.6516	98.3193	97.9798	100	100	97.9452	88.6076	97.2222	97.5	99.5025	99.3243	98.8372	97.037	96.9751	91.6364	5	200	0	216
938ORC6L	938	ORC6L	Cassette	41.2222	#N/A	1.02397	0.213052	1.02397	0.213052	0	#DIV/0!	1.02397	0.213052	0	#DIV/0!	98.976	0.983293	100	0	100	0	100	0	100	0	100	0	98.0392	98.8889	100	100	100	100	100	100	100	100	100	100	100	100	100	100	100	100	2	100	1	89
941CDKN1A	941	CDKN1A	AltStart	822.889	#N/A	-0.428245	0.517743	-0.434591	0.511933	0.207398	0.317915	-0.546448	0.42265	0.198759	0.228929	0.546448	0.946476	0.118203	0.204734	0.111857	0.193742	0.325601	0.238229	0	0	0.316962	0.0776579	0	1.63934	0	0	0	0.35461	0.33557	0	0	0.600601	0.193986	0.182216	0	0	0	0.369738	0.353357	0.22779	78	0	60	1
942SND1	942	SND1	Cassette	475.833	#N/A	0	#DIV/0!	0.0410004	0.42265	0	#DIV/0!	0	#DIV/0!	0	#DIV/0!	0	0	0	0	0.0410004	0.0710148	0	0	0	0	0	0	0	0	0	0	0	0	0	0	0.123001	0	0	0	0	0	0	0	0	0	433	0	411	0
943ATXN2	943	ATXN2	Cassette	239	#N/A	2.19719	0.662248	2.95173	0.656784	4.34237	0.198951	-6.21503	0.277855	-3.44114	0.62688	58.0967	7.31501	60.2939	2.39377	61.0485	7.76091	64.6363	4.0186	51.8817	1.04445	56.8528	10.366	53.2353	66.5094	54.5455	57.5342	61.809	61.5385	64.2857	66.6667	52.193	68.3983	60.4027	65.1079	51.6807	50.9524	53.012	65.4286	45.3333	59.7964	159	181	71	141
947TIAL1	947	TIAL1	Alt3Prime	2608.67	#N/A	-4.01318	0.0489499	-0.556827	0.880173	0.0648849	0.976838	-1.6533	0.264342	-0.438526	0.86218	16.7313	1.87789	12.7181	1.5845	16.1744	5.46539	12.783	3.18726	15.078	0.788024	12.2796	3.65777	14.5629	17.8074	17.8236	14.5363	11.9854	11.6326	10.1035	17.7172	20.7026	12.4079	16.1412	9.79983	14.8165	14.454	15.9635	9.4876	16.4202	10.9309	3919	668	2654	575
949EXOC1	949	EXOC1	Cassette	385.167	#N/A	-0.15015	0.42265	-0.15015	0.42265	0	#DIV/0!	0.0101063	0.965509	0	#DIV/0!	0.15015	0.260068	0	0	0	0	0	0	0.160256	0.277572	0	0	0	0	0.45045	0	0	0	0	0	0	0	0	0	0	0.480769	0	0	0	0	356	0	255	0
950SCMH1	950	SCMH1	Cassette	144.167	#N/A	6.43129	0.168961	7.93191	0.114065	-7.04258	0.280982	-6.62156	0.366673	-12.772	0.0867419	81.5433	5.47536	87.9746	2.02351	89.4752	3.48669	80.932	8.39197	74.9217	9.4607	75.2026	7.39042	79.3919	77.4704	87.7676	85.8333	88.2353	89.8551	91.3043	91.6667	85.4545	73.2673	89.899	79.6296	67.5862	85.6	71.5789	66.9421	81.1881	77.4775	61	235	57	196
951SFRS15	951	SFRS15	Cassette	221.278	#N/A	-2.04841	0.371206	-2.35084	0.359053	-5.61866	0.0678668	-3.1725	0.206276	-4.11417	0.182641	98.3946	0.731586	96.3461	3.09987	96.0437	3.44932	90.7275	1.72248	95.2221	3.02571	92.232	3.15803	97.5779	98.6159	98.9899	99.0698	96.9957	92.973	92.1788	97.1429	98.8095	92.6531	89.3333	90.1961	96.0784	97.7273	91.8605	92.1502	95.4301	89.1156	7	282	4	285
952MKNK1	952	MKNK1	Cassette	674.833	#N/A	0.692376	0.174196	-0.0543942	0.763001	-0.666784	0.186901	-0.0170445	0.945189	-0.777932	0.146233	0.368616	0.231845	1.06099	0.600882	0.314222	0.174796	0.394208	0.320483	0.351572	0.32697	0.28306	0.165699	0.106952	0.45045	0.548446	1.73611	0.862069	0.584795	0.343643	0.472441	0.126582	0.115075	0.744186	0.323363	0.646552	0	0.408163	0.161031	0.471698	0.21645	934	1	663	3
954RNF38	954	RNF38	Cassette	55.8333	-14.4174	-0.642314	0.952123	2.86993	0.820924	-2.59378	0.526161	-11.0314	0.359135	-10.0654	0.0398162	35.2301	16.0532	34.5878	4.48882	38.1	12.7515	31.994	4.66951	24.1987	6.08763	24.5224	3.36164	29.6296	22.7273	53.3333	32.6087	39.726	31.4286	23.5294	43.5484	47.2222	28.5714	30.0971	37.3134	30.7692	18.75	23.0769	23.2558	28.3333	21.978	19	8	17	5
956FLNA	956	FLNA	Cassette	1552.61	#N/A	-0.447537	0.226315	-0.14459	0.713289	0.265819	0.426602	0.644784	0.0709616	0.441101	0.233955	98.4075	0.139583	97.96	0.456586	98.2629	0.583706	98.2258	0.179153	99.0523	0.351529	98.4011	0.0787442	98.2709	98.4018	98.5499	98.4821	97.7621	97.6357	97.654	98.3173	98.8176	98.1087	98.4321	98.1366	98.9961	98.7323	99.4286	98.4238	98.466	98.3135	36	2046	35	2155
957ABCC1	957	ABCC1	Cassette	2840.61	#N/A	1.06409	0.0733755	0.192382	0.715291	-0.573161	0.384716	0.994776	0.113463	0.421217	0.182698	96.9071	0.604856	97.9712	0.314106	97.0995	0.598345	97.3981	0.89148	97.9019	0.601249	98.3924	0.326453	97.5	96.9305	96.291	97.7992	98.3338	97.7807	97.7188	97.0551	96.5246	97.235	96.5994	98.3598	97.8134	97.3498	98.5425	98.7457	98.1019	98.3298	143	5577	128	4042
958TACC1	958	TACC1	Cassette	2547	#N/A	-0.913763	0.00468366	0.300385	0.744924	1.1249	0.207864	-0.32224	0.183564	0.476684	0.264114	1.1509	0.152753	0.237135	0.0547409	1.45128	1.3906	1.36203	1.06252	0.828658	0.287473	0.713819	0.538289	0.982385	1.28028	1.19003	0.251177	0.176741	0.283487	0.0893256	2.86885	1.39567	2.25485	1.6444	0.186846	1.13996	0.573215	0.772798	0.547945	0.277988	1.31552	2923	29	2853	37
959C12orf30	959	C12orf30	Cassette	1012.39	14.4204	7.70471	0.32074	1.97115	0.691105	-18.788	0.0736646	27.3108	0.00655259	8.40514	0.259005	33.4217	6.79519	41.1264	9.42813	35.3928	3.91893	22.3384	0.788711	60.7324	4.67977	49.5315	2.70907	40.2091	33.4373	26.6187	46.8668	46.2671	30.2452	31.7437	39.5349	34.8999	22.4942	21.4834	23.0375	57.7544	58.3164	66.1264	46.6667	52.0518	49.8761	858	577	854	429
960FAM113A	960	FAM113A	Cassette	922.667	11.253	14.694	0.0442467	16.9561	0.0477729	4.19808	0.187316	-1.64373	0.799635	-10.0855	0.0199787	70.119	6.77163	84.8131	3.5583	87.0751	0.735843	89.0111	2.79562	68.4753	7.99582	74.7275	2.29916	62.3529	73.2143	74.7899	81.1856	88.2979	84.9558	86.3971	87.8576	86.9707	85.7831	90.604	90.6463	77.4603	62.1429	65.8228	76.988	74.8031	72.3915	64	106	30	82
961MAP3K3	961	MAP3K3	Cassette	215.056	18.9932	6.82739	0.273239	10.0806	0.161336	3.06573	0.556101	3.62593	0.511643	6.38135	0.0852897	70.0812	7.87846	76.9086	3.88296	80.1618	6.25696	79.9743	7.07526	73.7071	1.79085	83.2899	2.34156	64.486	66.6667	79.0909	80.695	72.9358	77.095	73.1092	85.0467	82.3293	71.8232	83.5714	84.5283	72.2727	75.7143	73.1343	82.3666	81.5508	85.9524	38	69	36	72
962C20orf26	962	C20orf26	Cassette	27.6111	#N/A	4.30108	0.42265	1.93122	0.703587	-3.69048	0.230511	2.8518	0.583426	-10.0471	0.181021	95.6989	7.44968	100	0	97.6301	2.27894	96.3095	3.75142	98.5507	2.51022	89.9529	8.62164	100	100	87.0968	100	100	100	100	97.4359	95.4545	100	92.5	96.4286	95.6522	100	100	95.122	80	94.7368	0	39	0	28
965C20orf12	965	C20orf12	Cassette	96.4444	#N/A	-5.42859	0.182176	-6.09029	0.162835	-2.18798	0.368169	-2.93191	0.414471	-0.603851	0.790742	9.80367	4.66116	4.37508	3.26904	3.71338	4.00522	2.1871	1.105	6.87177	2.82074	3.77123	1.46248	7.89474	6.4	15.1163	4.8951	0.877193	7.35294	1.5873	1.21951	8.33333	1.38889	3.44828	1.72414	4	9.63855	6.97674	2.27273	3.84615	5.19481	105	9	117	8
966ZDHHC9	966	ZDHHC9	Cassette	25.5556	#N/A	42.7639	0.0291002	19.958	0.2884	-19.3504	0.173449	-0.651942	0.972758	-29.6144	0.150175	25.9028	7.52407	68.6667	16.2891	45.8608	24.287	49.3162	2.38245	25.2508	28.7377	39.0523	22.9475	23.3333	34.375	20	80	76	50	70	46.1538	21.4286	50	51.2821	46.6667	56.5217	19.2308	0	44.4444	58.8235	13.8889	46	14	21	11
968RABEP1	968	RABEP1	Cassette	178.722	#N/A	6.45441	0.226024	2.2745	0.665814	-5.23001	0.389987	-8.89566	0.0907319	-13.9709	0.0507925	81.5557	3.09397	88.0101	6.56785	83.8302	7.53901	82.78	6.73036	72.66	5.56715	74.0391	5.69945	78.6458	81.2155	84.8057	81.1594	88.6179	94.2529	92.126	81.9672	77.3973	77.3869	80.6306	90.3226	73.6434	77.6699	66.6667	80.3922	69.375	72.3502	41	151	34	147
969AGFG2	969	AGFG2	Cassette	11.8333	#N/A	-22.8798	0.221993	-6.08706	0.789216	-0.588235	0.962426	-33.468	0.128509	8.28803	0.28749	33.468	23.066	10.5882	10.0518	27.381	28.6457	10	17.3205	0	0	18.8763	2.27536	22.2222	18.1818	60	11.7647	0	20	0	25	57.1429	0	0	30	0	0	0	18.75	21.2121	16.6667	7	2	9	2
971VIM	971	VIM	Cassette	2264.39	#N/A	0	#DIV/0!	0	#DIV/0!	0	#DIV/0!	0	#DIV/0!	0	#DIV/0!	100	0	100	0	100	0	100	0	100	0	100	0	100	100	100	100	100	100	100	100	100	100	100	100	100	100	100	100	100	100	0	1665	0	1804
972WBP1	972	WBP1	Cassette	111.222	35.86	24.287	0.0033445	1.45396	0.867874	4.66119	0.232767	-5.20619	0.252247	-9.49023	0.0557916	29.2645	4.66505	53.5516	4.84231	30.7185	12.8739	58.2127	2.18155	24.0583	4.8693	44.0613	2.83737	23.9669	31.068	32.7586	59.0674	50	51.5873	45.5446	24.2424	22.3684	59.7403	55.7143	59.1837	18.8976	24.7059	28.5714	42.4658	42.381	47.3373	92	29	71	32
973SEC11A	973	SEC11A	Cassette	756.111	#N/A	-0.467018	0.148314	3.08425	0.19865	2.36038	0.0103696	0.621838	0.505361	0.62892	0.167721	0.950915	0.340725	0.483898	0.29427	4.03517	2.83453	2.84428	0.612584	1.57275	1.32573	1.11282	0.532282	1.13208	0.55788	1.16279	0.632911	0.144928	0.673854	0.764818	5.78512	5.55556	2.55474	3.54796	2.43013	1.60772	0.229885	2.88066	0.713154	0.908265	1.71703	786	9	713	4
974PIGC	974	PIGC	Cassette	69.3889	11.9437	5.25035	0.0933418	-2.4755	0.428666	-5.31485	0.109428	-1.32969	0.561059	-4.32872	0.248315	10.7554	2.56132	16.0057	3.1875	8.27986	4.03312	10.6909	3.1563	9.42567	2.58324	11.677	4.43234	7.84314	12.6582	11.7647	15.9292	12.8571	19.2308	10.9091	10.2941	3.63636	14.0845	10.1449	7.84314	11.1111	6.45161	10.7143	7.14286	16	11.8881	47	4	69	10
975BCLAF1	975	BCLAF1	Alt3Prime	1494.67	#N/A	-5.47113	0.145403	1.94126	0.562802	5.4775	0.146216	4.08147	0.0141519	7.63529	0.0851817	90.9901	0.914828	85.519	4.1698	92.9314	4.8624	90.9965	0.80629	95.0716	0.162125	93.1543	0.426919	90.1112	90.9222	91.937	90.331	82.9694	83.2565	87.5415	94.2643	96.9883	90.5321	91.9275	90.5299	94.9447	95.0158	95.2542	92.6923	93.5342	93.2363	258	2351	252	2524
976SLC38A6	976	SLC38A6	Cassette	436.611	#N/A	-0.858254	0.471577	-0.0556593	0.952565	-1.02205	0.436405	0.245271	0.711006	0.185068	0.881849	2.63106	0.930817	1.7728	1.57375	2.5754	1.19826	0.750751	1.30034	2.87633	0.465339	1.95787	1.26372	2.15385	3.7037	2.03562	1.5444	3.44828	0.325733	1.2	3.13253	3.39367	2.25225	0	0	3.41365	2.60664	2.6087	0.896287	3.3557	1.62162	636	14	494	19
978MICB	978	MICB	Alt3Prime	183.889	#N/A	-0.577043	0.50929	-0.417537	0.278669	0.545282	0.531655	-0.874384	0.251576	0.383145	0.653824	99.8563	0.248858	99.2793	1.24832	99.4388	0.487312	99.8246	0.303869	98.9819	0.959152	99.6624	0.359738	99.569	100	100	97.8378	100	100	99.1935	100	99.1228	100	99.4737	100	98.8506	98.0952	100	99.7033	100	99.284	1	231	0	182
979KIAA0993	979	KIAA0993	Cassette	68.4444	#N/A	-1.67101	0.469749	1.6274	0.644226	12.6764	0.0929113	1.31968	0.696502	7.67467	0.164835	3.64583	3.2526	1.97483	0.763571	5.27324	4.56698	14.6512	7.27538	4.96552	4.33551	9.6495	6.23461	0	4.6875	6.25	2.5	1.0989	2.32558	0	7.86517	7.95455	9.375	22.9508	11.6279	6.89655	0	8	12.6761	2.47934	13.7931	86	0	61	3
981TRIM33	981	TRIM33	Cassette	1464.56	#N/A	-1.62234	0.333888	0.614844	0.700801	2.67601	0.171864	-2.17441	0.20904	0.998368	0.62185	91.2745	0.249352	89.6522	2.2268	91.8894	2.39574	92.3282	1.56324	89.1001	2.07	90.6506	2.35282	90.9866	91.4194	91.4176	88.0604	88.6993	92.1969	94.1898	89.4085	92.0698	91.7453	91.1402	94.0991	87.1267	91.2548	88.9189	90.8284	88.2139	92.9094	148	1494	133	1417
982ELP4	982	ELP4	Cassette	38.6111	#N/A	0.22755	0.905373	3.63712	0.317978	2.07231	0.48339	4.72281	0.417142	1.05597	0.655962	1.35975	1.2891	1.5873	2.74929	4.99687	4.79095	3.65961	3.70449	6.08256	8.05478	2.64327	2.63166	1.51515	0	2.5641	0	0	4.7619	10.5263	2.38095	2.08333	7.40741	0	3.57143	15.2174	3.0303	0	0	5.26316	2.66667	65	1	45	0
984EYA3	984	EYA3	Cassette	327.556	#N/A	0	#DIV/0!	-0.1443	0.42265	0	#DIV/0!	0	#DIV/0!	0	#DIV/0!	100	0	100	0	99.8557	0.249935	100	0	100	0	100	0	100	100	100	100	100	100	99.5671	100	100	100	100	100	100	100	100	100	100	100	0	346	0	316
986PQLC1	986	PQLC1	Cassette	34.7778	#N/A	-10.0253	0.377447	-0.0149911	0.998856	18.0683	0.12291	1.38916	0.925921	8.05059	0.404594	68.8489	11.6872	58.8236	13.0042	68.8339	12.3685	76.8919	7.5736	70.2381	20.8588	66.8742	5.69668	55.8824	72.093	78.5714	61.3636	44.7368	70.3704	57.6923	82.1429	66.6667	70	75.6757	85	69.0476	91.6667	50	71.0145	60.3774	69.2308	15	19	12	31
987PHKA1	987	PHKA1	Cassette	11.5	#N/A	3.2962	0.711882	6.78105	0.178427	-64.6898	0.00770103	4.74401	0.815059	-30.8441	0.054323	63.7745	5.6962	67.0707	12.7321	70.5556	4.19435	2.38095	4.12393	68.5185	30.5976	36.2266	14.9374	70	62.5	58.8235	80	66.6667	54.5455	66.6667	75	70	0	7.14286	0	33.3333	88.8889	83.3333	19.0476	46.1538	43.4783	6	14	3	5
990CACNB1	990	CACNB1	Cassette	60.9444	#N/A	-2.57723	0.175083	-1.62151	0.535278	0.696189	0.804422	-4.17613	0.0271473	-1.9578	0.259679	5.07703	1.42934	2.49981	2.1946	3.45552	3.67768	3.196	3.90394	0.900901	1.56041	0.542005	0.938781	3.44828	6.12245	5.66038	4.10959	0	3.38983	1.08696	1.5873	7.69231	2.04082	0	7.54717	2.7027	0	0	0	1.62602	0	56	2	46	3
992MTA1	992	MTA1	Cassette	117.667	#N/A	0.371456	0.19019	0.371456	0.19019	-0.584795	0.42265	0.12991	0.695525	0	#DIV/0!	99.6285	0.329594	100	0	100	0	99.4152	1.0129	99.7585	0.41837	100	0	99.5146	99.3711	100	100	100	100	100	100	100	100	98.2456	100	99.2754	100	100	100	100	100	1	205	1	158
993ATM	993	ATM	Cassette	361.333	#N/A	-0.787938	0.361928	3.65953	0.381909	2.45065	0.571553	5.39195	0.367648	1.06794	0.399054	7.46816	0.941565	6.68022	0.93537	11.1277	5.69936	9.13087	6.30687	12.8601	8.09261	7.74816	1.65518	7.39437	8.44444	6.56566	7.15447	5.60272	7.28346	4.55696	14.7321	14.094	16.0428	7.66129	3.68852	12.5	4.95356	21.1268	6.76329	6.82211	9.65909	263	21	206	19
994PML	994	PML	Cassette	56.7778	#N/A	3.8562	0.513472	-0.88696	0.867176	-6.13335	0.156001	-5.58102	0.384231	-0.881345	0.856524	76.4276	7.69926	80.2838	5.00478	75.5406	3.26456	74.1504	2.09521	70.8466	6.13186	79.4024	6.11134	67.9245	78.4314	82.9268	86.0465	77.027	77.7778	78.4314	76.1905	72	71.875	76	74.5763	76.6667	64.4444	71.4286	72.549	81.3725	84.2857	17	36	11	40
995FOXJ3	995	FOXJ3	Cassette	3103.06	#N/A	0.769404	0.729699	1.54979	0.470036	1.94032	0.398439	2.48391	0.151583	0.438662	0.822164	89.8689	1.9728	90.6383	2.96159	91.4186	2.69125	92.5786	1.81554	92.3528	1.22848	91.0769	0.360002	91.3099	90.6763	87.6204	92.356	92.3402	87.2185	89.0212	94.3297	90.905	93.0904	94.0833	90.5621	92.1388	91.2453	93.6742	90.6786	91.1732	91.379	343	3604	284	2762
996SIN3A	996	SIN3A	AltStart	88.1111	-28.5291	-17.8936	0.0551481	-8.36809	0.334723	11.4098	0.13021	-1.58521	0.407247	-3.24756	0.586796	95.9579	2.20396	78.0643	8.21154	87.5898	11.5217	89.4741	2.12163	94.3727	1.98187	74.8168	4.32048	96.3855	93.5714	97.9167	79.0909	85.7143	69.3878	74.2857	94.2529	94.2308	90.4762	90.9091	87.037	95.2381	95.7746	92.1053	70.5263	74.7573	79.1667	6	160	9	131
998Nbla00307	998	Nbla00307	Cassette	1003.78	#N/A	0	#DIV/0!	0.512561	0.0861821	0.389718	0.0748333	0.221914	0.245398	0.0960713	0.226755	0	0	0	0	0.512561	0.278991	0.389718	0.19582	0.221914	0.236341	0.0960713	0.0964905	0	0	0	0	0	0	0.826446	0.41841	0.292826	0.183908	0.573723	0.411523	0.47043	0	0.195312	0.0952381	0	0.192976	59	0	46	0
999AUP1	999	AUP1	Cassette	1025.17	#N/A	0	#DIV/0!	0	#DIV/0!	-0.118275	0.213957	-0.0670691	0.42265	-0.0189609	0.42265	100	0	100	0	100	0	99.8817	0.11392	99.9329	0.116167	99.981	0.0328413	100	100	100	100	100	100	100	100	100	99.7727	99.8724	100	99.7988	100	100	100	100	99.9431	0	1309	0	1007
1000EYA3	1000	EYA3	Cassette	99.5	16.4805	3.67672	0.210729	-2.75117	0.641739	2.02297	0.433083	17.6635	0.0580051	10.2748	0.0753115	45.7086	0.760234	49.3853	3.54846	42.9574	8.76783	51.4082	1.26257	63.3721	7.8004	59.6601	5.93	45.614	46.5116	45	52.5862	50	45.5696	38.4615	37.3494	53.0612	51.7857	50	52.439	62.8319	55.8559	71.4286	66.5072	56.2874	56.1856	62	52	46	40
1001EP400	1001	EP400	Cassette	58.7222	-32.3853	-38.6966	0.0352233	-2.74554	0.903617	58.3177	0.0167501	9.23476	0.273714	29.2038	0.0951195	65.4327	7.14964	26.7361	15.8472	62.6872	34.3138	85.0538	4.92943	74.6675	10.1294	55.9399	16.957	58.3333	65.3333	72.6316	21.875	13.8889	44.4444	23.0769	81.6514	83.3333	90.2439	84.4828	80.4348	68.75	68.8889	86.3636	66.0714	36.3636	65.3846	35	49	26	49
1002CPNE1	1002	CPNE1	Cassette	1415.72	#N/A	1.54536	0.169465	2.06517	0.113732	3.23599	0.0157694	0.607701	0.695436	0.305622	0.751414	91.8235	1.2153	93.3688	1.024	93.8886	1.28789	96.6048	0.931618	92.4312	2.13203	93.6744	1.17412	91.9933	92.9449	90.5322	92.4057	93.2563	94.4444	95.2381	93.7551	92.6727	96.4208	97.6147	95.7789	93.4715	93.8433	89.9787	93.7367	94.8162	92.4704	190	2183	155	2042
1005NEO1	1005	NEO1	Cassette	323.556	#N/A	-0.339175	0.230685	-0.545273	0.323195	0.262014	0.319781	-0.476751	0.214337	-0.635912	0.0830176	100	0	99.6608	0.344967	99.4547	0.726391	99.9228	0.133646	99.5232	0.459778	99.0249	0.0475011	100	100	100	99.6721	100	99.3103	98.6301	100	99.734	100	100	99.7685	99.0826	99.4872	100	98.9983	98.9967	99.0798	0	390	0	288
1006HNRNPU	1006	HNRNPU	Alt5Prime	6182.44	#N/A	2.34239	0.0803383	1.73809	0.212829	0.909073	0.433849	-0.564771	0.346768	-1.12951	0.259886	2.7832	0.220074	5.12558	1.26054	4.52129	1.67688	6.03466	1.30111	2.21843	0.801798	3.99607	0.604142	2.56151	2.78646	3.00162	3.87812	5.09983	6.39881	6.45632	3.49338	3.61416	5.20212	5.36786	7.53399	2.82636	2.51918	1.30973	4.67456	3.7973	3.51636	11564	304	10885	312
1007PWWP2A	1007	PWWP2A	Cassette	326.889	#N/A	-0.366831	0.905528	1.3955	0.6323	6.54028	0.115438	4.40515	0.0328083	7.76444	0.0846398	82.1185	1.59681	81.7517	4.57287	83.514	4.18012	88.292	2.59599	86.5237	0.4645	89.5161	1.70103	83.9465	81.4136	80.9955	76.5586	85.1759	83.5206	88.3249	80.7692	81.448	87.5	86.1842	91.1917	86.0789	87.0056	86.4865	90.5462	87.5527	90.4494	96	502	71	311
1008DLG1	1008	DLG1	Cassette	84.1667	#N/A	-25.2185	0.00703506	-9.32566	0.616213	25.148	0.0104395	0.968622	0.823999	21.0419	0.0292059	46.1708	6.47014	20.9523	4.88473	36.8451	27.1704	46.1003	0.884992	47.1394	1.97247	41.9942	8.38359	39.2593	52.0833	47.1698	20.7692	16.1616	25.9259	9.43396	37.3333	63.7681	45.098	46.7742	46.4286	49.2308	45.3125	46.875	51.6667	36.8159	37.5	82	53	46	50
1009RABEP1	1009	RABEP1	Cassette	106.278	#N/A	5.22435	0.456642	-3.47283	0.137289	-10.8338	0.191913	4.26932	0.369916	-4.42169	0.5471	15.7466	2.37682	20.9709	9.82774	12.2737	2.2005	10.1371	2.16622	20.0159	6.38705	16.5492	5.81841	15.625	13.4328	18.1818	31.746	18.6667	12.5	13.2353	13.8298	9.7561	11.4943	7.63889	11.2782	16.6667	27.381	16	14.3426	23.1481	12.1569	81	15	58	9
1010SLMAP	1010	SLMAP	Cassette	450.333	#N/A	-1.03549	0.474146	0.646899	0.712627	-0.228522	0.819481	-3.98683	0.0597954	-2.11425	0.293271	9.89463	2.04243	8.85914	0.413999	10.5415	1.96232	8.63061	1.4939	5.9078	0.916922	6.74489	2.60039	8	12.0582	9.62567	8.75	9.31677	8.51064	11.7021	8.27586	11.6466	9.95935	7.01357	8.91892	5.12129	6.91489	5.6872	4.87805	9.71503	5.64159	644	56	423	58
1011GAPVD1	1011	GAPVD1	Cassette	1465.28	#N/A	0.145339	0.852359	0.484534	0.370018	0.0696409	0.942534	-2.54488	0.204039	-0.566306	0.614102	98.3396	0.706954	98.485	1.04007	98.8241	0.372414	98.5546	1.17723	95.7947	2.42044	97.9186	1.44693	98.0025	97.8643	99.152	98.4889	97.4429	99.5231	98.3957	99.0063	99.0705	97.214	99.0301	99.4197	96.6667	97.6584	93.0591	98.6079	96.256	98.8921	32	1570	34	1558
1013SLC37A3	1013	SLC37A3	Cassette	39.2222	#N/A	-1.5579	0.738678	-9.34724	0.347085	-0.940375	0.765496	-1.15837	0.851849	-6.69671	0.119685	92.4487	5.81909	90.8908	4.77056	83.1014	13.0945	89.9504	0.273841	91.2903	8.14157	84.1941	2.54385	93.0233	97.9592	86.3636	86.1111	90.9091	95.6522	68	91.3043	90	89.6552	90.1961	90	100	83.871	90	82.3529	83.1325	87.0968	3	40	1	48
1014LSM5	1014	LSM5	Alt5Prime	378.667	#N/A	-0.710457	0.269785	0.75312	0.230543	2.07432	0.0807061	0.266126	0.709833	0.752118	0.178458	1.84695	0.769458	1.13649	0.549595	2.60007	0.105434	3.21081	1.21734	2.11307	0.857873	1.88861	0.579665	1.21212	2.7027	1.62602	1.62338	1.24555	0.540541	2.72109	2.55102	2.52809	2.38095	4.60829	2.64317	1.24069	2.14286	2.95567	1.21951	2.23881	2.20751	489	6	360	10
1015CASP3	1015	CASP3	Cassette	1676.94	#N/A	7.54222	0.147405	2.72539	0.631465	-2.23092	0.769057	9.63374	0.0765001	6.73469	0.180312	25.9814	3.33949	33.5237	5.95563	28.7068	8.09066	31.2927	10.5114	35.6152	5.59703	40.2584	2.12995	25.6175	29.488	22.8388	33.115	39.6731	27.7829	34.5371	32.1134	19.4699	41.4996	31.8774	20.5011	35.3791	30.1399	41.3265	38.497	42.6256	39.6524	1295	446	1088	455
1018ARHGAP12	1018	ARHGAP12	Cassette	396.667	-10.3	-0.497217	0.886609	13.821	0.149854	26.9463	0.000593106	-1.24423	0.700893	0.165297	0.952664	5.46227	4.47106	4.96506	3.44824	19.2833	11.0176	31.9113	2.66319	4.21805	2.48865	5.13035	2.9305	2.2113	3.61446	10.5611	2.58993	3.38505	8.92019	6.66667	27.0073	24.1758	33.5616	33.3333	28.839	4.96183	1.44231	6.25	7.91075	2.06986	5.41045	398	9	320	12
1020TSR1	1020	TSR1	Cassette	485.944	#N/A	0.637128	0.509272	-1.59134	0.341792	-1.26642	0.458004	-2.73754	0.14611	-2.08111	0.252923	95.763	0.647371	96.4002	1.32125	94.1717	2.22929	95.1338	2.24883	93.0255	2.12384	94.3191	2.23666	96.3605	95.0752	95.8534	97.8632	96.0432	95.2941	96.5035	93.9502	92.0615	97.069	92.6667	95.6656	95.1567	90.9091	93.0108	93.8992	96.7359	92.3221	21	556	36	695
1023ENOX1	1023	ENOX1	Cassette	106.389	#N/A	-2.72945	0.455793	1.38073	0.547235	2.81447	0.409831	-5.29382	0.331604	-3.30393	0.397474	97.3876	3.24866	94.6581	4.63729	98.7683	1.17645	97.4726	1.82184	92.0937	7.12408	91.3542	3.84095	98.4127	93.75	100	100	91.6667	92.3077	100	98.6486	97.6562	96.861	99.5215	96.0352	96.4103	83.871	96	94.898	87.2727	91.8919	1	62	3	45
1024NELF	1024	NELF	Cassette	41.2778	#N/A	8.61742	0.171139	11	0.274155	-4.16383	0.423583	0.854701	0.42265	-1.67554	0.794436	0	0	8.61742	7.12371	11	12.7671	4.45359	2.60764	0.854701	1.48039	6.94188	7.60159	0	0	0	16.6667	3.125	6.06061	8	25	0	5.40541	6.45161	1.50376	2.5641	0	0	0.641026	15.3846	4.8	6	0	2	0
1025SLC25A16	1025	SLC25A16	Cassette	342.333	#N/A	-0.710142	0.40752	-0.469603	0.68339	-0.299662	0.662553	-0.53401	0.500741	-1.08991	0.221265	3.29917	1.09302	2.58903	0.714918	2.82957	1.48183	2.28937	0.837658	2.76516	0.493859	1.49912	1.0522	3.24427	4.4186	2.23464	2.34043	2.0316	3.39506	2.53807	1.51515	4.43548	3.24324	1.67364	1.95122	2.25989	2.78884	3.24675	0.851064	2.71318	0.933126	507	17	411	19
1026EML4	1026	EML4	Cassette	18.9444	#N/A	-0.649351	0.874803	5.11785	0.234689	-0.579151	0.856317	18.0808	0.225099	8.63095	0.264036	3.0303	5.24864	2.38095	4.12393	8.14815	3.05976	1.8018	3.12081	21.1111	18.3586	11.0119	9.79433	0	0	9.09091	0	7.14286	0	8.33333	11.1111	5	0	5.40541	0	30	33.3333	0	18.75	14.2857	0	14	0	26	0
1027FUBP3	1027	FUBP3	Cassette	43.4444	#N/A	-0.542232	0.696124	1.58942	0.692678	3.9571	0.0959479	-8.14604	0.256891	0.752797	0.717481	93.9226	2.01789	93.3803	0.718597	95.512	5.85518	97.3374	2.4304	85.7765	9.05895	94.1331	3.09031	91.6667	95.5556	94.5455	94	92.5926	93.5484	88.8889	100	97.6471	100	95.2381	96.7742	77.5	84.375	95.4545	90.566	95.8333	96	4	44	2	43
1028MALT1	1028	MALT1	Cassette	1170.5	#N/A	5.09032	0.201564	14.1301	0.287849	28.6474	0.00402401	24.1356	0.0118579	20.5018	0.064189	62.4004	4.0259	67.4907	4.13964	76.5305	17.1576	96.1381	1.24079	86.536	6.98182	87.9925	10.6392	62.341	58.4046	66.4557	72.2051	65.8172	64.4498	57.4352	90.6509	81.5054	97.5072	95.8192	95.0879	88.8784	78.6842	92.0455	94.3416	75.7098	93.9262	148	245	146	205
1029SRPK1	1029	SRPK1	Cassette	31.3889	#N/A	-0.09235	0.991686	2.84458	0.579856	-4.55745	0.620853	-13.8365	0.355532	-34.5535	0.023049	91.1381	6.02369	91.0458	12.732	93.9827	5.54096	86.4883	6.66836	77.3016	20.0698	56.4923	7.81353	84.6154	92.3077	96.4912	96.6667	76.4706	100	100	89.0909	92.8571	81.0811	84.4444	93.9394	70	61.9048	100	48.1481	57.6923	63.6364	4	22	2	24
1032CNBP	1032	CNBP	Alt5Prime	4553.39	#N/A	2.29738	0.043828	-2.35986	0.662366	-5.51295	0.00543178	-2.13359	0.0361999	-2.18292	0.327314	14.1166	0.87217	16.414	1.03417	11.7568	8.03789	10.9011	0.415555	11.9831	0.368954	14.2311	2.9376	14.458	13.1254	14.7665	15.2635	17.2662	16.7124	21.0381	7.0996	7.13264	10.619	10.7059	11.3783	11.9453	11.6344	12.3694	15.523	16.3014	10.869	6100	1031	5070	766
1034SNX14	1034	SNX14	Cassette	2682.72	10.7087	-7.62666	0.346465	-4.91959	0.434784	-4.891	0.555133	11.6887	0.142706	10.5032	0.277977	44.7776	3.27044	37.1509	10.8079	39.858	8.64069	32.2599	7.23256	56.4662	9.02481	47.6541	9.62455	43.1425	48.5431	42.6471	49.4175	33.0072	29.028	30.3571	41.9698	47.247	26.6212	29.7442	40.4144	65.7472	47.7215	55.9299	54.143	52.2233	36.596	1053	799	830	783
1035CTAGE5	1035	CTAGE5	Cassette	935	#N/A	0.0365883	0.667262	-0.111636	0.502093	-0.143957	0.353807	-0.0201854	0.867635	-0.0978344	0.0993314	99.9307	0.120031	99.9673	0.0566585	99.8191	0.224685	99.8233	0.208122	99.9105	0.154993	99.8695	0.0554166	99.7921	100	100	100	99.9019	100	99.5676	99.8896	100	99.5939	100	99.8761	100	99.7315	100	99.835	99.9334	99.84	2	960	0	700
1037ADD3	1037	ADD3	Cassette	23.1667	#N/A	7.82588	0.215642	7.95635	0.187581	2.82177	0.699051	5.98291	0.475518	-2.17729	0.783994	5.55556	4.95635	13.3814	7.47424	13.5119	6.90758	16.2032	9.04155	11.5385	11.5385	11.2041	10.3663	7.14286	9.52381	0	19.3548	15.7895	5	6.25	20	14.2857	22.7273	5.88235	20	0	11.5385	23.0769	0	20.4545	13.1579	26	2	19	2
1039YBX1	1039	YBX1	Cassette	6801	#N/A	-0.0335054	0.937223	-0.00933261	0.983005	-0.226342	0.0794076	-1.42848	0.0572366	-0.89852	0.239642	98.8402	0.649909	98.8067	0.0767036	98.8309	0.22367	98.5803	0.133619	97.4117	0.134222	97.9082	0.941642	98.1454	98.9421	99.4332	98.7808	98.7463	98.893	98.6204	98.8064	99.0658	98.4315	98.6194	98.6901	97.3212	97.348	97.5659	96.871	98.7094	98.1442	148	7832	88	8230
1041CLK1	1041	CLK1	Cassette	996.778	#N/A	-1.12992	0.780723	6.58352	0.213381	22.8647	0.0295638	3.70734	0.129759	11.0206	0.101677	18.5784	0.648081	17.4485	6.14048	25.1619	6.35034	40.3131	9.24647	22.2857	2.65492	28.4691	6.58513	18.6458	17.8992	19.1901	19.9298	10.4556	21.9601	20.0974	32.2866	23.1018	30.2128	42.366	48.3607	23.6693	19.2248	23.9631	32.2767	20.8653	32.2654	781	179	766	167
1042MED12L	1042	MED12L	Cassette	1922.17	#N/A	0.157712	0.565764	0.457879	0.756914	-0.71384	0.413516	-0.211441	0.688781	-4.4422	0.0702068	97.3027	0.355607	97.4604	0.245778	97.7605	2.22381	96.7465	1.20484	97.0912	0.745403	93.0182	2.18386	96.9392	97.6499	97.3189	97.7424	97.3471	97.2917	95.2153	99.3276	98.7387	98.1037	96.3329	95.803	96.4789	96.8736	97.9212	91.0338	92.6628	95.3579	70	2217	49	2036
1044PALM2-AKAP2	1044	PALM2-AKAP2	Cassette	465.722	#N/A	0	#DIV/0!	0	#DIV/0!	0	#DIV/0!	0	#DIV/0!	0	#DIV/0!	0	0	0	0	0	0	0	0	0	0	0	0	0	0	0	0	0	0	0	0	0	0	0	0	0	0	0	0	0	0	988	0	931	0
1045CDK5RAP2	1045	CDK5RAP2	Cassette	1031.28	14.512	-16.0762	0.155674	-0.425379	0.982284	-1.96156	0.822396	5.51276	0.461463	5.9076	0.517659	52.4286	4.44543	36.3524	13.0088	52.0032	29.2151	34.3908	3.80074	57.9414	10.2559	42.26	3.36934	49.4673	50.2782	57.5403	51.0921	31.4889	26.476	18.4701	71.9588	65.5807	32.5301	38.7634	31.8789	62.2268	46.2377	65.3595	42.4188	45.5471	38.814	996	975	715	723
1046INO80	1046	INO80	Cassette	176.222	#N/A	0.591379	0.291559	0.0483925	0.932977	0	#DIV/0!	-0.111011	0.860109	-0.668558	0.0727755	99.4086	0.721558	100	0	99.457	0.593433	100	0	99.2976	0.725662	99.3314	0.330719	100	99.6212	98.6047	100	100	100	100	98.8235	99.5475	100	100	100	99.3421	98.5507	100	99.4475	99.5885	98.9583	0	280	1	263
1047CD46	1047	CD46	Cassette	71.6667	#N/A	2.00705	0.510066	2.04587	0.61712	-6.24974	0.29972	1.49261	0.611928	-9.4087	0.0888691	95.097	4.27076	97.104	1.59388	97.1429	4.94872	90.8543	7.83435	96.5896	1.20719	87.6953	5.53816	92.1875	100	93.1034	98.8095	96.8504	95.6522	100	100	91.4286	81.8182	95.7447	95	97.561	96.9697	95.2381	92.9204	88.2759	81.8898	5	59	0	66
1048ATL2	1048	ATL2	Cassette	45.5	10.6	3.30487	0.0807773	0.885013	0.569581	2.06983	0.240295	-1.51552	0.543972	2.11273	0.62117	89.3312	1.90614	92.6361	0.721863	90.2162	1.57029	94.7059	2.20258	87.8157	3.36852	94.7488	6.30567	87.5	89.1892	91.3043	91.8919	93.3333	92.6829	88.4615	91.4894	90.6977	94.1176	92.8571	97.1429	85.4167	86.3636	91.6667	87.7551	100	96.4912	10	70	8	66
1051DST	1051	DST	Cassette	763.667	#N/A	-3.62827	0.191796	-0.484021	0.84345	3.84404	0.174484	1.39253	0.0285094	3.62483	0.189323	97.2366	0.457101	93.6083	3.2618	96.7525	3.72527	97.4523	0.587295	98.6291	0.542503	97.2331	0.742384	97.6562	97.3039	96.7495	96.5217	94.2188	90.0844	92.4528	99.0119	98.7929	97.7887	97.7941	96.7742	99.1379	98.0583	98.6911	97.3565	96.4368	97.9061	21	875	11	397
1052SCAPER	1052	SCAPER	Cassette	12.0556	#N/A	0	#DIV/0!	0	#DIV/0!	0	#DIV/0!	0	#DIV/0!	0	#DIV/0!	100	0	100	0	100	0	100	0	100	0	100	0	100	100	100	100	100	100	100	100	100	100	100	100	100	100	100	100	100	100	0	28	0	14
1056KIAA1019	1056	KIAA1019	Cassette	8775.17	#N/A	-0.161598	0.121804	-0.135978	0.198263	-0.666209	0.0725744	-0.259921	0.314796	-0.261309	0.373329	99.8808	0.0617545	99.7192	0.116114	99.7448	0.127418	99.053	0.358227	99.6209	0.339291	99.4579	0.396714	99.8719	99.9465	99.8239	99.8439	99.6995	99.6142	99.681	99.8915	99.6619	98.7415	98.973	99.4444	99.2769	99.9553	99.6304	99.2493	99.9154	99.2089	16	12477	6	11208
1057DDX46	1057	DDX46	Cassette	196.278	#N/A	4.72497	0.0043092	2.87328	0.537754	-7.89587	0.0042037	1.97733	0.443708	-4.78039	0.0635535	4.75243	0.881067	9.4774	1.04739	7.62571	6.73443	1.58153	1.6702	6.72977	3.59799	4.69701	2.49463	5.76923	4.21456	4.2735	8.29268	10.2804	9.85915	15.3846	4.1958	3.2967	3.50877	0.555556	0.680272	10.2703	6.84211	3.07692	7.23982	2.25352	4.5977	245	15	250	11
1060PI4KB	1060	PI4KB	Cassette	261.833	#N/A	-1.00426	0.6315	1.73792	0.622703	-0.201252	0.887912	0.149252	0.954318	-0.64263	0.706164	6.06676	2.65149	5.0625	2.02601	7.80469	4.84817	4.86125	1.02856	6.21602	3.29471	4.41987	1.85417	3.11526	6.83761	8.24742	7.36196	4.28571	3.53982	2.8169	12.5	8.09717	4.0404	6.01504	4.5283	7.96813	2.41546	8.26446	4.22535	2.67062	6.36364	311	10	218	16
1061BRCA1	1061	BRCA1	MulSkip	88.9444	#N/A	-11.9476	0.0262548	-12.3388	0.470591	5.22174	0.434045	-0.608944	0.580963	6.87353	0.0862502	98.3603	1.20976	86.4127	3.95133	86.0215	24.2115	91.6344	9.07216	97.7513	1.27562	93.2862	3.41642	97.0588	99.4505	98.5714	90.6667	85.7143	82.8571	58.0645	100	100	96.9697	96.7742	81.1594	96.8254	99.2063	97.2222	89.6774	96.4706	93.7107	5	165	1	181
1063SMARCA2	1063	SMARCA2	Cassette	54.5556	10.8132	1.44877	0.460589	-7.90853	0.0372652	-10.1005	0.0342194	-5.94325	0.0400596	-2.29712	0.134709	18.6715	2.49963	20.1203	1.72608	10.763	3.45928	10.0198	4.04076	12.7283	0.98152	17.8232	0.687953	15.9574	20.8791	19.1781	18.3673	20.1754	21.8182	14.0351	11.1111	7.14286	14.2857	6.25	9.52381	11.6279	13.5135	13.0435	17.8082	17.1429	18.5185	79	15	72	19
1065EIF4A2	1065	EIF4A2	Cassette	9792.78	#N/A	-11.8798	0.0283516	-3.14005	0.646601	0.699148	0.619977	4.7464	0.346679	5.98913	0.0948431	17.9927	4.41542	6.11299	1.92088	14.8527	9.67281	6.81214	1.09336	22.7391	6.19631	12.1021	3.81556	16.2474	14.7168	23.0141	8.32761	4.89906	5.11232	5.08806	15.039	24.431	5.95964	6.43193	8.04485	16.0827	28.3396	23.7952	7.8591	15.2513	13.196	11119	2157	9185	1585
1067ST8SIA2	1067	ST8SIA2	Cassette	30.8889	#N/A	1.64875	0.228822	-1.46181	0.608603	-4.34473	0.332645	-1.03644	0.615543	-1.76519	0.229064	98.3513	1.66696	100	0	96.8894	4.0517	95.6553	5.93822	97.3148	2.7824	98.2348	1.78607	96.6667	100	98.3871	100	100	100	100	92.3077	98.3607	88.8889	98.0769	100	94.4444	97.5	100	96.4286	100	98.2759	3	87	0	28
1068SF1	1068	SF1	Cassette	4418.5	#N/A	0.0359563	0.230701	-0.00604023	0.82015	-0.0562732	0.297668	-0.064347	0.537694	-0.24988	0.0045427	99.8937	0.0291673	99.9296	0.0329196	99.8876	0.0317061	99.8733	0.0693368	99.8293	0.150304	99.6797	0.00619252	99.9018	99.8613	99.9179	99.9662	99.9023	99.9203	99.8728	99.924	99.8661	99.798	99.8876	99.9344	99.9049	99.6562	99.9268	99.6734	99.6802	99.6857	7	7119	9	6480
1071CD46	1071	CD46	Cassette	679.556	#N/A	0.0389864	0.42265	0.0389864	0.42265	0	#DIV/0!	0.0389864	0.42265	-0.0258799	0.42265	99.961	0.0675263	100	0	100	0	100	0	100	0	99.9741	0.0448253	99.883	100	100	100	100	100	100	100	100	100	100	100	100	100	100	100	99.9224	100	1	854	0	589
1072NKTR	1072	NKTR	Cassette	70.6111	#N/A	-16.1666	0.0182154	0.491611	0.969195	27.4186	0.00227182	-4.16711	0.521778	12.0551	0.12432	55.5141	5.55763	39.3475	4.10991	56.0057	19.0701	66.7661	5.09924	51.347	8.4827	51.4026	8.74042	49.1228	59.2105	58.209	40.5063	42.7536	34.7826	37.2881	55.3191	75.4098	65.3846	62.5	72.4138	60.9375	44.8276	48.2759	50	43.4483	60.7595	58	56	31	45
1074BCLAF1	1074	BCLAF1	Cassette	1706.94	#N/A	10.7679	0.120648	5.56556	0.425796	-8.19667	0.183864	0.30437	0.434484	-9.52708	0.144854	1.46264	0.0936	12.2305	7.1422	7.0282	9.71892	4.03386	0.769767	1.76701	0.542607	2.70346	0.941656	1.43559	1.56678	1.38554	4.11255	15.0307	17.5484	18.2495	1.55383	1.28123	3.72902	3.4632	4.90937	1.94805	1.15702	2.19595	3.25477	3.23944	1.61616	2609	38	2513	40
1075ADARB1	1075	ADARB1	Cassette	68.1667	10.8496	10.158	0.42538	17.111	0.237574	4.34706	0.52999	16.3791	0.243368	5.71649	0.19017	76.7162	17.5887	86.8741	5.11446	93.8272	10.6917	91.2212	9.3694	93.0952	5.99036	92.5906	3.24263	93.75	77.7778	58.6207	92.7536	84.4156	83.4532	81.4815	100	100	100	92.3077	81.3559	90	89.2857	100	89.0411	95.3975	93.3333	3	45	8	28
1076SLC38A6	1076	SLC38A6	Cassette	96.1667	#N/A	-4.67551	0.0763614	-3.13172	0.231929	2.23646	0.233366	-2.30526	0.265401	-3.12398	0.507785	97.801	2.48955	93.1255	2.32086	94.6693	2.91846	95.362	1.12008	95.4958	1.71722	90.0016	6.63156	95.098	98.3051	100	93.617	90.5983	95.1613	98.0392	92.9688	93	95.3846	96.4706	94.2308	97.2973	95.3125	93.8776	82.963	96.1326	90.9091	5	97	2	116
1077MATR3	1077	MATR3	Cassette	761.833	#N/A	0.0484496	0.42265	0.0484496	0.42265	0	#DIV/0!	0.0484496	0.42265	-0.0816993	0.42265	99.9516	0.0839172	100	0	100	0	100	0	100	0	99.9183	0.141507	100	99.8547	100	100	100	100	100	100	100	100	100	100	100	100	100	99.7549	100	100	0	1084	1	687
1078TLK2	1078	TLK2	Cassette	677.556	#N/A	-0.0937315	0.349339	0.0454098	0.623466	0.169835	0.0392569	-0.038839	0.794124	0.0551276	0.474981	99.9239	0.131815	99.8302	0.0600667	99.9693	0.053163	100	0	99.8851	0.199086	99.8853	0.102024	99.7717	100	100	99.7877	99.8039	99.8989	100	99.9079	100	100	100	100	100	99.6552	100	100	99.8512	99.8047	1	437	0	532
1079SETD5	1079	SETD5	Cassette	79.4444	#N/A	-13.237	0.192579	-16.5062	0.0679804	-11.2711	0.253406	-7.92058	0.199362	2.92847	0.791442	39.4036	5.46315	26.1667	12.21	22.8974	9.1288	14.8956	6.82544	31.4831	6.945	29.0951	13.1393	40.9524	43.9252	33.3333	36	30	12.5	16.3934	33.3333	18.9655	20	7.14286	17.5439	24.6575	38.5417	31.25	14.2857	39.3548	33.6449	62	43	60	47
1080LEF1	1080	LEF1	Cassette	292.056	53.2225	44.7615	0.00181688	6.89928	0.672516	-47.1632	0.0477121	-6.20135	0.513694	-21.2829	0.05007	46.1278	5.04608	90.8893	1.77762	53.027	24.1457	43.7261	18.75	39.9264	13.3082	69.6063	9.00653	46.6292	50.9044	40.8497	92.3784	91.3681	88.9213	80.7175	36.3636	42	62.5	25	43.6782	51.2	25.2459	43.3333	73.8739	75.6859	59.2593	285	249	190	197
1081ZNF451	1081	ZNF451	Cassette	995	#N/A	0.229134	0.686948	0.191814	0.755767	0.879986	0.0205595	0.162598	0.787912	0.385263	0.00375804	98.2435	0.849755	98.4726	0.0797221	98.4353	0.488908	99.3526	0.2607	98.4061	0.442729	98.8579	0.0519161	97.8921	97.6258	99.2126	98.3871	98.4859	98.5449	98.9899	98.0666	98.2495	99.6094	99.0881	99.3603	97.9233	98.7931	98.5019	98.7996	98.8748	98.8992	25	1161	25	1028
1082CCNY	1082	CCNY	Cassette	453.556	#N/A	-0.0431779	0.42265	0	#DIV/0!	0.0431779	0.42265	0	#DIV/0!	0.0431779	0.42265	100	0	99.9568	0.0747863	100	0	100	0	100	0	100	0	100	100	100	100	100	99.8705	100	100	100	100	100	100	100	100	100	100	100	100	0	425	0	428
1084IP6K2	1084	IP6K2	Cassette	54.6111	#N/A	-0.804434	0.771882	-2.30819	0.108203	-1.76367	0.540012	-1.98331	0.0899838	-1.32575	0.637468	3.18539	1.13345	2.38095	4.12393	0.877193	1.51934	0.617284	1.06917	1.20208	1.04217	1.0552	0.988918	4.34783	2.08333	3.125	7.14286	0	0	0	0	2.63158	1.85185	0	0	1.85185	0	1.75439	1.96078	0	1.20482	66	3	47	1
1085GOLGB1	1085	GOLGB1	Cassette	117.556	#N/A	-0.955909	0.717007	2.97706	0.342797	6.07102	0.263638	-0.435024	0.831193	-1.04351	0.631764	3.639	2.97293	2.68309	3.04365	6.61606	3.72345	8.75411	6.86984	3.20398	1.19606	1.63958	1.48629	2.83688	1.14943	6.93069	1.18343	0.680272	6.18557	2.35294	8.26446	9.23077	1.19048	14.6067	10.4651	4.12371	3.63636	1.85185	2.89855	2.0202	0	137	4	86	1
1086TJAP1	1086	TJAP1	Cassette	1090.5	#N/A	-0.128925	0.106395	-0.0556489	0.61116	0.127738	0.320243	0.0893437	0.637397	0.00706091	0.921698	0.181843	0.086797	0.0529181	0.0463236	0.126194	0.148137	0.180656	0.16926	0.271187	0.275108	0.059979	0.103887	0.1638	0.105485	0.276243	0.0726216	0.0861326	0	0	0.0892857	0.289296	0.33557	0	0.206398	0.550055	0.263505	0	0	0	0.179937	1219	2	947	1
1087DYNC2H1	1087	DYNC2H1	Cassette	18	#N/A	0	#DIV/0!	0	#DIV/0!	0	#DIV/0!	0	#DIV/0!	0	#DIV/0!	0	0	0	0	0	0	0	0	0	0	0	0	0	0	0	0	0	0	0	0	0	0	0	0	0	0	0	0	0	0	28	0	22	0
1089PEX5	1089	PEX5	Cassette	210.833	#N/A	4.75442	0.393545	-7.61046	0.4104	-16.1609	0.0851121	-20.035	0.0417673	-24.8575	0.0207006	53.3753	1.50544	58.1297	7.62604	45.7649	12.7636	41.9688	9.43106	33.3403	7.72553	33.2722	2.63814	54.9902	52.0107	53.125	53.7037	53.75	66.9355	60.4938	38.8489	37.9518	33.3333	40.5405	52.0325	30.9623	41.9753	27.0833	33.0827	36	30.7339	230	281	179	194
1090SMPD1	1090	SMPD1	Cassette	19.2778	#N/A	#DIV/0!	#DIV/0!	#DIV/0!	#DIV/0!	-4.81481	0.281098	#DIV/0!	#DIV/0!	-0.938967	0.42265	#DIV/0!	#DIV/0!	100	0	96.9697	5.24864	95.1852	5.70178	100	0	99.061	1.62634	100	#DIV/0!	#DIV/0!	100	100	100	90.9091	100	100	100	88.8889	96.6667	100	100	100	100	100	97.1831	0	2	0	0
1094KIAA1328	1094	KIAA1328	Cassette	13.2222	#N/A	9.02362	0.536669	10.381	0.492225	-0.452381	0.970437	17.1823	0.283503	13.4365	0.139588	76.151	20.0425	85.1746	10.0323	86.532	11.8373	84.7222	16.8394	93.3333	11.547	98.6111	2.40563	84.2105	53.3333	90.9091	96	83.3333	76.1905	77.7778	100	81.8182	87.5	66.6667	100	80	100	100	100	95.8333	100	3	16	7	8
1095PRPF3	1095	PRPF3	Cassette	2814.33	22.2093	22.9678	0.0168442	8.8519	0.39538	-21.6549	0.0243999	-6.72116	0.0896795	-23.4824	0.0149001	17.3056	4.12684	40.2734	7.43632	26.1575	14.211	18.6185	3.01926	10.5845	2.88915	16.791	4.52897	15.2602	14.601	22.0557	31.971	42.5269	46.3223	42.5599	17.5397	18.373	16.6188	17.1451	22.0916	13.1821	11.0984	7.47283	15.732	21.7556	12.8853	3615	651	3018	516
1096POLB	1096	POLB	Cassette	199.944	#N/A	-3.2172	0.788681	-27.7527	0.00349042	-15.916	0.284764	-3.22378	0.441074	3.68745	0.777021	55.5651	5.64124	52.3479	17.7419	27.8123	3.72844	36.4319	13.0866	52.3413	2.74154	56.0353	10.8389	61.9403	53.5354	51.2195	68.75	54.7771	33.5165	25.731	25.5892	32.1168	25.228	33.2524	50.8152	55.3571	51.6667	50	68.5484	50	49.5575	51	83	46	53
1097EBF1	1097	EBF1	Cassette	31.3333	#N/A	0	#DIV/0!	-1.11111	0.42265	0	#DIV/0!	-4.7619	0.42265	0	#DIV/0!	100	0	100	0	98.8889	1.9245	100	0	95.2381	8.24786	100	0	100	100	100	100	100	100	100	100	96.6667	100	100	100	100	100	85.7143	100	100	100	0	22	0	8
1098PSMG4	1098	PSMG4	Cassette	63.2222	22.9798	10.262	0.291404	3.6409	0.768222	-10.597	0.536395	-7.14843	0.410682	-12.2853	0.225883	30.9456	5.06645	41.2076	12.5388	34.5865	18.3519	30.6106	23.2749	23.7971	11.7332	28.9223	4.43368	26.7123	36.5591	29.5652	35.7143	55.5556	32.3529	14.2857	50	39.4737	57.1429	13.6364	21.0526	18.75	15.4321	37.2093	31.7073	31.25	23.8095	107	39	59	34
1101PHF20	1101	PHF20	Cassette	287.667	#N/A	0.487993	0.197149	0.359439	0.529731	2.10333	0.00112817	-0.437958	0.300428	-0.253352	0.310175	0.871591	0.45135	1.35958	0.256814	1.23103	0.763471	3.46292	0.3225	0.433634	0.451391	1.10623	0.276867	0.608519	1.39276	0.613497	1.60772	1.09489	1.37615	0.609756	1	2.08333	3.30579	3.2491	3.83387	0.4	0	0.900901	0.909091	0.986842	1.42276	490	3	354	5
1103APP	1103	APP	Cassette	134.556	#N/A	-0.867213	0.188062	0	#DIV/0!	0.640456	0.28723	-0.45045	0.42265	-0.636915	0.605935	100	0	99.1328	0.763607	100	0	99.7732	0.392755	99.5495	0.780203	98.4959	1.74096	100	100	100	98.5612	100	98.8372	100	100	100	100	100	99.3197	100	100	98.6486	99.4898	99.5122	96.4856	0	147	0	91
1104DEPDC5	1104	DEPDC5	Cassette	107.722	#N/A	0	#DIV/0!	0	#DIV/0!	0	#DIV/0!	0	#DIV/0!	0	#DIV/0!	100	0	100	0	100	0	100	0	100	0	100	0	100	100	100	100	100	100	100	100	100	100	100	100	100	100	100	100	100	100	0	119	0	159
1106FLJ00338	1106	FLJ00338	Cassette	3578.94	#N/A	2.28576	0.0962156	0.358719	0.842435	-3.29252	0.0344512	0.756858	0.480257	-2.85364	0.220263	91.9822	1.33834	94.2679	0.140521	92.3409	2.54038	90.9754	1.11577	92.7391	1.00364	91.4143	2.8086	93.1346	92.2976	90.5143	94.1999	94.4295	94.1744	95.2633	90.6604	91.099	90.0256	90.6965	92.2042	93.2829	93.3534	91.5809	94.3096	91.2321	88.7012	387	5250	294	3523
1107MYNN	1107	MYNN	Cassette	506.389	#N/A	0.798835	0.598717	2.74784	0.11581	2.05133	0.142261	2.62534	0.125245	2.45408	0.109276	95.4549	1.85271	96.2538	1.55425	98.2028	0.487288	98.3051	1.07837	98.0803	0.500704	98.7078	0.206378	94.3396	94.4316	97.5936	94.6429	96.374	97.7444	98.2283	97.7032	98.6767	97.3019	98.1679	99.4455	98.2808	97.5104	98.4496	98.941	98.5486	98.6339	24	400	24	407
1108TXNDC11	1108	TXNDC11	Cassette	59	#N/A	-7.13493	0.282057	7.94911	0.319908	21.6981	0.0116622	21.2345	0.0229403	22.16	0.0210641	56.3179	7.71322	49.183	6.16817	64.267	9.29349	70.8811	5.8812	77.5524	4.3657	71.343	7.95041	52.1739	51.5625	65.2174	42.6471	54.902	50	54.7619	73.3333	64.7059	77.0833	70.1754	65.3846	82.0513	77.2727	73.3333	80.4878	66.0714	67.4699	33	36	31	33
1110NPTN	1110	NPTN	Cassette	4216.22	#N/A	0	#DIV/0!	0	#DIV/0!	0	#DIV/0!	0	#DIV/0!	0	#DIV/0!	100	0	100	0	100	0	100	0	100	0	100	0	100	100	100	100	100	100	100	100	100	100	100	100	100	100	100	100	100	100	0	2853	0	2196
1111CIN85	1111	CIN85	Cassette	103.833	#N/A	-0.0860155	0.957056	0.485709	0.856564	-1.89074	0.371477	-2.1183	0.588381	-2.85608	0.0186016	95.9429	2.4472	95.8568	0.181891	96.4286	3.57143	93.9661	2.86592	93.8246	5.49523	93.0008	0.764918	96.0526	93.4426	98.3333	96	95.9184	95.6522	92.8571	100	96.4286	92.0455	97.2603	92.5926	100	92	89.4737	93.0818	93.722	92.1986	3	73	4	57
1112ZNF326	1112	ZNF326	Cassette	148.167	#N/A	-1.03001	0.422703	-1.40545	0.47505	1.32803	0.31985	0.572234	0.368844	1.38045	0.304986	99.0286	0.693824	97.9986	1.75122	97.6231	2.77036	99.3266	0.647015	99.6008	0.691437	99.379	0.178114	98.2301	99.4845	99.3711	96.748	97.2477	100	94.4444	99.5238	98.9011	98.7097	99.2701	100	98.8024	100	100	99.4898	99.4737	99.1736	4	222	1	193
1113SEPT6	1113	SEPT6	Cassette	106.5	11.5475	7.24915	0.0739232	-22.3559	0.306971	-57.4935	0.0143439	-18.6539	0.235321	-37.4266	0.0404909	79.6749	4.14972	86.924	2.54226	57.319	28.5453	29.4305	13.137	61.021	19.4455	49.4974	14.1072	84.3137	78.3951	76.3158	87.7301	84.0764	88.9655	89.8305	36.3636	45.7627	28.2051	16.9492	43.1373	38.6667	74.026	70.3704	41.7476	65.7807	40.9639	16	86	35	127
1115SPAST	1115	SPAST	Cassette	100.667	#N/A	2.14671	0.554213	1.97238	0.559712	1.5496	0.556578	6.09904	0.155986	4.00749	0.145933	93.5222	4.79187	95.6689	3.04246	95.4946	1.79199	97.2185	2.87798	99.6212	0.65608	99.6764	0.560534	97.0803	95.4128	88.0734	94.6809	99.0826	93.2432	94.1176	97.5207	94.8454	94.2529	100	97.4026	98.8636	100	100	100	99.0291	100	4	133	5	104
1118MPRIP	1118	MPRIP	Cassette	921.5	#N/A	0.0834905	0.236569	-0.15224	0.450717	-0.0716634	0.630457	0.00614599	0.945189	-0.0387987	0.597779	99.8658	0.0356042	99.9493	0.0878768	99.7135	0.28334	99.8776	0.212001	99.8719	0.134446	99.9105	0.0776804	99.8285	99.8994	99.8695	100	100	99.8478	100	99.4334	99.7072	100	99.6328	100	99.8839	100	99.7319	100	99.861	99.8704	2	1164	1	993
1119TPD52L1	1119	TPD52L1	Cassette	25.4444	#N/A	#DIV/0!	#DIV/0!	3.0303	0.42265	#DIV/0!	#DIV/0!	28.0303	0.357372	#DIV/0!	#DIV/0!	0	0	#DIV/0!	#DIV/0!	3.0303	5.24864	0	0	28.0303	40.9301	0.229885	0.398173	0	0	0	0	#DIV/0!	0	0	9.09091	0	0	0	0	0	75	9.09091	0.689655	0	0	3	0	1	0
1120PBRM1	1120	PBRM1	Cassette	1428.78	#N/A	5.92683	0.022318	4.86375	0.0508685	-6.05218	0.0144626	-1.23803	0.623456	-8.78005	0.153085	89.002	2.06757	94.9288	1.92778	93.8657	2.23595	88.8766	1.50707	87.764	3.39016	86.1488	6.96899	86.6261	90.3932	89.9866	95.6256	96.4114	92.7495	91.5939	96.064	93.9394	89.3782	87.1827	90.069	91.5053	84.8958	86.8908	79.5247	93.4178	85.5038	352	2280	215	2023
1121CPEB4	1121	CPEB4	Cassette	27.2222	#N/A	1.90476	0.42265	3.73784	0.192618	9.02116	0.446635	7.57576	0.42265	6.17226	0.193823	0	0	1.90476	3.29914	3.73784	3.3455	10.9259	16.5769	7.57576	13.1216	8.07702	5.63742	0	0	0	0	5.71429	0	0	6.45161	4.7619	0	2.77778	30	22.7273	0	0	6.66667	3.27869	14.2857	21	0	28	0
1122GOLGB1	1122	GOLGB1	Cassette	131.833	#N/A	-2.26358	0.488041	-2.25823	0.495709	5.89056	0.0811603	-3.86918	0.233197	-5.74524	0.0741768	16.759	3.92931	14.4954	3.2881	14.5008	3.42975	20.386	2.88546	12.8898	2.39461	8.75021	1.77566	20.8092	16.5049	12.963	15.6566	17.0455	10.7843	10.7527	15.2672	17.4825	23.1481	17.3913	20.6186	14.6789	13.8211	10.1695	10.0671	6.73077	9.45274	137	36	86	17
1125COPS7A	1125	COPS7A	Cassette	32.0556	#N/A	2.22222	0.42265	0.248366	0.927009	-2.12766	0.42265	-0.34188	0.924684	-3.53342	0.218198	97.7778	3.849	100	0	98.0261	1.96092	97.8723	3.68521	97.4359	4.44116	96.4666	3.45143	93.3333	100	100	100	100	100	100	98	96.0784	93.617	100	100	100	92.3077	100	100	96.2963	93.1034	1	14	0	23
1127KPNA1	1127	KPNA1	Cassette	37.3889	#N/A	13.1413	0.110567	4.63689	0.470617	-10.1217	0.0590971	-5.10443	0.454428	-8.22203	0.304398	19.7076	8.99768	32.8489	5.20116	24.3445	2.70079	22.7273	3.93648	14.6032	5.24531	24.6269	10.251	30	15.7895	13.3333	27.027	34.4828	37.037	23.8095	27.2727	21.9512	25	18.1818	25	14.2857	9.52381	20	13.6364	33.9286	26.3158	35	15	32	6
1128PBRM1	1128	PBRM1	Cassette	5654.94	#N/A	-1.46949	0.122229	-0.3574	0.762264	1.06408	0.0753668	1.18612	0.182934	1.30588	0.0450456	2.54987	1.05675	1.08038	0.587958	2.19247	1.57073	2.14446	0.205276	3.73599	0.359326	2.38626	0.511632	3.57283	2.61448	1.4623	1.46128	1.37664	0.403226	0.378788	3.10992	3.0887	2.23147	2.2919	1.91001	3.38073	3.72799	4.09924	2.86409	1.84647	2.44821	4912	182	6295	169
1129RIC8B	1129	RIC8B	Cassette	28.8889	#N/A	15.6753	0.0427081	15.8546	0.271834	-26.7265	0.144888	-6.75347	0.34704	-23.5984	0.00827379	59.4431	1.6632	75.1183	6.3315	75.2976	18.3054	48.3918	20.641	52.6896	9.60461	51.52	5.14047	61.2903	58.9744	58.0645	70.5882	72.4138	82.3529	93.75	57.1429	75	36.8421	36.1111	72.2222	59.2593	57.1429	41.6667	48.8372	48.2759	57.4468	12	19	16	23
1130PFDN5	1130	PFDN5	MulSkip	597.278	#N/A	5.52785	0.0973686	10.1115	0.273949	23.2841	0.00663527	10.076	0.359102	9.39544	0.332029	43.2781	1.94794	48.806	3.57159	53.3896	11.7798	72.09	5.69234	53.3541	14.7886	58.2014	12.8381	44.6328	41.0458	44.1558	51.3542	44.7236	50.3401	42.0382	65.5556	52.5751	76.129	74.5614	65.5797	69.2748	40.0458	50.7418	71.2305	45.5633	57.8104	490	395	451	314
1132SPNS1	1132	SPNS1	Cassette	217.833	#N/A	0.157978	0.42265	0.0224765	0.919316	0	#DIV/0!	-0.143681	0.701301	-0.114155	0.42265	99.842	0.273626	100	0	99.8645	0.234695	100	0	99.6983	0.522489	99.8858	0.197723	100	99.5261	100	100	100	100	100	100	99.5935	100	100	100	99.095	100	100	99.6575	100	100	0	276	1	210
1133HNRNPR	1133	HNRNPR	Cassette	46.2222	#N/A	-0.581527	0.65376	-0.581527	0.65376	0.925926	0.685598	-1.50745	0.186017	1.59456	0.241077	1.50745	1.31755	0.925926	1.60375	0.925926	1.60375	1.85185	3.2075	0	0	2.52049	1.14942	2.43902	2.08333	0	0	0	2.77778	0	0	2.77778	0	0	5.55556	0	0	0	1.51515	3.77358	2.27273	80	2	47	1
1134ATAD2B	1134	ATAD2B	Cassette	41.2778	#N/A	2.03136	0.528989	1.46728	0.630866	-5.63528	0.0650334	-2.91764	0.372927	-3.6743	0.190833	4.5843	4.05309	6.61567	3.05401	6.05159	2.62468	0.980392	1.69809	1.66667	2.88675	2.94136	2.62609	0	7.69231	6.06061	7.04225	3.37079	9.43396	8.57143	6.25	3.33333	2.94118	0	0	0	5	0	0	5.05051	3.77358	32	0	36	3
1137ATG9A	1137	ATG9A	Cassette	27.3889	#N/A	20.9464	0.0457142	10.7762	0.266994	-12.6894	0.18385	-17.473	0.0604058	-39.5658	0.00650584	55.7582	2.7042	76.7045	8.92968	66.5344	12.3357	64.0152	10.3111	38.2851	8.56227	37.1387	9.61045	52.9412	58.3333	56	75	68.75	86.3636	75	72.2222	52.381	62.5	75	54.5455	39.5349	29.1667	46.1538	27.027	46.1538	38.2353	16	18	10	14
1138IL15	1138	IL15	Alt5Prime	147.556	#N/A	-12.3072	0.0769748	1.65667	0.868649	0.940426	0.832259	-12.8999	0.0511982	-10.5904	0.00707393	30.8008	6.30554	18.4936	0.368514	32.4575	14.504	19.434	6.76398	17.9009	3.31037	7.90319	1.75873	23.7037	35.7576	32.9412	18.2927	18.9189	18.2692	18.6813	31.0976	47.5936	25.7812	20.202	12.3188	20.5479	14.1892	18.9655	6.35593	9.81595	7.53769	206	64	106	59
1139MYO6	1139	MYO6	Cassette	645	#N/A	-0.521567	0.210096	-0.477246	0.246968	0.0122718	0.945777	-0.822914	0.10579	0.00817675	0.976576	0.822914	0.504542	0.301347	0.261893	0.345668	0.29983	0.313619	0.113801	0	0	0.309524	0.366543	1.40515	0.514139	0.549451	0.430108	0.473934	0	0	0.535332	0.501672	0.1868	0.406835	0.347222	0	0	0	0.214286	0	0.714286	421	6	387	2
1141PPFIA3	1141	PPFIA3	Cassette	19.3333	#N/A	-1.28205	0.42265	3.12655	0.408682	2.46914	0.42265	-1.28205	0.42265	1.51515	0.42265	1.28205	2.22058	0	0	4.4086	5.10385	2.46914	4.27667	0	0	1.51515	2.62432	0	0	3.84615	0	0	0	0	10	3.22581	7.40741	0	0	0	0	0	0	0	4.54545	14	0	16	0
1142USP4	1142	USP4	Cassette	524.667	#N/A	0.779279	0.160414	1.24925	0.150554	-0.480041	0.724783	0.397872	0.702736	-2.02672	0.00146542	95.4637	0.646667	96.243	0.31033	96.713	0.981677	95.7629	2.04268	95.8616	1.49096	94.2163	0.325331	94.9827	95.2096	96.1988	96.5969	96.0172	96.1149	96.4228	97.807	95.9091	93.5065	97.486	96.2963	96.2406	94.2177	97.1264	94.5839	94.0994	93.9655	29	549	24	477
1143MLLT4	1143	MLLT4	Cassette	102.333	-11.8772	-7.1646	0.0365222	-3.90838	0.441966	-2.36492	0.366734	-8.36463	0.0101081	-3.29465	0.20447	12.3543	2.28214	5.18972	3.10709	8.44594	7.03492	2.8248	2.53164	3.98969	2.17331	1.89507	1.80309	9.83607	12.9412	14.2857	8.77193	3.57143	3.22581	1.81818	7.69231	15.8273	5.74713	1.2987	1.42857	5.7554	1.5625	4.65116	0.3663	3.8835	1.43541	110	12	74	11
1144PXK	1144	PXK	Cassette	172.222	#N/A	-7.72442	0.157605	-9.08502	0.147161	-9.76736	0.0935367	-5.09962	0.454491	-3.41731	0.46468	44.4421	6.3439	36.7177	2.75037	35.3571	6.04623	26.9503	6.14047	39.3425	8.47539	33.3003	6.41453	37.7163	45.2915	50.3185	37.7682	33.5968	38.7879	32.4503	31.3131	42.3077	32.0388	20.1299	28.6822	36.3636	48.9051	32.7586	26.1062	38.4236	35.3712	180	109	122	101
1145PKM2	1145	PKM2	TwoMulx	1007.72	#N/A	9.05278	0.161583	2.32642	0.756925	-7.40137	0.268472	-10.0134	0.00890849	-16.6281	0.0410543	19.3899	1.82178	28.4427	7.38896	21.7163	11.2982	21.0413	6.69174	9.37645	2.72673	11.8145	3.71119	20.5257	17.2886	20.3554	22.4464	26.1843	36.6972	34.6491	13.7645	16.7353	13.4986	26.2654	23.3598	7.62125	12.5178	7.99031	7.89474	12.2746	15.2742	635	164	665	139
1146CLTCL1	1146	CLTCL1	Cassette	138.667	#N/A	0	#DIV/0!	0	#DIV/0!	0	#DIV/0!	0	#DIV/0!	0	#DIV/0!	0	0	0	0	0	0	0	0	0	0	0	0	0	0	0	0	0	0	0	0	0	0	0	0	0	0	0	0	0	0	162	0	114	0
1147SLC16A10	1147	SLC16A10	Cassette	26	-11.2839	6.26022	0.501658	3.35017	0.470927	-15.119	0.177669	10.0425	0.0850039	-11.803	0.295344	16.835	3.72689	23.0952	13.1858	20.1852	6.09425	7.97619	4.03183	26.8775	6.09915	11.2923	10.5265	17.7778	20	12.7273	17.8571	13.3333	38.0952	25	13.3333	22.2222	4.7619	6.66667	12.5	26.087	21.2121	33.3333	0	20.8333	13.0435	37	8	40	10
1148HSF1	1148	HSF1	Cassette	374.5	#N/A	0.377535	0.398738	0.0544336	0.828282	0.622324	0.474065	0.20522	0.600014	0.474037	0.614394	1.10561	0.312553	1.48314	0.589996	1.16004	0.259718	2.10547	1.17738	1.31083	0.527782	1.95718	1.32663	1.4531	1.01626	0.847458	2.01729	1.58228	0.849858	1.36986	1.24069	0.869565	1.25	1.61812	3.44828	1.80879	1.36612	0.757576	0.60423	2.01149	3.25581	746	11	487	5
1149ING4	1149	ING4	Cassette	3255.33	#N/A	0.0576539	0.953415	-0.150421	0.861559	-0.374275	0.666011	0.270914	0.724665	0.175572	0.845537	98.4094	1.0034	98.467	1.24868	98.259	0.978198	98.0928	0.478273	98.6803	0.715368	98.6426	0.717503	98.9081	99.0657	97.2543	99.3748	98.9833	97.043	97.2646	99.2201	98.2922	98.6289	97.9395	97.7099	99.4468	98.0304	98.5637	99.3939	98.5693	97.9646	43	3895	28	2969
1150PAN3	1150	PAN3	Cassette	277.611	#N/A	0.197833	0.188268	0.197833	0.188268	-0.157978	0.42265	0.197833	0.188268	0	#DIV/0!	99.8022	0.174327	100	0	100	0	99.842	0.273626	100	0	100	0	100	99.6711	99.7354	100	100	100	100	100	100	99.5261	100	100	100	100	100	100	100	100	0	358	1	303
1151PLCB1	1151	PLCB1	Cassette	45.3333	11.453	20.7555	0.0833712	2.53252	0.816467	-17.4743	0.113551	3.81991	0.677033	-10.7638	0.288402	37.2912	11.981	58.0467	3.95017	39.8237	13.0171	40.5724	11.8481	41.1111	8.3887	47.283	13.0993	23.4568	44.2308	44.186	57.6923	54.2857	62.1622	53.8462	37.5	28.125	44.4444	27.2727	50	40	50	33.3333	49.1935	59.322	33.3333	62	19	29	23
1152PIK3R1	1152	PIK3R1	AltStart	166.722	#N/A	-0.140056	0.42265	0	#DIV/0!	0.140056	0.42265	0	#DIV/0!	0.140056	0.42265	100	0	99.8599	0.242584	100	0	100	0	100	0	100	0	100	100	100	100	100	99.5798	100	100	100	100	100	100	100	100	100	100	100	100	0	252	0	158
1154MADD	1154	MADD	Cassette	102.111	#N/A	-2.25248	0.564974	-6.89597	0.0309677	-7.92017	0.12949	-10.0562	0.082076	-3.24327	0.43715	15.3224	1.30413	13.0699	5.65772	8.42645	2.71561	5.14978	1.34609	5.2662	5.57812	9.82668	2.57237	14.0625	16.6667	15.2381	13.2653	18.6275	7.31707	10.3448	9.61538	5.31915	3.6036	6.06061	5.78512	4.6875	11.1111	0	7.65306	12.6667	9.16031	55	9	75	15
1155MAPKAPK2	1155	MAPKAPK2	Alt3Prime	6488.89	10.7268	2.68396	0.158056	1.84389	0.506369	-0.0624053	0.969696	-1.33201	0.307411	-2.31628	0.188392	3.21925	1.6995	5.90321	2.04824	5.06314	3.83623	5.8408	1.71128	1.88724	0.0757784	3.58693	0.177731	1.98568	2.51429	5.15779	4.66996	4.77208	8.26758	9.47908	2.55309	3.15726	7.8125	4.96797	4.74194	1.96324	1.81169	1.88679	3.78126	3.43263	3.54689	6022	122	5118	132
1156SMARCB1	1156	SMARCB1	Alt5Prime	4792.78	-13.9063	-11.085	0.00665989	-0.764435	0.92689	8.7255	0.234804	1.82204	0.411821	2.09972	0.432568	74.4305	0.811893	63.3455	2.17737	73.666	12.7576	72.071	9.09747	76.2525	3.05373	65.4452	3.45958	74.6425	75.1153	73.5336	65.3001	63.7376	60.9987	59.0112	82.2906	79.6964	80.2727	73.6545	62.2857	74.5354	74.444	79.7783	62.0539	65.3124	68.9693	1986	5846	1726	5210
1159APAF1	1159	APAF1	Alt5Prime	96.2222	#N/A	-1.38419	0.255768	-0.97295	0.600048	1.95487	0.107935	0.805129	0.481827	-0.489612	0.804957	98.7047	1.53113	97.3205	0.281352	97.7317	2.48111	99.2754	1.25511	99.5098	0.849045	96.8309	3.00875	100	99.0991	97.0149	97.2222	97.6378	97.1014	95.082	100	98.1132	100	97.8261	100	100	98.5294	100	99.3671	93.5065	97.619	0	123	1	110
1161CAPRIN1	1161	CAPRIN1	Cassette	210.333	#N/A	0.0202662	0.922245	-0.572367	0.328707	-2.0094	0.162657	-0.0923155	0.762573	-0.543914	0.504498	99.8525	0.255465	99.8728	0.220363	99.2801	0.773969	97.8634	1.62103	99.7602	0.41536	99.3289	1.16245	100	99.5575	100	100	100	99.6183	99.3789	98.4615	100	98	96.1783	99.4118	100	99.2806	100	100	100	97.9866	0	297	1	225
1162RFX3	1162	RFX3	Cassette	67.3333	#N/A	0.119121	0.821531	0.0184647	0.975059	-2.99676	0.271247	0.401606	0.42265	-0.603548	0.435778	99.5984	0.695603	99.7175	0.48928	99.6169	0.663621	96.7208	3.46068	100	0	99.114	1.04661	98.7952	100	100	99.1525	100	100	98.8506	100	100	100	97.0588	93.1034	100	100	100	97.9592	99.3827	100	1	82	0	51
1163MYEF2	1163	MYEF2	Cassette	85	#N/A	-11.6368	0.0187016	1.75936	0.723169	11.9426	0.0422217	-10.4404	0.207834	-1.16031	0.71279	50.59	3.86507	38.9532	3.5507	52.3494	6.85255	50.8958	5.48757	40.1496	10.097	37.7929	3.63816	46.5753	54.2857	50.9091	39.0533	42.4528	35.3535	56	44.4444	56.6038	45.1613	56.0976	51.4286	42.6667	48.75	29.0323	39.7849	33.5938	40	78	68	32	38
1164SLC39A11	1164	SLC39A11	Cassette	207.889	#N/A	-1.25811	0.339329	0.143831	0.841433	1.47094	0.275134	0.637686	0.32213	0.713067	0.562004	99.1172	0.830404	97.8591	1.71822	99.261	0.820308	99.33	0.739484	99.7549	0.424522	98.5722	0.766257	98.3516	100	99	99.6815	97.6271	96.2687	98.3784	100	99.4048	100	99.4536	98.5366	99.2647	100	100	97.9339	99.422	98.3607	3	179	0	217
1165WEE1	1165	WEE1	AltStart	653.722	#N/A	-0.241925	0.536399	-0.0994601	0.653635	-0.385961	0.496271	-0.0655456	0.619292	0.12757	0.731988	99.9183	0.141507	99.6764	0.560534	99.8188	0.313777	99.2904	0.691974	99.8528	0.15646	99.8039	0.0514144	100	100	99.7549	100	99.0291	100	100	99.4565	100	98.6175	99.2537	100	99.8698	100	99.6885	99.7472	99.8473	99.8174	0	1832	0	1377
1166USP8	1166	USP8	Cassette	492.389	#N/A	-1.30355	0.718063	-1.2258	0.697671	-5.54661	0.211612	7.72709	0.0590996	5.97745	0.132159	37.2337	3.99329	35.9301	4.23919	36.0079	3.11098	30.3835	4.85539	44.9608	2.91605	41.9076	3.37264	41.5289	36.5385	33.6336	32.1569	40.5172	35.1163	32.4159	37.7649	37.8428	26.7477	28.5054	35.8974	48.307	43.6123	42.963	45.7393	40.5941	39.3893	283	201	264	152
1168CACNB3	1168	CACNB3	Cassette	96.9444	#N/A	0.836148	0.305819	-7.8922	0.415589	-9.89835	0.2503	-3.34865	0.410358	-3.19191	0.499554	95.5162	0.983524	96.3524	0.718745	87.624	13.4191	86.454	10.7127	92.1676	5.61068	93.1604	6.75456	94.5946	95.4023	96.5517	96.4539	95.5882	97.0149	98.7654	72.7273	91.3793	75	88.1356	96.2264	94.898	95.8904	85.7143	97.2973	96.8182	85.3659	4	70	4	83
1169ERAL1	1169	ERAL1	Cassette	1012.22	#N/A	0	#DIV/0!	0	#DIV/0!	-0.0253678	0.42265	0	#DIV/0!	-0.101775	0.192324	100	0	100	0	100	0	99.9746	0.0439384	100	0	99.8982	0.0909964	100	100	100	100	100	100	100	100	100	100	99.9239	100	100	100	100	99.8247	100	99.87	0	1175	0	1123
1170ODF2	1170	ODF2	Cassette	102.833	#N/A	0	#DIV/0!	0	#DIV/0!	0	#DIV/0!	0	#DIV/0!	0	#DIV/0!	0	0	0	0	0	0	0	0	0	0	0	0	0	0	0	0	0	0	0	0	0	0	0	0	0	0	0	0	0	0	165	0	165	0
1171FBXL20	1171	FBXL20	Cassette	907.5	#N/A	-0.868929	0.0523516	-0.0153763	0.947119	-0.0121793	0.988069	0.189694	0.512392	0.351969	0.387571	99.4036	0.267715	98.5346	0.433004	99.3882	0.265914	98.5224	1.20423	99.5932	0.366159	98.8866	0.456438	99.0983	99.514	99.5984	98.9496	98.5687	98.0856	99.2278	99.2416	99.6951	99.4371	98.9721	97.1581	99.4898	99.2899	100	98.3607	99.1199	99.1792	10	1099	4	819
1172EIF4G1	1172	EIF4G1	Cassette	108.278	#N/A	7.04377	0.216029	1.93245	0.641299	-1.69781	0.730939	-6.4271	0.158498	-5.56272	0.299317	79.8586	3.53109	86.9024	6.93987	81.791	5.53066	85.2045	3.52111	73.4315	5.151	81.3396	2.78665	81.9048	81.8898	75.7812	78.8889	90.9091	90.9091	80.6452	87.8049	76.9231	81.25	88	86.3636	74.7748	67.7419	77.7778	84.4311	79.021	80.5668	38	172	23	104
1173ALDOA	1173	ALDOA	Cassette	256.167	#N/A	0	#DIV/0!	0	#DIV/0!	0.254453	0.42265	0.275482	0.42265	0	#DIV/0!	0	0	0	0	0	0	0.254453	0.440725	0.275482	0.477149	0	0	0	0	0	0	0	0	0	0	0	0	0.763359	0	0	0	0.826446	0	0	0	457	0	381	0
1174RAB22A	1174	RAB22A	Cassette	617.222	#N/A	0.119496	0.420083	0.0625757	0.756756	-0.137451	0.220399	-0.00291708	0.986664	0.0506523	0.455428	99.7899	0.201792	99.9094	0.0803699	99.8525	0.255465	99.772	0.135236	99.787	0.200012	99.9601	0.0691437	99.5976	99.7722	100	100	99.8817	99.8466	100	100	99.5575	99.8611	99.6164	99.8384	99.7579	99.6032	100	99.8802	100	100	2	495	1	438
1175C17orf49	1175	C17orf49	Cassette	1129.06	#N/A	0.261518	0.233041	0.179319	0.528078	-0.426988	0.0615581	0.0792984	0.715045	-0.428907	0.00323252	99.2147	0.271976	99.4762	0.0777592	99.394	0.355079	99.0492	0.215101	99.294	0.219103	99.0473	0.0867808	99.0947	99.0234	99.5261	99.3877	99.5333	99.5078	99.8039	99.1803	99.1979	99.084	98.8189	99.2449	99.1323	99.5434	99.2063	99.1463	99.0112	98.9845	11	1204	10	1014
1178RRAGB	1178	RRAGB	Cassette	43.3889	-11.3291	-4.14769	0.389919	-4.21306	0.236274	0.992886	0.818786	3.07453	0.719877	9.25513	0.23938	9.42547	4.42988	5.27778	5.91217	5.21241	1.81829	6.27066	3.63088	12.5	12.5	14.5329	9.53104	4.34783	12.5	11.4286	4.16667	11.6667	0	6.45161	6.06061	3.125	2.17391	7.54717	9.09091	12.5	25	0	10.8696	7.37705	25.3521	22	1	21	3
1179SLC6A6	1179	SLC6A6	Cassette	174.111	#N/A	-0.331497	0.396866	-1.82794	0.151783	-0.380013	0.54428	-0.275147	0.652455	0.137572	0.73433	99.7584	0.238175	99.4269	0.523916	97.9304	1.41802	99.0468	0.82647	99.4832	0.895117	99.5644	0.386014	99.7512	100	99.5238	99.308	98.9726	100	98.6577	96.2963	98.8372	98.6111	98.5294	100	98.4496	100	100	99.4286	99.2647	100	1	401	0	235
1180SRPK2	1180	SRPK2	AltStart	797.611	-20.6024	-16.0265	0.0095235	-20.4545	0.00279816	-11.4725	0.0412572	-4.24324	0.503247	-0.269752	0.934918	44.1178	2.73871	28.0913	4.39505	23.6633	3.94734	16.6188	0.853354	39.8745	8.9523	27.8215	3.02228	46.2963	41.0433	45.0137	32.6379	27.7707	23.8653	24.4204	19.3922	27.1772	15.6342	17.0759	17.1461	48.7864	39.9549	30.8824	24.659	30.6806	28.125	580	500	599	417
1181DNAJC7	1181	DNAJC7	Cassette	189.778	#N/A	18.1778	0.0181679	2.33603	0.798769	-23.0763	0.00944934	1.6624	0.628983	-13.1418	0.0498969	10.242	2.03154	28.4198	5.40344	12.578	13.851	5.34349	2.19168	11.9044	4.89514	15.278	6.0958	11.6041	11.215	7.90698	22.2222	32.1429	30.8943	28.5714	4.6729	4.4898	3.22581	5.20231	7.60234	12.6829	16.3636	6.66667	13.0612	22.1719	10.6007	259	34	190	24
1182SSBP4	1182	SSBP4	Cassette	78.5	#N/A	0.171542	0.840542	-0.152625	0.888621	0.469484	0.42265	-0.339367	0.788608	0.224386	0.700211	99.359	1.11029	99.5305	0.813169	99.2063	1.37464	100	0	99.0196	1.69809	99.7549	0.424522	100	100	98.0769	100	98.5915	100	100	97.619	100	100	100	100	100	97.0588	100	100	100	99.2647	0	114	0	89
1184ARVCF	1184	ARVCF	Cassette	40.6111	#N/A	13.5115	0.233251	-5.29609	0.723189	-7.51508	0.620499	13.2917	0.205632	-5.12377	0.506129	39.3625	12.7211	52.8741	10.6482	34.0664	20.1416	45.359	21.086	52.6542	3.90886	47.7503	4.74231	53.5714	29.0323	35.4839	54.0984	41.6667	62.8571	42.3077	11.1111	48.7805	23.0769	48	65	50.8197	50	57.1429	52.0548	42.6667	48.5294	13	15	22	9
1185BCAS3	1185	BCAS3	Cassette	419.833	10.2071	-5.30076	0.0479664	9.51867	0.413884	5.01002	0.143621	3.97274	0.625528	4.51938	0.266523	14.4608	1.69487	9.16005	2.5532	23.9795	16.1101	14.1701	3.84007	18.4336	12.0015	13.6794	5.1199	13.2275	13.7615	16.3934	12.0712	8.10811	7.30088	7.9096	40.1294	23.8994	14.6341	17.757	10.119	11.4883	11.5207	32.2917	7.7728	16.8498	16.4157	328	50	282	45
1187CCDC66	1187	CCDC66	Cassette	31.9444	#N/A	-3.04878	0.896659	21.5333	0.269531	8.24695	0.680846	-14.4819	0.439678	-19.9306	0.356208	55.6129	24.7549	52.5641	28.9812	77.1462	3.75273	60.811	10.8499	41.131	13.9929	32.6335	8.19304	34.1463	50	82.6923	19.2308	66.6667	71.7949	75.7576	74.2857	81.3953	48.3871	68.4211	65.625	35	31.25	57.1429	23.8095	40	34.0909	27	14	19	19
1189EFNA1	1189	EFNA1	Cassette	69.3333	#N/A	23.3796	0.438445	1.44564	0.958409	-18.6376	0.0598461	-4.41221	0.876343	-29.3253	0.021174	48.1481	42.066	71.5278	8.41969	49.5938	8.38973	52.8902	1.01263	43.7359	13.8542	42.2024	10.4876	0	77.7778	66.6667	66.6667	81.25	66.6667	55.5556	40	53.2258	53.3981	53.5484	51.7241	42.1053	58.3333	30.7692	38.6707	54	33.9367	2	0	2	7
1190RBMX	1190	RBMX	Cassette	17975.4	#N/A	-0.302674	0.227252	0.153168	0.252987	0.572003	0.0732724	-0.0890411	0.554296	0.322934	0.223342	99.4998	0.168661	99.1971	0.305964	99.6529	0.0427656	99.7691	0.0908117	99.4107	0.169697	99.52	0.230742	99.3454	99.4741	99.6798	98.9694	99.0771	99.5449	99.6529	99.6102	99.6957	99.8104	99.665	99.8319	99.5266	99.2159	99.4897	99.7278	99.2717	99.5606	174	26409	135	25533
1193BAT3	1193	BAT3	Cassette	1190.28	#N/A	-0.105081	0.503004	0.0273551	0.879566	-0.628352	0.397368	-0.0353378	0.946766	-0.779303	0.00922714	99.3171	0.223396	99.212	0.0473626	99.3444	0.18956	98.5836	1.01907	99.2817	0.793887	98.4327	0.160469	99.1946	99.1817	99.5749	99.2391	99.1573	99.2395	99.2941	99.1851	99.5541	97.6945	98.3607	99.6957	99.4159	98.4293	100	98.5625	98.4823	98.2533	12	1478	10	1212
1194ARHGEF7	1194	ARHGEF7	Cassette	446.056	#N/A	0.0940291	0.42265	0	#DIV/0!	-0.0940291	0.42265	0	#DIV/0!	-0.0940291	0.42265	0	0	0.0940291	0.162863	0	0	0	0	0	0	0	0	0	0	0	0	0.282087	0	0	0	0	0	0	0	0	0	0	0	0	0	486	0	517	0
1196UQCRB	1196	UQCRB	Cassette	190.722	#N/A	-0.117944	0.720472	-0.090793	0.789674	-0.14556	0.42265	-0.263505	0.42265	-0.14556	0.42265	0.263505	0.456403	0.14556	0.252118	0.172712	0.299145	0	0	0	0	0	0	0.790514	0	0	0	0	0.436681	0	0	0.518135	0	0	0	0	0	0	0	0	0	251	2	143	0
1197NEK1	1197	NEK1	Cassette	284.222	#N/A	-1.07904	0.445502	0.199624	0.788593	6.47482	0.119149	3.86577	0.0928811	6.30262	0.0993697	2.84227	1.0686	1.76323	1.86697	3.0419	0.480639	8.23805	4.56523	6.70804	2.4196	8.06585	4.08472	3.96476	1.83727	2.7248	1.57068	0	3.71901	2.6738	2.86624	3.58566	3.60825	12.7358	8.37004	7.53968	3.9823	8.60215	11.7834	3.69318	8.72093	436	18	374	7
1199SHINC3	1199	SHINC3	Cassette	14.6111	#N/A	1.41414	0.807255	1.88034	0.736931	3.0303	0.42265	4.44444	0.42265	3.0303	0.42265	95.5556	7.698	96.9697	5.24864	97.4359	4.44116	100	0	100	0	100	0	100	100	86.6667	100	100	90.9091	100	100	92.3077	100	100	100	100	100	100	100	100	100	0	17	0	16
1200MBD1	1200	MBD1	Cassette	129.556	#N/A	-6.57382	0.330112	-1.47842	0.608399	6.83373	0.315408	-14.4682	0.00764705	-4.50553	0.473796	95.5349	3.75576	88.961	8.85116	94.0564	2.59805	95.7948	3.87897	81.0667	3.24547	84.4555	2.23411	97.5904	91.2	97.8142	78.7879	93.1973	94.898	96.0227	91.1111	95.0355	92.3567	95.0276	100	84.7826	79.6296	78.7879	85.8586	85.6287	81.8792	2	81	11	114
1201RSRC2	1201	RSRC2	Cassette	386.389	#N/A	-0.0613856	0.789347	0.624943	0.278826	0.0541077	0.847776	-0.106392	0.597272	-0.0310766	0.88499	0.218248	0.254307	0.156863	0.271694	0.843191	0.740695	0.21097	0.365412	0.111857	0.193742	0.125786	0.217868	0.157233	0.497512	0	0	0.470588	0	0	1.38889	1.14068	0	0	0.632911	0	0.33557	0	0	0.377358	0	635	1	400	2
1203TNFRSF8	1203	TNFRSF8	Cassette	18.7222	#N/A	3.34101	0.21526	-3.98499	0.448332	-1.96078	0.42265	0.871878	0.793123	-6.17034	0.0150505	96.659	3.23197	100	0	92.674	7.1499	98.0392	3.39618	97.5309	4.27667	93.8297	1.32615	100	96.4286	93.5484	100	100	100	100	85.7143	92.3077	100	100	94.1176	100	92.5926	100	94.4444	94.7368	92.3077	0	30	1	27
1205MAP4K1	1205	MAP4K1	Cassette	47.3333	#N/A	5.63141	0.589607	2.48667	0.728948	-15.6995	0.193939	-5.03354	0.473277	-6.88485	0.58808	38.4422	9.32604	44.0736	13.5862	40.9289	6.74088	28.3741	10.6084	33.4086	5.32642	37.1887	15.0304	33.3333	32.7869	49.2063	42.1053	31.5789	58.5366	48.6486	37.931	36.2069	16.129	34.7826	34.2105	36.1111	27.2727	36.8421	54.1667	31.8182	25.5814	58	29	41	20
1207C7orf44	1207	C7orf44	Cassette	172.278	#N/A	0.403272	0.434273	0.354599	0.520418	-0.106199	0.897283	1.59521	0.127259	-0.294611	0.553862	0.360822	0.432559	0.764094	0.661733	0.715421	0.736099	0.657895	1.13951	1.95603	1.15845	0.469484	0.406585	0	0.242131	0.840336	0	1.14286	1.14943	0	1.47059	0.675676	0	1.97368	0	0.657895	2.88462	2.32558	0.704225	0	0.704225	498	0	412	1
1208SPATA17	1208	SPATA17	Cassette	14.9444	#N/A	-1.93098	0.870145	-12.5008	0.531967	-31.6606	0.0167887	-24.6579	0.137858	-28.578	0.0531718	59.5378	15.8714	57.6068	10.4637	47.037	26.6744	25.9463	6.45025	34.8799	16.7292	29.0289	14.1734	45	76.4706	57.1429	46.1538	60	66.6667	33.3333	30	77.7778	21.4286	23.0769	33.3333	53.8462	22.2222	28.5714	45	24.1379	17.9487	11	9	4	13
1210GLG1	1210	GLG1	Cassette	1579.78	#N/A	0.274445	0.420579	0.440455	0.20247	0.0918911	0.785324	-0.383306	0.42347	-0.348439	0.52774	98.7093	0.418903	98.9837	0.317889	99.1498	0.185546	99.0756	0.440061	98.326	0.604354	98.6353	0.77124	98.226	98.9348	98.9672	98.7765	98.825	99.3497	99.3573	99.0919	99	99.0057	99.5465	98.6747	98.6928	98.6567	97.6285	98.7865	99.3197	97.7997	19	1052	16	1486
1211DPAGT1	1211	DPAGT1	Cassette	383.611	#N/A	-0.188486	0.403934	0.0162663	0.9265	0.165837	0.485149	-0.237475	0.587889	0.139443	0.506359	99.8752	0.216236	99.6867	0.272743	99.8914	0.188062	99.8525	0.255465	99.6377	0.627555	99.8261	0.179216	100	100	99.6255	99.5575	100	99.5025	100	99.6743	100	99.5575	100	100	100	100	98.913	100	99.642	99.8363	0	504	0	498
1212SYNCRIP	1212	SYNCRIP	Alt5Prime	1743.11	#N/A	-0.325749	0.33933	-0.494058	0.263434	0.0583279	0.819627	0.313341	0.430599	0.165619	0.598268	99.0571	0.379252	98.7313	0.356077	98.563	0.525199	98.7897	0.198457	99.3704	0.485135	98.8969	0.353827	99.391	99.1355	98.6447	98.9153	98.9578	98.3209	98.6193	98.0119	99.0578	98.9189	98.5612	98.8889	99.2822	98.9355	99.8936	99.0211	98.4978	99.1719	21	3427	25	2867
1213BAX	1213	BAX	Cassette	210.778	#N/A	6.13403	0.133951	3.51583	0.0223033	-4.78653	0.189727	-1.15142	0.365004	-5.29364	0.162667	5.11823	0.400135	11.2523	4.36004	8.63406	1.12274	6.46573	1.45766	3.96682	1.71501	5.95862	2.72056	4.71698	5.12048	5.51724	6.83761	11.3636	15.5556	9.87654	7.69231	8.33333	6.66667	7.8125	4.91803	2.32558	3.82775	5.74713	3.003	8.35821	6.51466	303	15	315	17
1215ELK1	1215	ELK1	Cassette	826.667	#N/A	5.08166	0.142061	3.12096	0.391953	2.08355	0.420565	3.37272	0.292857	2.61523	0.326305	85.3448	3.29591	90.4264	3.51468	88.4657	4.49957	92.51	1.45241	88.7175	3.52289	93.0417	1.15756	86.8702	87.6016	81.5625	86.3685	92.5069	92.4039	93.6611	85.9189	85.8173	91.0417	92.5424	93.9459	91.2763	90.1768	84.6995	94.3783	92.3683	92.3784	86	569	61	431
1216CCNL1	1216	CCNL1	Cassette	33.2222	34.1497	31.4812	0.0159773	21.2948	0.0728704	-24.1554	0.0108798	2.69029	0.899769	-20.243	0.0431134	51.3441	10.3198	82.8253	6.75094	72.6389	11.1829	58.67	6.38554	54.0344	31.7462	62.5823	9.32289	43.2432	62.963	47.8261	75.2941	88.3333	84.8485	76.6667	81.25	60	60	51.7241	64.2857	85.7143	54.1667	22.2222	62.8571	71.7647	53.125	21	16	10	17
1217C14orf94	1217	C14orf94	Cassette	229.333	#N/A	0.820536	0.150277	-0.266875	0.79377	-0.497494	0.475245	-4.02671	0.235608	-2.03201	0.255638	99.1072	0.635558	99.9277	0.125239	98.8403	1.47287	99.4302	0.986924	95.0804	4.18358	97.8957	2.23423	98.4076	99.2647	99.6491	99.7831	100	100	99.3377	100	97.1831	100	98.2906	100	98.6486	96.1165	90.4762	98.7013	99.6154	95.3704	10	618	4	540
1219PIGU	1219	PIGU	Cassette	1083.72	#N/A	-0.0767988	0.804651	-0.0361053	0.949334	-2.10239	0.141366	0.588428	0.116123	0.200908	0.769248	98.1023	0.410565	98.0255	0.284231	98.0662	0.807226	95.9231	1.56489	98.6907	0.176486	98.2264	1.01688	97.8085	98.5714	97.9269	98.0782	98.2797	97.7186	97.1583	98.703	98.3373	94.1846	96.3658	97.219	98.6214	98.5594	98.8914	98.0721	99.3116	97.2955	38	1696	24	1656
1220NUP98	1220	NUP98	Alt5Prime	598.389	#N/A	-7.09017	0.00225007	-0.99533	0.749079	5.7262	0.0213869	-2.24636	0.309667	1.59124	0.189094	15.6772	1.10407	8.58705	1.3132	14.6819	4.63694	14.3133	2.06444	13.4309	2.88273	10.1783	1.13593	14.4309	16.5327	16.0681	10.068	8.12854	7.56458	9.63303	15.6627	18.75	16.5899	13.7871	12.5628	10.2174	15.7895	14.2857	8.87656	10.9687	10.6897	842	142	727	144
1221BTN2A1	1221	BTN2A1	Cassette	59.3889	#N/A	11.2815	0.0382644	-4.10614	0.557727	-23.5996	0.0810852	-12.4268	0.220984	-9.89648	0.321107	63.2233	4.63119	74.5048	4.43876	59.1171	9.70723	50.9052	13.4368	50.7964	12.5033	64.6083	13.117	68.0556	58.8235	62.7907	70.7692	79.4118	73.3333	70	51.3514	56	55	35.8974	61.8182	57.6923	58.3333	36.3636	73.3333	70.9677	49.5238	23	49	21	30
1222TTC7B	1222	TTC7B	Cassette	194.167	#N/A	0	#DIV/0!	0.152207	0.42265	0.54321	0.217659	0	#DIV/0!	0.120773	0.42265	0	0	0	0	0.152207	0.26363	0.54321	0.529665	0	0	0.120773	0.209185	0	0	0	0	0	0	0	0.456621	0	1.0582	0.571429	0	0	0	0	0	0	0.362319	323	0	245	0
1223PUM1	1223	PUM1	Cassette	67.7222	14.7993	25.9904	0.0233241	12.9551	0.537785	-21.6121	0.0489751	1.13974	0.586716	-25.6424	0.0160487	11.0805	2.78296	37.0709	8.32412	24.0356	30.4057	15.4588	10.2061	12.2202	1.761	11.4285	5.05695	9.27835	14.2857	9.67742	29.2683	45.8333	36.1111	59.0909	8.19672	4.81928	26.3158	14	6.06061	11.9048	14.1176	10.6383	16.0714	12.1739	6.04027	88	9	48	8
1224NFIX	1224	NFIX	Cassette	35.7222	#N/A	-0.547195	0.874282	1.14904	0.853398	-2.36151	0.51183	-15.4634	0.296608	-8.43088	0.288766	91.9786	2.84429	91.4314	4.75758	93.1276	9.25135	89.0699	2.91165	76.5152	19.1899	83.0005	10.163	90	90.6977	95.2381	90.9091	86.9565	96.4286	96.7742	100	82.6087	88.2353	86.6667	92.3077	85	90	54.5455	90.4762	87.0968	71.4286	5	45	4	39
1225STK4	1225	STK4	Cassette	887.611	#N/A	-0.229351	0.951271	2.39354	0.53307	3.96192	0.298399	-8.0419	0.11056	-4.46642	0.211485	16.0842	5.41809	15.8549	2.46297	18.4778	1.98107	19.8168	4.86657	8.04232	3.7462	11.3885	4.30392	14.7465	11.4603	22.0459	14.9497	13.9726	18.6424	16.9717	20.7219	17.7396	17.663	25.3886	16.3987	3.94737	8.88252	11.2971	7.37542	10.8562	15.9338	555	96	479	62
1226PUM1	1226	PUM1	Cassette	454.278	-17.1704	-13.5277	0.0223577	-7.3202	0.24034	-13.7636	0.0182641	-12.713	0.0118423	-3.86454	0.314675	64.147	2.13978	50.6193	4.6399	56.8268	7.77568	36.8557	2.71767	51.434	3.68326	46.7548	3.40077	63.4615	62.4339	66.5455	47.3833	55.9353	48.5393	56.9966	64.5161	48.9676	37.5904	39.1304	33.8462	55.4688	50.5814	48.2517	50.33	46.3736	43.5606	171	297	142	236
1227PARK2	1227	PARK2	Cassette	34.7222	#N/A	-2.96602	0.101599	-0.490196	0.42265	0.807522	0.64544	-1.0101	0.42265	2.96602	0.101599	100	0	97.034	1.77578	99.5098	0.849045	97.8415	2.17408	98.9899	1.74955	100	0	100	100	100	98.2759	95	97.8261	100	98.5294	100	100	97.8723	95.6522	96.9697	100	100	100	100	100	0	30	0	18
1230DMD	1230	DMD	Cassette	78.2222	#N/A	0.328556	0.962765	5.80769	0.576195	-16.8853	0.134375	-3.28945	0.708938	-6.45049	0.309829	68.2622	8.4252	68.5908	7.75616	74.0699	13.9009	51.7054	12.6447	64.9727	11.3374	62.1403	5.3991	58.5366	72.9167	73.3333	62.3457	66.1538	77.2727	63.2353	89.7436	69.2308	65.1163	50	40	68.5714	74.0741	52.2727	66.6667	56.1644	63.5897	17	24	13	35
1231HNRNPD	1231	HNRNPD	Cassette	22349.9	#N/A	4.5459	0.276425	7.10894	0.00624924	0.374299	0.921101	-4.32725	0.0217508	-8.81195	0.1025	14.0072	1.50622	18.5531	5.35349	21.1161	0.696896	18.9274	2.76159	9.67995	1.38298	9.74115	0.576917	13.0485	13.2298	15.7433	13.6535	17.7386	24.2672	21.916	20.7927	20.6397	16.6773	18.0956	22.0093	11.2367	9.20969	8.59343	10.3145	9.74822	9.16073	47639	7149	35102	5352
1233INF2	1233	INF2	Cassette	158.667	-19.6182	-26.2137	0.0143425	5.04037	0.818903	22.2342	0.121888	9.4924	0.296219	17.5015	0.0420693	59.8413	4.30762	33.6275	7.96185	64.8816	33.3806	55.8617	15.9797	69.3336	11.7748	51.1291	5.9421	54.8673	62.3377	62.3188	42.5926	27.381	30.9091	26.8817	89.4737	78.2895	70.5455	58.1967	38.843	76.9231	55.7692	75.3086	54.3796	44.2708	54.7368	51	62	58	96
1234FAM48A	1234	FAM48A	Cassette	47.9444	-39.4689	-20.1173	0.0576092	2.30968	0.685973	25.2946	0.0429672	-7.64624	0.479169	-9.83594	0.283789	83.2486	5.53612	63.1313	10.3412	85.5583	7.28208	88.4259	2.8912	75.6024	15.0382	53.2954	9.04159	89.3204	81.9444	78.481	56.0606	75	58.3333	78.5714	93.1034	85	91.6667	86.1111	87.5	87.234	58.6207	80.9524	58.6957	42.8571	58.3333	11	92	13	59
1235SFRS7	1235	SFRS7	Cassette	1804.11	#N/A	0.895931	0.240603	-0.344703	0.752388	-4.1796	0.0292662	-0.625059	0.106649	-1.78435	0.114809	95.3384	0.395036	96.2343	0.953501	94.9937	1.62774	92.0547	1.6629	94.7134	0.33496	94.45	1.1827	95.6564	95.4627	94.8962	96.7416	95.1344	96.827	96.6082	93.353	95.0199	90.7032	91.5493	93.9117	94.5725	95.0957	94.4719	95.5278	94.6374	93.1848	179	3942	178	3745
1236BCL11B	1236	BCL11B	Cassette	1047.17	#N/A	-0.997182	0.588964	0.0380386	0.982774	0.7345	0.663059	2.10109	0.321539	2.64451	0.0631215	7.22064	2.51187	6.22346	1.4043	7.25868	1.25141	6.95796	2.26914	9.32173	1.97434	8.86797	0.702761	6.13648	5.43294	10.0925	4.9491	7.72901	5.99227	5.88822	8.34065	7.54717	8.06452	8.46154	4.34783	7.97386	8.40336	11.588	9.0708	8.0861	9.447	1912	125	1671	96
1238KIAA1830	1238	KIAA1830	Cassette	37.3333	#N/A	-8.37005	0.0150363	-2.87869	0.315761	-2.18746	0.769373	-1.0984	0.721564	8.51266	0.0139892	92.0792	1.19964	83.7092	2.49546	89.2006	3.76598	81.5217	11.1615	90.9808	4.563	92.2219	1.23762	90.6977	92.6829	92.8571	86.0465	84	81.0811	86.9565	93.5484	87.0968	83.3333	91.6667	69.5652	93.4783	85.7143	93.75	91.5254	93.6508	91.4894	4	39	3	38
1239NFAT5	1239	NFAT5	Cassette	648.722	#N/A	-9.92926	0.121013	6.92876	0.519873	17.5413	0.0197153	5.804	0.403378	9.69047	0.0512438	58.2097	6.6786	48.2805	0.8979	65.1385	14.9132	65.8218	4.66716	64.0137	8.36905	57.971	4.18184	52.1739	57.0707	65.3846	49.2683	48.0594	47.5138	47.9821	75	72.4335	67.451	69.4561	60.5585	71.6446	55.0633	65.3333	62.7649	55.0725	56.0755	275	300	170	226
1240ING1	1240	ING1	AltStart	2896.56	#N/A	0.000922136	0.950891	-0.027029	0.617213	0.0177736	0.225091	0.00371446	0.846641	-0.0343812	0.0573799	99.9813	0.0166846	99.9822	0.0177557	99.9543	0.0791976	100	0	99.985	0.0259483	99.9478	0.0107318	99.976	99.9679	100	99.9822	99.9645	100	100	99.8628	100	100	100	100	99.9551	100	100	99.9396	99.96	99.944	1	4163	1	3117
1242UBTF	1242	UBTF	Cassette	1834.17	#N/A	-2.69042	0.0838	-5.76918	0.163542	-5.19856	0.0241376	-0.479298	0.819705	2.94781	0.282662	48.0035	1.54154	45.313	0.46019	42.2343	4.79375	40.1145	1.62684	47.5242	2.96297	48.2608	3.5158	46.6423	47.6906	49.6774	45.1232	45.8378	44.9782	46.9991	37.4121	42.2917	38.5657	39.9682	41.8095	48.7767	49.6552	44.1406	51.5165	48.7333	44.5327	1462	1278	1427	1301
1244ANK3	1244	ANK3	Cassette	106.222	#N/A	0	#DIV/0!	0	#DIV/0!	0	#DIV/0!	0	#DIV/0!	0	#DIV/0!	0	0	0	0	0	0	0	0	0	0	0	0	0	0	0	0	0	0	0	0	0	0	0	0	0	0	0	0	0	0	8	0	4	0
1245CARM1	1245	CARM1	Cassette	165.389	-11.5956	-7.79185	0.0878793	-19.2169	0.223204	-25.9055	0.048689	-9.62702	0.380173	-6.53671	0.341797	78.8683	1.46885	71.0764	4.60422	59.6514	19.1149	45.1709	11.8521	69.2413	14.9291	64.5397	8.92609	80.5195	77.707	78.3784	65.9574	74.8792	72.3926	79.1667	40.9639	58.8235	31.6667	50	53.8462	75.6757	79.8742	52.1739	69.4268	69.9552	54.2373	75	310	70	244
1247RALGPS2	1247	RALGPS2	Cassette	214.444	#N/A	8.30495	0.324381	11.8117	0.200588	8.83801	0.137138	4.75493	0.535473	-1.791	0.857327	67.243	10.9907	75.5479	4.91002	79.0547	6.50773	84.386	6.45305	71.9979	2.76176	73.7569	14.7554	78.3019	67.1053	56.3218	77.7778	69.9187	78.9474	86.5385	74.7253	75.9003	81.4815	79.8956	91.7808	71.4286	69.5652	75	80.2905	56.8627	84.1176	23	83	25	51
1249HISPPD1	1249	HISPPD1	Cassette	651.944	#N/A	-7.36428	0.06397	10.7607	0.419791	6.44037	0.0506035	6.26486	0.144232	2.61213	0.415414	19.2076	3.88503	11.8433	2.99832	29.9683	18.4516	18.2837	1.16572	25.4725	4.51624	14.4555	3.93308	23.402	18.4885	15.7324	14.4674	12.4872	8.57538	9.32039	35.7414	44.843	17.5637	17.6587	19.6286	29.7727	20.7675	25.8772	17.0264	9.9278	16.4122	707	216	604	137
1250TEAD4	1250	TEAD4	Cassette	257.556	#N/A	-0.657404	0.508885	0.165641	0.241247	0.665813	0.505214	-0.359346	0.393104	0.522434	0.593294	99.8344	0.174159	99.177	1.42556	100	0	99.8428	0.272335	99.475	0.573086	99.6994	0.299409	99.8503	99.6528	100	100	97.5309	100	100	100	100	100	100	99.5283	99.5614	100	98.8636	99.4012	100	99.697	1	667	2	574
1251MBNL2	1251	MBNL2	Cassette	56.5	-28.2767	-11.785	0.041277	-0.936656	0.938103	7.68604	0.510348	0.0469461	0.988511	2.3729	0.555613	22.377	2.70607	10.592	5.26619	21.4404	18.3883	18.278	16.4936	22.424	4.48539	12.9649	3.48148	25.4902	20.5882	21.0526	7.31707	7.79221	16.6667	4.54545	41.0256	18.75	3.57143	15.1515	36.1111	26	23.8806	17.3913	11.5942	10.3774	16.9231	76	26	54	14
1252ODF2	1252	ODF2	Cassette	1328.5	#N/A	0.589497	0.374274	-0.428642	0.673337	-0.411516	0.484995	0.612597	0.305581	0.64324	0.302126	97.8955	0.6026	98.485	0.812306	97.4669	1.45583	98.0735	0.351843	98.5081	0.671709	99.1283	0.213269	97.5703	98.5909	97.5254	98.9835	98.9239	97.5477	98.9177	96.0061	97.4768	98.452	97.7564	98.0121	98.1621	98.08	99.2823	99.359	98.9383	99.0875	57	2289	29	2029
1253MYO5A	1253	MYO5A	Cassette	232	#N/A	5.3596	0.196067	2.91901	0.517906	2.17843	0.240458	4.85989	0.225812	0.24876	0.841717	84.5124	4.95461	89.872	1.31658	87.4314	5.13855	92.0504	2.27054	89.3723	2.14417	90.1208	1.53149	78.8889	88.2353	86.413	88.6555	91.2698	89.6907	91.0714	89.6694	81.5534	90.4153	94.6429	91.0931	91.5584	87.2727	89.2857	89.9705	91.7219	88.67	38	142	26	195
1254BAT2D1	1254	BAT2D1	Cassette	636.389	#N/A	2.41475	0.0116393	-7.79318	0.363812	-1.49118	0.218968	-14.9056	0.0154556	-14.2589	7.77905e-05	90.3791	0.645595	92.7939	0.691949	82.5859	11.5766	91.3027	1.48766	75.4735	3.50479	78.535	0.346869	91.1153	90.1126	89.9094	92.0108	93.0481	93.3227	94.4162	71.281	82.0606	89.7196	91.5167	92.6718	78.125	76.7956	71.5	78.6775	78.7879	78.1395	94	964	79	720
1255MYB	1255	MYB	Cassette	242.611	#N/A	-0.731855	0.475741	-1.18398	0.314023	5.5651	0.346472	2.93871	0.282118	1.93631	0.23818	2.85415	0.557257	2.1223	1.42163	1.67017	1.53876	7.6874	7.9029	5.79286	3.50313	4.05861	1.91612	3.39367	2.88809	2.2807	3.7594	1.40845	1.19904	1.9802	0	3.0303	0	15.7895	7.27273	4.82759	2.87356	9.67742	5.88235	4.23163	2.06186	427	15	538	16
1256MDS1	1256	MDS1	Cassette	71.0556	#N/A	0.882899	0.801374	-0.433488	0.831484	-3.7931	0.31423	0.576817	0.837604	-1.18949	0.726863	3.66713	2.56973	4.55003	4.93972	3.23364	2.06458	0.756921	0.696189	4.24394	3.73268	3.36053	1.89319	6.52174	1.53846	2.94118	9.80392	3.84615	0	4.7619	4.05405	0.884956	0.900901	0	1.36986	5.71429	7.01754	0	5.45455	1.76991	2.85714	86	6	64	1
1257MPHOSPH9	1257	MPHOSPH9	Cassette	857.611	#N/A	6.73222	0.161562	2.223	0.653357	2.00464	0.687648	-11.0041	0.0450075	-14.2375	0.0490334	27.7319	5.14466	34.4641	4.39073	29.9549	6.03683	36.4687	6.61484	16.7278	2.8996	20.2266	6.91961	24.0487	25.537	33.61	29.6081	38.1543	35.6299	36	29.9383	23.9264	29.6167	36.9718	42.8177	19.6634	16.6546	13.8655	26.4475	12.7737	21.4585	1497	474	936	321
1260USP15	1260	USP15	Cassette	65.1667	#N/A	-12.2592	0.278993	-26.2385	0.0428732	-10.5362	0.269752	-2.2135	0.850412	11.5545	0.248007	75.0706	11.8623	62.8115	12.1313	48.8322	5.94746	52.2752	2.08624	72.8571	14.8461	74.366	7.68737	83.6735	80	61.5385	74.8344	63.0252	50.5747	47.541	43.6364	55.3191	54.0984	52.7273	50	64.2857	90	64.2857	69.3548	83.2168	70.5263	8	41	7	28
1262CLN3	1262	CLN3	Cassette	87	#N/A	0	#DIV/0!	-0.617284	0.42265	-0.925926	0.42265	-0.694444	0.42265	0	#DIV/0!	100	0	100	0	99.3827	1.06917	99.0741	1.60375	99.3056	1.20281	100	0	100	100	100	100	100	100	100	98.1481	100	100	97.2222	100	100	97.9167	100	100	100	100	0	139	0	95
1266DPP8	1266	DPP8	Cassette	874.722	#N/A	-3.38702	0.0455344	-2.25381	0.108006	-3.99795	0.172481	-5.46782	0.00539858	-4.70985	0.0671666	17.1429	1.00581	13.7559	1.60037	14.8891	1.51028	9.75791	3.45623	11.6751	1.2986	9.04602	2.59139	17.9173	17.5052	16.0061	14.9415	11.9355	14.3906	16.0331	13.1772	15.457	6.13811	10.1124	13.0233	10.4502	13.0366	11.5385	6.06061	10.3632	10.7143	1072	234	787	167
1267TMEM39B	1267	TMEM39B	Cassette	10.0556	#N/A	-4.7619	0.42265	-4.7619	0.42265	2.38095	0.42265	8.73016	0.495258	4.18301	0.185093	4.7619	8.24786	0	0	0	0	2.38095	4.12393	13.4921	17.5503	4.18301	3.64375	0	14.2857	0	0	0	0	0	0	0	0	0	7.14286	0	7.14286	33.3333	6.66667	0	5.88235	7	0	6	1
1268RAD51L3	1268	RAD51L3	Cassette	159.444	#N/A	9.40155	0.338668	6.35169	0.598384	-8.04392	0.433455	-5.8221	0.43832	-9.04928	0.359797	45.6245	2.44012	55.0261	13.0798	51.9762	17.6786	46.9821	8.81494	39.8024	10.4561	45.9768	5.82366	45.8084	43.0976	47.9675	51.7857	43.871	69.4215	69.6429	52	34.2857	57.1429	41.3793	42.4242	51.4286	36.8098	31.1688	52.6596	41.9872	43.2836	181	153	169	128
1269PAM	1269	PAM	Cassette	139.889	#N/A	0.10006	0.972912	-1.23428	0.57784	-2.748	0.346076	4.77653	0.0759976	-1.99892	0.468939	93.0737	2.75674	93.1737	3.88722	91.8394	2.18602	90.4257	1.24096	97.8502	1.4276	91.1748	0.838108	96.25	91.6667	91.3043	95	95.8115	88.7097	89.3617	93.4959	92.6606	89.2857	91.7476	90.2439	96.2025	98.7179	98.6301	91.7989	91.5033	90.2222	3	77	5	55
1271RASA1	1271	RASA1	AltStart	79.2222	-17.5982	-11.4457	0.103872	-12.0627	0.185732	-11.3155	0.23652	9.705	0.145968	-0.657196	0.810343	81.1536	7.29371	69.7078	2.01244	69.0909	10.4841	58.3924	11.804	90.8586	0.83448	69.0506	3.8542	75.8621	89.4737	78.125	67.5439	71.5232	70.0565	68.1818	80	59.0909	45.614	68.8889	60.6742	91.6667	90	90.9091	66.25	73.4463	67.4556	7	22	2	17
1276PTK7	1276	PTK7	Alt5_Cassette	502.722	#N/A	-0.546474	0.510661	-0.153898	0.9148	-0.801517	0.37236	-0.887762	0.149799	-0.239605	0.834211	97.638	0.13376	97.0915	1.191	97.4841	2.20204	96.29	0.553236	96.7502	0.686054	96.8519	1.42155	97.5385	97.5855	97.7901	98.419	96.1165	96.7391	100	95.9072	96.5451	95.8484	96.9106	96.1111	96.3134	97.541	96.3964	95.751	98.4568	96.348	16	634	12	485
1277BEND6	1277	BEND6	Cassette	39.1111	#N/A	1.74624	0.879145	11.4674	0.101906	2.23965	0.887868	-7.96187	0.0968797	16.6718	0.247023	24.1939	1.64784	25.9402	17.5254	35.6614	7.14345	28.1798	18.9547	16.2321	4.96461	42.612	10.846	22.7723	23.8095	26	15	16.6667	46.1538	42.8571	35.5556	28.5714	15.7895	18.75	50	19.5652	18.6047	10.5263	42.8571	31.6456	53.3333	78	23	48	15
1280PUM1	1280	PUM1	Cassette	180.667	#N/A	1.88891	0.0901193	1.5359	0.122715	-2.54422	0.143612	0.411984	0.679288	-3.23905	0.103334	96.8229	1.09079	98.7118	0.978343	98.3587	0.728581	96.1675	1.9888	97.2348	1.17413	95.4727	2.1395	98.0488	95.9596	96.4602	99.5816	97.6526	98.9011	99.2	97.931	97.9452	97.4619	97.1631	93.8776	95.9732	98.2955	97.4359	97.3451	95.9322	93.1408	4	201	8	190
1281CREBBP	1281	CREBBP	Cassette	11.6667	#N/A	2.08333	0.685598	4.16667	0.42265	-5.32407	0.551895	1.13636	0.837202	-0.138889	0.965826	95.8333	7.21688	97.9167	3.60844	100	0	92.5926	12.83	96.9697	5.24864	97.7778	3.849	100	100	87.5	93.75	100	100	100	100	100	100	100	77.7778	90.9091	100	100	100	100	93.3333	0	10	0	4
1282STXBP1	1282	STXBP1	Cassette	441.056	#N/A	-0.238176	0.744135	-0.076161	0.913046	0.430889	0.205756	-0.570151	0.506931	-0.850333	0.0685651	1.87764	1.05881	1.63946	0.41314	1.80147	0.19469	2.07035	0.197517	1.30748	0.836903	0.789127	0.048436	0.699301	2.18447	2.74914	1.75824	1.9802	1.17994	1.58103	1.87354	1.94986	1.92837	2.29592	1.98675	1.07991	0.607903	2.23464	0.840336	0.744048	0.782998	568	4	403	9
1283HMMR	1283	HMMR	Cassette	558.556	#N/A	-1.43966	0.390315	0.556636	0.81986	1.47076	0.0383773	-1.87721	0.288961	-1.20068	0.0416963	4.30764	2.28775	2.86797	0.539802	4.86427	3.2058	4.33873	0.629515	2.43042	0.615002	1.6673	0.425048	2.47863	3.57143	6.87285	2.64026	3.48432	2.47934	1.94805	4.34783	8.29694	3.67347	4.41767	4.92505	2.89634	1.73333	2.6616	1.5	2.15054	1.35135	1141	29	810	30
1284C17orf49	1284	C17orf49	Cassette	25.9444	#N/A	4.90076	0.518933	-8.30754	0.36763	-8.41176	0.351954	-8.37969	0.324063	-4.18185	0.376407	15.9554	10.562	20.8562	4.5421	7.64791	9.42822	12.4444	12.0247	7.57576	6.9433	16.6744	5.64438	18.5185	4.34783	25	21.5686	16	25	0	4.7619	18.1818	0	13.3333	24	13.6364	9.09091	0	19.2308	20.5882	10.2041	22	5	22	1
1287NEDD4L	1287	NEDD4L	Cassette	17.3333	#N/A	0	#DIV/0!	0	#DIV/0!	0	#DIV/0!	0	#DIV/0!	0	#DIV/0!	100	0	100	0	100	0	100	0	100	0	100	0	100	100	100	100	100	100	100	100	100	100	100	100	100	100	100	100	100	100	0	21	0	19
1288BAT2L	1288	BAT2L	Cassette	106.278	38.4764	24.4866	0.000422017	-3.19074	0.744016	-30.5913	9.11138e-05	9.90058	0.264874	11.0938	0.585292	21.8433	2.87641	46.3299	2.28807	18.6526	14.6189	15.7385	1.67072	31.7439	11.2808	57.4237	29.7835	18.8312	22.1374	24.5614	48.1132	43.75	47.1264	35.443	11.7647	8.75	17.3554	14.0187	15.8416	26.0504	44.7368	24.4444	31.25	89.8305	51.1905	125	29	102	29
1289PTPN6	1289	PTPN6	Alt3Prime	99.4444	#N/A	0.744879	0.42265	0	#DIV/0!	-0.564699	0.530857	0	#DIV/0!	-0.398874	0.649623	0	0	0.744879	1.29017	0	0	0.18018	0.312081	0	0	0.346005	0.306075	0	0	0	0	2.23464	0	0	0	0	0	0	0.540541	0	0	0	0.456621	0.581395	0	100	0	80	0
1291DAB2	1291	DAB2	Cassette	35.3889	#N/A	0	#DIV/0!	0	#DIV/0!	0	#DIV/0!	0	#DIV/0!	-0.387597	0.42265	100	0	100	0	100	0	100	0	100	0	99.6124	0.671338	100	100	100	100	100	100	100	100	100	100	100	100	100	100	100	100	100	98.8372	0	38	0	27
1292SSBP3	1292	SSBP3	Cassette	198.333	#N/A	0	#DIV/0!	0	#DIV/0!	0	#DIV/0!	0	#DIV/0!	0	#DIV/0!	100	0	100	0	100	0	100	0	100	0	100	0	100	100	100	100	100	100	100	100	100	100	100	100	100	100	100	100	100	100	0	202	0	125
1295MFN2	1295	MFN2	Cassette	422.889	#N/A	-2.55079	0.17642	-3.96806	0.0774975	-6.4595	0.013395	-1.21354	0.457643	-0.289644	0.890852	10.9197	2.16298	8.36896	1.47995	6.95169	1.92782	1.90946	0.346809	9.70621	1.23739	8.07931	3.0099	9.42184	9.93789	13.3995	9.77654	8.5044	6.82594	9.16667	5.65217	6.03622	2.16718	2.04604	1.51515	10.2703	10.5611	8.28729	7.8905	11.1792	5.16827	423	44	435	48
1296ACLY	1296	ACLY	Cassette	1740.56	#N/A	1.86045	0.0130192	-1.66539	0.444224	-3.85712	0.0265026	0.0834133	0.908781	-0.908351	0.0716594	97.3342	0.466358	99.1947	0.159338	95.6688	3.04598	95.3375	1.15023	97.4176	1.05339	98.2863	0.486039	96.7962	97.6224	97.5841	99.1895	99.0379	99.3565	98.9046	95.2447	92.8571	95.9368	96.0644	94.0114	98.3615	96.2813	97.6101	98.7288	98.364	97.7661	80	2417	51	2094
1297DAB2	1297	DAB2	Cassette	114.278	#N/A	-7.17952	0.0821703	-2.05222	0.362751	6.39198	0.108114	-0.758978	0.778919	6.40035	0.112582	96.3209	1.23971	89.1414	4.07974	94.2687	3.00171	95.5334	0.802265	95.5619	3.99821	95.5417	0.204859	95.302	95.9596	97.7011	91.8033	84.4444	91.1765	94.8718	91.0112	96.9231	94.6667	96.25	95.6835	92.2414	94.4444	100	95.3069	95.6835	95.6349	7	142	4	95
1298KIAA0621	1298	KIAA0621	Cassette	109.167	-29.2033	-20.4545	0.0586827	-4.27211	0.645252	25.5411	0.0483752	-0.776799	0.89004	17.89	0.145726	91.7656	4.51007	71.3111	10.3508	87.4935	13.4416	96.8522	1.38412	90.9888	7.78493	89.2011	13.3969	87.1429	96.1538	92	59.8592	74.0741	80	72.2222	97.5309	92.7273	95.6989	98.3871	96.4706	98.6111	83.0508	91.3043	96.5686	73.7374	97.2973	18	122	3	75
1299ANXA11	1299	ANXA11	Cassette	139.944	#N/A	1.31268	0.886427	12.9529	0.0830399	7.31631	0.43125	-9.40845	0.140854	-13.5564	0.203296	33.5409	7.27665	34.8535	12.7767	46.4937	6.43367	42.1699	4.52941	24.1324	3.77417	21.2971	7.20602	25.9804	34.1463	40.4959	34.1232	22.4576	47.9798	40.2778	53.125	46.0784	46.789	37.7358	41.9847	27.3973	25	20	13	24.9027	25.9887	151	53	108	56
1300CAMK2G	1300	CAMK2G	Cassette	193.222	#N/A	-8.07706	0.178273	-7.80657	0.18826	-1.70561	0.299324	-1.25506	0.799515	3.31538	0.231885	11.2501	7.05644	3.17307	2.13391	3.44357	2.13167	1.46746	0.362383	9.99507	3.32662	6.48844	3.32902	17.6471	12.4224	3.68098	5.60748	1.62602	2.28571	3.68852	5.44218	1.2	1.41844	1.13208	1.85185	11.9266	6.15385	11.9048	3.37838	10	6.08696	126	27	141	20
1301CPEB2	1301	CPEB2	Cassette	24.2778	#N/A	10.0794	0.383926	2.86049	0.856926	-10.9591	0.392524	-0.563492	0.971716	-13.1092	0.138905	26.7857	15.2571	36.8651	7.82491	29.6462	20.6014	25.906	17.1308	26.2222	20.7239	23.7559	9.38095	42.8571	12.5	25	31.4286	33.3333	45.8333	52.1739	25	11.7647	45.4545	13.5135	18.75	12	16.6667	50	15.9091	21.2121	34.1463	16	12	21	3
1302FKBP5	1302	FKBP5	Cassette	403.722	#N/A	-0.44822	0.585084	-0.153375	0.69689	-0.0920421	0.908138	-0.537079	0.392918	-0.0486911	0.950099	99.1565	0.532288	98.7083	1.14674	99.0031	0.327854	98.6162	0.534361	98.6194	0.794038	98.6596	0.426702	99.106	99.7122	98.6513	98.3146	97.8102	100	99.3421	98.9796	98.6877	98.1176	98.5507	99.1803	98.3437	99.5146	98	99.04	98.7406	98.1982	7	776	2	693
1303BBX	1303	BBX	Cassette	304.944	#N/A	-0.653604	0.210139	-0.519984	0.282756	0.140278	0.69461	-0.721648	0.193858	0.171814	0.540218	1.00534	0.622337	0.351732	0.381676	0.485352	0.229148	0.492009	0.429987	0.283688	0.491362	0.523546	0.203938	0.835655	1.69492	0.485437	0.297619	0	0.757576	0.469484	0.26455	0.722022	0	0.795756	0.680272	0.851064	0	0	0.429185	0.757576	0.383877	356	3	232	4
1309CD47	1309	CD47	Cassette	39.2222	10.9971	14.0992	0.141645	8.48582	0.317195	-8.94039	0.362402	-0.0708027	0.993223	-9.10912	0.0909321	73.2428	10.9351	87.3421	5.70355	81.7287	5.48606	78.4017	13.0199	73.172	7.90213	78.2329	3.06065	60.9756	76.7857	81.9672	82.1429	93.4426	86.4407	84	85.7143	75.4717	83.3333	88.2353	63.6364	80	64.5161	75	80	74.6988	80	16	25	13	43
1311TCERG1	1311	TCERG1	Cassette	396.389	#N/A	0.436424	0.953451	1.13698	0.863023	-0.0789896	0.992622	-2.13668	0.590913	-0.941302	0.892406	43.9017	5.40006	44.3381	10.623	45.0386	9.07031	44.2591	8.93813	41.765	3.05686	43.3968	1.08435	41.5115	40.1091	50.0843	38.3152	38.0952	56.6038	53.5971	35.5311	45.9877	37.0607	41.453	54.2636	41.2088	45.0617	39.0244	42.3529	44.5175	43.3198	534	379	439	294
1312DOCK3	1312	DOCK3	Cassette	129.111	#N/A	0	#DIV/0!	0	#DIV/0!	0	#DIV/0!	-0.854701	0.42265	0	#DIV/0!	100	0	100	0	100	0	100	0	99.1453	1.48039	100	0	100	100	100	100	100	100	100	100	100	100	100	100	100	100	97.4359	100	100	100	0	138	0	89
1313SNAP25	1313	SNAP25	Cassette	171.556	#N/A	0	#DIV/0!	0	#DIV/0!	0	#DIV/0!	0	#DIV/0!	0	#DIV/0!	100	0	100	0	100	0	100	0	100	0	100	0	100	100	100	100	100	100	100	100	100	100	100	100	100	100	100	100	100	100	0	284	0	249
1314DAZAP1	1314	DAZAP1	Cassette	962.833	#N/A	-3.6985	0.0262586	-3.67078	0.0536738	1.29553	0.225894	-4.49755	0.0461906	-3.12421	0.0975118	99.0364	0.15284	95.3379	1.09815	95.3656	1.55519	96.6334	1.12044	94.5388	1.75413	92.2137	2.01989	99.1852	99.0441	98.8798	95.843	96.0926	94.0781	93.6902	95.6434	96.7632	97.3886	97.1655	95.3461	96.1963	92.7019	94.7183	93.8907	89.9713	92.779	15	1826	18	1865
1317GGCT	1317	GGCT	Cassette	114.222	26.3343	28.3547	0.00282564	24.0407	0.0984236	-6.72948	0.390567	3.50161	0.527299	-24.9758	0.0312919	42.4836	5.56865	70.8383	4.82352	66.5243	15.2411	64.1088	10.4609	45.9852	6.73944	45.8624	9.90458	41.2322	48.5714	37.6471	65.3333	74.3243	72.8571	79.3651	70.5263	49.6815	62.5	75.2809	54.5455	48.7805	38.2979	50.8772	44.5714	56.3492	36.6667	124	87	72	68
1319DDAH2	1319	DDAH2	Cassette	415.222	#N/A	2.38278	0.196537	2.72798	0.151793	1.21326	0.248837	-15.9792	0.1211	-4.2153	0.0453008	96.2777	2.18759	98.6605	1.31347	99.0057	0.855789	99.8737	0.218693	80.2985	10.8937	94.4452	1.98777	94.898	95.1351	98.8	98.8399	97.2665	99.875	99.9139	98.8889	98.2143	99.6212	100	100	92.7835	75.3846	72.7273	94.7195	96.2815	92.3345	5	93	9	176
1320KCNIP2	1320	KCNIP2	Alt3Prime	127.167	#N/A	0	#DIV/0!	0	#DIV/0!	0.136612	0.42265	0.606061	0.42265	0	#DIV/0!	0	0	0	0	0	0	0.136612	0.236619	0.606061	1.04973	0	0	0	0	0	0	0	0	0	0	0	0	0	0.409836	0	0	1.81818	0	0	0	90	0	66	0
1321VCAN	1321	VCAN	Cassette	77.8889	#N/A	1.11987	0.0315154	1.11987	0.0315154	-15.4986	0.0263459	-0.740591	0.729752	-1.98413	0.42265	98.8801	0.352736	100	0	100	0	84.5014	4.44554	98.1395	3.22242	98.0159	3.43661	98.645	99.2857	98.7097	100	100	100	100	100	100	84.6154	88.8889	80	94.4186	100	100	94.0476	100	100	5	364	1	139
1322CERK	1322	CERK	Cassette	22.8333	#N/A	0	#DIV/0!	0	#DIV/0!	0	#DIV/0!	0	#DIV/0!	0	#DIV/0!	100	0	100	0	100	0	100	0	100	0	100	0	100	100	100	100	100	100	100	100	100	100	100	100	100	100	100	100	100	100	0	46	0	32
1323ZNF169	1323	ZNF169	Cassette	232.444	#N/A	-0.721799	0.274717	-0.234902	0.786208	0.741101	0.437732	-0.289878	0.622055	-0.174234	0.685132	1.51716	0.846087	0.795364	0.24257	1.28226	1.11075	1.53647	1.33186	1.22729	0.29847	0.62113	0.619204	2.13333	1.86567	0.552486	0.815217	1.0274	0.543478	0	1.89873	1.94805	2.3622	2.24719	0	0.943396	1.2	1.53846	0.625	0	1.23839	367	8	263	5
1330INSR	1330	INSR	Cassette	57.9444	#N/A	0.15681	0.867485	0.379797	0.743049	4.06001	0.11619	-0.537634	0.42265	2.20913	0.309274	0.537634	0.93121	0.694444	1.20281	0.917431	1.58904	4.75445	2.8318	0	0	2.90358	2.8209	0	0	1.6129	0	2.08333	0	0	2.75229	0	5.6338	7.04225	1.5873	0	0	0	5.6338	0	3.07692	45	0	41	0
1331ATP5C1	1331	ATP5C1	Cassette	4312.61	#N/A	-0.0155354	0.826543	0.0602011	0.287468	0.0312134	0.665389	0.0675616	0.249385	0.0215473	0.762702	99.8765	0.0729296	99.861	0.0886135	99.9367	0.0138772	99.8922	0.0744379	99.9441	0.00529034	99.8825	0.0736028	99.7923	99.9173	99.9199	99.9587	99.8382	99.7859	99.9342	99.9517	99.9243	99.9781	99.8513	99.8471	99.9479	99.938	99.9463	99.8529	99.9663	99.8284	13	6246	5	6041
1333SPTAN1	1333	SPTAN1	Cassette	2326.89	#N/A	1.34867	0.477161	-1.557	0.534834	-16.2967	0.10878	-8.27768	0.0165889	-11.4129	0.21479	95.5499	2.40207	96.8986	1.71281	93.9929	3.13796	80.6019	10.3626	87.2722	2.6697	85.4857	11.102	92.778	96.8507	97.0211	98.7061	95.2996	96.6901	92.9941	97.5087	91.476	89.1479	83.5821	69.0757	84.7938	86.9239	90.099	73.4679	95.3592	87.6299	189	2428	85	2614
1335ANKRD17	1335	ANKRD17	Cassette	153.833	#N/A	4.06111	0.21488	2.29206	0.568059	0.528061	0.90081	-4.4702	0.0586074	-5.74837	0.111922	13.5153	2.19188	17.5765	3.96421	15.8074	5.68667	18.1045	5.57963	9.04514	1.95596	11.8281	2.08054	11.8557	12.6904	16	19.5402	13.0137	20.1754	15.0685	21.8274	10.5263	12.2302	18.75	23.3333	9.16667	7.03125	10.9375	13.253	9.44056	12.7907	171	23	172	25
1338PRMT5	1338	PRMT5	Cassette	84.0556	#N/A	0.692457	0.190594	0.362424	0.496561	-2.84493	0.253217	-0.559005	0.493211	-0.914011	0.249955	99.3075	0.615311	100	0	99.67	0.571634	97.1551	3.10305	98.7485	1.09073	99.086	0.987111	98.8235	100	99.0991	100	100	100	100	99.0099	100	93.8462	100	97.619	100	98	98.2456	98.0392	100	99.2188	2	168	0	135
1339G18.1a	1339	G18.1a	Cassette	194.222	#N/A	-0.452763	0.474772	-1.03977	0.12932	0.247499	0.572926	-0.818182	0.480263	-0.926222	0.265631	99.5556	0.7698	99.1028	0.623971	98.5158	0.37811	99.3503	0.232088	98.7374	1.57702	98.1766	1.02425	98.6667	100	100	99.0909	99.7326	98.4848	98.0892	98.8095	98.6486	99.0937	99.5455	99.4118	99.2424	100	96.9697	97.6959	97.4811	99.3528	1	74	0	88
1341EMR2	1341	EMR2	Cassette	85	#N/A	0	#DIV/0!	0	#DIV/0!	-0.35461	0.42265	0	#DIV/0!	0	#DIV/0!	100	0	100	0	100	0	99.6454	0.614202	100	0	100	0	100	100	100	100	100	100	100	100	100	98.9362	100	100	100	100	100	100	100	100	0	63	0	36
1342CREB1	1342	CREB1	Cassette	2640.06	#N/A	-0.195039	0.393007	-0.104412	0.665401	-0.0942208	0.644574	-0.379888	0.146547	-0.168507	0.221608	0.953829	0.297575	0.75879	0.169472	0.849417	0.247489	0.664569	0.274532	0.57394	0.179122	0.590283	0.051718	0.753604	0.812108	1.29577	0.571919	0.801925	0.902527	1.13255	0.741427	0.674274	0.385728	0.934579	0.673401	0.395257	0.753498	0.573066	0.569414	0.55226	0.649175	3029	23	2687	22
1343TCF7	1343	TCF7	Cassette	1182.72	#N/A	-0.211081	0.657476	0.220411	0.555987	0.0025873	0.995849	-0.705916	0.121713	-0.336383	0.419893	0.838624	0.499309	0.627543	0.577404	1.05903	0.302637	0.63013	0.567492	0.132708	0.179312	0.29116	0.107638	0.481872	0.624756	1.40924	0.371747	0.222222	1.28866	0.879765	1.40845	0.888889	0	0.789474	1.10092	0.0614251	0.3367	0	0.312012	0.386847	0.174622	4337	21	2545	16
1344C11orf73	1344	C11orf73	Cassette	260.389	#N/A	-4.96322	0.038038	-1.31759	0.582651	-0.278139	0.899457	-2.94444	0.283178	-2.92	0.556993	92.4326	1.97705	87.4694	0.661254	91.115	3.19714	87.1912	3.33488	89.4881	3.43177	84.5494	7.22822	93.311	90.1685	93.8182	86.7133	87.7551	87.9397	89.5652	88.9881	94.7917	83.871	87.1622	90.5405	93.3086	86.6667	88.4892	91.7143	84.6743	77.2595	40	558	35	321
1346SMN2	1346	SMN2	Cassette	82.2778	#N/A	0.324235	0.656408	0.595238	0.42265	-0.394378	0.424828	-3.58777	0.225236	-1.65207	0.481582	99.4048	1.03098	99.729	0.46939	100	0	99.3346	0.603221	95.817	3.64375	98.0769	3.33087	98.2143	100	100	100	100	99.187	100	100	100	99.1803	98.8235	100	93.3333	94.1176	100	100	100	94.2308	1	55	0	66
1347PCTK3	1347	PCTK3	Alt5Prime	41.3333	#N/A	-1.23584	0.381474	-2.55125	0.376379	3.06554	0.0536208	1.8297	0.209089	0.679499	0.745362	98.1703	1.73381	96.9345	1.28164	95.619	3.83681	100	0	100	0	97.614	3.0111	97.9592	96.5517	100	97.6744	97.6744	95.4545	92.8571	100	94	100	100	100	100	100	100	100	94.2308	98.6111	1	48	1	28
1348PAN3	1348	PAN3	Cassette	79.9444	#N/A	17.654	0.00872445	12.2332	0.412624	-5.33934	0.629113	17.6702	0.124379	9.15358	0.232125	40.7738	3.13561	58.4278	4.76292	53.007	20.6255	53.0884	16.0676	58.444	12.3752	67.5814	9.44309	41.0714	43.75	37.5	55.3957	55.9701	63.9175	74.4681	33.3333	51.2195	35.8491	55.7692	67.6471	44.4444	67.9245	62.963	76.5766	68.4211	57.7465	66	46	45	35
1349EPB41	1349	EPB41	Cassette	252.444	#N/A	3.96895	0.484243	4.21362	0.414618	11.1424	0.130648	-1.26676	0.332572	-1.52242	0.77621	15.1134	1.34189	19.0824	8.05061	19.327	7.13529	30.2247	5.78917	13.8467	1.46954	17.5599	1.49321	16.2281	15.4882	13.624	10.4089	26.3158	20.5224	27.5449	14.7059	15.7303	27.1028	26.6667	36.9048	12.4567	13.6986	15.3846	17.8694	15.9363	18.8742	382	74	251	46
1351ITGA5	1351	ITGA5	Cassette	326.833	#N/A	0	#DIV/0!	0	#DIV/0!	0	#DIV/0!	0	#DIV/0!	0	#DIV/0!	100	0	100	0	100	0	100	0	100	0	100	0	100	100	100	100	100	100	100	100	100	100	100	100	100	100	100	100	100	100	0	92	0	93
1354ABR	1354	ABR	Cassette	89.6111	#N/A	-9.47277	0.36376	-6.04402	0.443776	-7.42307	0.507521	-0.414694	0.970444	4.04298	0.668775	42.6996	5.69166	33.2268	13.8963	36.6555	10.502	25.8037	10.7724	42.2849	16.6058	37.2698	3.57992	37.5	48.7805	41.8182	28.866	48.7805	22.0339	34.6939	48	27.2727	36.4964	25.9615	14.9533	61.4458	32.0755	33.3333	41.1765	36.4865	34.1463	55	33	63	60
1355STAT3	1355	STAT3	Alt3Prime	368.333	#N/A	-3.19297	0.457925	3.41453	0.619349	14.1227	0.0921328	7.31959	0.163663	8.12767	0.0333141	43.198	5.99609	40.005	1.82479	46.6125	9.06326	54.1277	8.29944	50.5176	3.98161	48.1327	3.36678	44.8529	48.1928	36.5482	42.0307	39.4945	38.4899	36.25	53.0612	50.5263	44.7761	60.6178	56.9892	45.9459	52.381	53.2258	50.4184	44.2664	49.7132	150	122	129	120
1356R3HDM2	1356	R3HDM2	Cassette	162.167	#N/A	1.98581	0.453169	-3.25965	0.16999	-8.50975	0.042106	1.7393	0.339002	-4.24072	0.150978	14.1104	2.24932	16.0962	3.40118	10.8507	2.50902	7.58644	3.65293	15.8497	1.54702	11.8555	1.48244	12.069	13.7405	16.5217	14.5161	13.7725	20	7.95455	12.3636	12.234	6.28571	4.7619	11.7117	16.9697	16.4948	14.0845	13.0435	12.3288	10.1942	153	21	113	18
1358PTDSS2	1358	PTDSS2	Cassette	413	#N/A	-1.9063	0.471007	-3.73352	0.133235	-10.0328	0.212364	0.813775	0.5292	-0.674539	0.865914	90.0039	0.463456	88.0976	3.74031	86.2704	2.67764	78.0648	9.83743	90.8177	1.84953	87.4231	5.25215	89.5052	90.4215	90.085	89.0863	91.2442	83.9623	89.3617	84.6743	84.7751	88.0851	77.6882	68.4211	90.6188	92.7586	89.0756	86.0412	93.228	83	70	597	50	472
1359MRPS11	1359	MRPS11	Cassette	202.222	13	-9.29526	0.170795	0.542149	0.954486	5.30442	0.424811	4.84211	0.299642	6.32681	0.414607	83.5261	2.10311	74.2308	7.87372	84.0683	14.4896	79.5353	6.66791	88.3682	6.06609	80.5577	9.08668	82.1192	82.5153	85.9438	83.1224	71.4286	68.1416	67.6471	95.0549	89.5028	85.5556	80.6818	72.3684	87.251	82.9384	94.9153	70.1245	86.7384	84.8101	81	372	57	269
1360CDK10	1360	CDK10	Alt3Prime	245.944	#N/A	0.817461	0.454852	0.663281	0.55451	1.15559	0.132795	-0.345496	0.74099	0.433498	0.593521	97.0454	1.43281	97.8628	0.86644	97.7087	1.03574	99.0184	0.40094	96.6999	0.841307	98.2963	0.962733	98.2716	97.3941	95.4704	97.0588	97.7492	98.7805	98.7013	97.7901	96.6346	98.7179	98.8636	99.4737	95.9184	96.5909	97.5904	99.1837	97.2727	98.4326	7	398	8	299
1361ATRX	1361	ATRX	Cassette	575.667	#N/A	0.340898	0.730592	0.492181	0.612202	-0.332673	0.710041	0.824067	0.299266	0.595029	0.49836	96.0847	0.9899	96.4256	1.24795	96.5769	1.19088	96.0929	0.657203	96.9088	0.609524	97.0206	0.289148	95.2448	95.8333	97.1761	97.3203	95	96.9565	95.3437	97.7204	96.6667	95.881	96.83	95.5679	97.5945	96.4286	96.7033	96.7078	97.2781	97.076	34	681	21	483
1362NF2	1362	NF2	Cassette	3006.17	#N/A	1.21985	0.287398	11.2626	0.0562845	14.9356	0.000719322	11.7681	0.0467051	10.7724	0.172694	78.619	0.730341	79.8388	1.45833	89.8816	4.9655	94.7745	1.98613	90.3871	4.71941	90.6112	9.05846	78.125	78.2741	79.4579	79.6015	78.5137	81.4013	85.1737	95.0698	89.4011	95.7031	96.1262	92.4941	93.7349	84.9893	92.437	95.5712	80.156	96.1064	560	2000	501	1805
1364KRIT1	1364	KRIT1	Cassette	29.1111	#N/A	2.00157	0.231641	-1.55399	0.538219	-1.66667	0.42265	-1.36381	0.568872	-2.78496	0.188703	97.9984	2.04195	100	0	96.4444	3.35548	98.3333	2.88675	96.6346	3.15261	97.215	2.45793	100	98.0769	95.9184	100	100	100	100	93.3333	96	95	100	100	96.1538	93.75	100	100	96.2963	95.3488	0	32	1	51
1365CLASP2	1365	CLASP2	Cassette	67.5	#N/A	0	#DIV/0!	0	#DIV/0!	0	#DIV/0!	0	#DIV/0!	0	#DIV/0!	0	0	0	0	0	0	0	0	0	0	0	0	0	0	0	0	0	0	0	0	0	0	0	0	0	0	0	0	0	0	101	0	105	0
1371KAT5	1371	KAT5	Cassette	42.1667	#N/A	0.846569	0.503155	0.630851	0.735328	-1.80302	0.21273	-0.956451	0.188085	-1.80302	0.21273	0.956451	0.842255	1.80302	1.72954	1.5873	2.74929	0	0	0	0	0	0	1.28205	1.5873	0	1.96078	0	3.44828	0	4.7619	0	0	0	0	0	0	0	0	0	0	77	1	62	1
1372TXNL4A	1372	TXNL4A	Cassette	811.889	#N/A	0.0722798	0.459031	-0.019048	0.774729	-0.124201	0.219937	0.0512781	0.687655	-0.0279737	0.770435	0.0519211	0.0899299	0.124201	0.122013	0.0328731	0.0569379	0	0	0.103199	0.178746	0.0962272	0.0948196	0	0.155763	0	0.243902	0.1287	0	0	0.0986193	0	0	0	0	0	0	0.309598	0.099108	0	0.189573	1350	0	1282	2
1375KCTD13	1375	KCTD13	Cassette	196.111	#N/A	-3.70083	0.0862151	-4.1644	0.0653972	-1.45301	0.480281	-1.97253	0.434895	1.70727	0.395837	7.80287	2.24861	4.10204	1.06961	3.63847	1.14378	2.64903	2.8635	5.83034	3.179	5.80932	2.71703	5.21739	8.88889	9.30233	5.22648	3.09735	3.9823	4.71698	2.43902	3.7594	0	5.6872	2.25989	9.09091	5.66038	2.73973	6.76692	7.91789	2.74314	218	12	123	12
1376MDM4	1376	MDM4	Cassette	116.833	#N/A	2.32428	0.595589	-7.89313	0.193596	-7.66998	0.126621	2.86891	0.51628	0.0385823	0.971953	95.5629	6.35066	97.8871	1.67888	87.6697	6.02581	90.2172	5.48704	98.4318	0.59696	97.9257	0.17955	99.4737	98.9796	88.2353	98.6111	99.0826	95.9677	93.6842	81.6327	87.6923	84.3137	91.1765	95.1613	98.4496	99.0196	97.8261	97.973	98.0769	97.7273	1	189	1	97
1378FXR1	1378	FXR1	Cassette	401.611	#N/A	-2.17181	0.151411	-3.37959	0.0217666	-1.38848	0.294966	9.83383	0.0521488	12.3445	0.00147254	5.70188	0.519105	3.53007	1.71951	2.32229	1.14245	2.14159	0.421883	15.5357	4.13479	15.8745	0.924889	5.66728	5.20095	6.23742	4.66531	1.55172	4.37318	3.54331	2.14425	1.27932	1.85676	1.94175	2.62626	11.2426	19.4915	15.873	14.8148	16.2896	16.5192	516	31	401	22
1381DNAJC5	1381	DNAJC5	Cassette	525.167	#N/A	5.33066	0.0928929	-5.9077	0.251991	-11.7858	0.00751039	-3.66547	0.308052	-5.48605	0.160311	13.4913	2.87747	18.8219	3.055	7.58356	6.47688	7.03615	2.09086	9.82579	4.46139	13.3359	4.41505	10.6776	16.4286	13.3676	16.482	22.2781	17.7057	14.9194	2.65487	5.17647	5.14706	6.6787	9.2827	9.04059	14.6277	5.80913	14.6465	16.9473	8.41393	435	52	351	69
1382ITGB4	1382	ITGB4	Cassette	10.6111	#N/A	0.961538	0.891618	5.27778	0.504814	-5.12821	0.42265	12.1032	0.145185	-5.12821	0.42265	4.16667	7.21688	5.12821	8.88231	9.44444	10.0462	0	0	16.2698	8.93518	0	0	0	0	12.5	15.3846	0	0	20	0	8.33333	0	0	0	7.14286	16.6667	25	0	0	0	10	0	16	0
1383ZUFSP	1383	ZUFSP	Cassette	622.833	#N/A	0	#DIV/0!	0	#DIV/0!	0	#DIV/0!	0	#DIV/0!	-0.0776096	0.42265	100	0	100	0	100	0	100	0	100	0	99.9224	0.134424	100	100	100	100	100	100	100	100	100	100	100	100	100	100	100	100	99.7672	100	0	650	0	605
1384GOLGA1	1384	GOLGA1	Cassette	658.667	#N/A	0	#DIV/0!	0	#DIV/0!	0	#DIV/0!	0	#DIV/0!	0	#DIV/0!	100	0	100	0	100	0	100	0	100	0	100	0	100	100	100	100	100	100	100	100	100	100	100	100	100	100	100	100	100	100	0	733	0	555
1386AF10	1386	AF10	Cassette	67.5556	17.3718	1.35071	0.691852	-1.24469	0.851331	-4.55464	0.65808	-8.83517	0.194981	-13.094	0.0213843	38.5814	4.04969	39.9321	3.6995	37.3367	9.64413	35.3774	15.1315	29.7462	8.19103	26.838	0.819895	39.0244	42.3913	34.3284	43.75	36.3636	39.6825	41.4634	44.2308	26.3158	20.9302	34.0909	51.1111	23.0769	27.2727	38.8889	26.9663	25.9615	27.5862	50	32	53	39
1390LRRC28	1390	LRRC28	Cassette	66.1667	#N/A	4.57108	0.662061	-4.1028	0.726705	-7.04213	0.443509	-5.32485	0.531455	-13.6573	0.194762	21.3505	11.059	25.9216	12.6219	17.2477	15.2328	18.8794	4.90777	16.0256	7.39267	12.2643	3.89808	31.5789	9.61538	22.8571	36	11.7647	30	0	28.8591	22.884	16.4474	15.6627	24.5283	16.6667	8.33333	23.0769	13.5135	7.89474	15.3846	39	18	47	5
1391STT3A	1391	STT3A	Cassette	685.556	#N/A	0	#DIV/0!	0	#DIV/0!	-0.0610501	0.42265	-0.0405515	0.42265	-0.0356125	0.42265	100	0	100	0	100	0	99.9389	0.105742	99.9594	0.0702373	99.9644	0.0616827	100	100	100	100	100	100	100	100	100	99.8168	100	100	99.8783	100	100	100	100	99.8932	0	1012	0	966
1392PATZ1	1392	PATZ1	AltEnd	113.278	#N/A	0.733254	0.914947	0.53622	0.927806	-0.944888	0.904951	-6.38506	0.20819	-3.69581	0.606642	75.7485	6.17398	76.4817	9.19036	76.2847	7.36685	75.5368	9.01001	69.3634	2.12512	72.7859	6.72586	75.6579	69.6203	81.9672	77.8947	84.8837	66.6667	83.871	69.1589	75.8242	83.6735	77.0833	65.8537	69.2308	71.5517	67.3077	65.4867	78.733	74.1379	37	115	48	110
1393HNRNPH1	1393	HNRNPH1	Cassette	2461.33	#N/A	-0.939227	0.179227	-0.305713	0.639781	1.06362	0.140457	0.163065	0.639282	1.08221	0.136229	98.9927	0.493249	98.0535	0.818271	98.687	0.897819	99.1171	0.333028	99.1558	0.215445	99.1357	0.327334	99.4201	99.105	98.453	98.5127	98.539	97.1087	97.6578	99.0938	99.3094	99.2272	98.743	99.3811	99.3856	99.1234	98.9583	99.473	98.8193	99.1147	25	4286	38	4208
1394KIFAP3	1394	KIFAP3	Cassette	403.167	#N/A	0	#DIV/0!	0	#DIV/0!	0.469167	0.0482231	0.182149	0.42265	0	#DIV/0!	0	0	0	0	0	0	0.469167	0.185217	0.182149	0.315492	0	0	0	0	0	0	0	0	0	0	0	0.677966	0.324675	0.404858	0	0	0.546448	0	0	0	561	0	417	0
1396UBAC1	1396	UBAC1	Cassette	102.5	#N/A	0	#DIV/0!	0.641026	0.42265	0.387597	0.42265	0	#DIV/0!	1.15807	0.184793	0	0	0	0	0.641026	1.11029	0.387597	0.671338	0	0	1.15807	1.00767	0	0	0	0	0	0	1.92308	0	0	0	0	1.16279	0	0	0	1.83486	0	1.63934	198	0	174	0
1397GFPT1	1397	GFPT1	Cassette	668.556	#N/A	-0.0371303	0.695943	-0.106143	0.191609	0.501815	0.0473879	-0.106143	0.191609	0.158161	0.177485	0.106143	0.0946611	0.0690131	0.119534	0	0	0.570828	0.236568	0	0	0.227174	0.117459	0	0.136612	0.181818	0	0.207039	0	0	0	0	0.676437	0.736196	0.29985	0	0	0	0.0976562	0.257069	0.326797	960	0	731	1
1398ARL13B	1398	ARL13B	Cassette	77.3889	#N/A	0.205761	0.42265	0	#DIV/0!	-0.205761	0.42265	1.85185	0.42265	0.429159	0.343106	0	0	0.205761	0.356389	0	0	0	0	1.85185	3.2075	0.634921	0.57231	0	0	0	0.617284	0	0	0	0	0	0	0	0	0	0	5.55556	1.11111	0	0.793651	94	0	93	0
1400PTPRF	1400	PTPRF	Cassette	33.0556	#N/A	0	#DIV/0!	0	#DIV/0!	0	#DIV/0!	1.51515	0.42265	0	#DIV/0!	0	0	0	0	0	0	0	0	1.51515	2.62432	0	0	0	0	0	0	0	0	0	0	0	0	0	0	0	4.54545	0	0	0	0	37	0	24	0
1402C1orf63	1402	C1orf63	Cassette	683.5	12.504	3.79689	0.0406553	3.14041	0.100608	-0.748033	0.68449	-0.0143973	0.997006	-2.65674	0.466108	89.4733	1.68422	93.2702	1.35657	92.6137	1.90996	92.5222	2.55812	89.4589	5.74766	90.6134	5.11193	89.4915	87.78	91.1483	93.5632	94.4563	91.791	92.6259	90.6977	94.5175	94.3864	89.6057	93.5743	82.8261	92.5754	92.9752	84.8904	94.7268	92.2231	62	528	60	431
1403BICD1	1403	BICD1	Cassette	18.8333	#N/A	-6.09711	0.604445	31.5404	0.0879197	30.5415	0.0178826	8.86905	0.469858	7.995	0.164912	31.1111	17.1053	25.014	4.4675	62.6515	17.2732	55.5556	9.6225	39.9802	5.7736	33.009	6.54508	16.6667	26.6667	50	20	26.4706	28.5714	45.4545	80	62.5	50	66.6667	50	42.8571	43.75	33.3333	40	27.027	32	40	8	11	4
1405LMO7	1405	LMO7	Cassette	208.111	#N/A	0.763957	0.572313	1.13833	0.539089	1.75242	0.207949	-6.60891	0.368539	1.55185	0.286378	96.3081	1.31454	97.0721	1.69275	97.4464	2.53193	98.8245	0.573231	89.6992	9.94254	98.6239	1.36017	95.4198	95.6863	97.8182	97.2028	95.3177	98.6957	100	94.9367	97.4026	99.4792	98.5816	98.4127	96.6667	78.3133	94.1176	99.6094	97.0721	99.1903	12	250	11	244
1407CD46	1407	CD46	Cassette	50.6111	#N/A	0.740741	0.42265	0.740741	0.42265	0	#DIV/0!	0.740741	0.42265	-0.666667	0.42265	99.2593	1.283	100	0	100	0	100	0	100	0	99.3333	1.1547	97.7778	100	100	100	100	100	100	100	100	100	100	100	100	100	100	100	98	100	1	44	0	43
1408MAPKAP1	1408	MAPKAP1	Cassette	134.444	#N/A	3.87764	0.209073	1.38428	0.580217	-1.86445	0.643116	5.2794	0.031664	1.05984	0.734435	90.5208	0.681831	94.3985	3.71168	91.9051	3.64325	92.534	5.21519	95.8002	1.95395	95.4583	3.41513	90.1961	90.0621	91.3043	90.2299	95.6204	97.3451	96.0526	89.2216	90.4412	87.931	91.4729	98.1982	98.0198	95.0413	94.3396	97.6744	91.5254	97.1751	20	184	16	145
1409CPEB4	1409	CPEB4	Cassette	68.8333	#N/A	-1.36054	0.42265	-1.8863	0.19615	-5.77196	0.094172	-0.952381	0.42265	-2.39942	0.462577	100	0	98.6395	2.35653	98.1137	1.70953	92.8675	3.65225	99.0476	1.64957	96.24	4.36884	100	100	100	100	100	95.9184	100	96.6667	97.6744	96.4286	93.0435	89.1304	97.1429	100	100	97.2727	100	91.4474	0	17	0	13
1413MECP2	1413	MECP2	Cassette	278.833	#N/A	-15.5848	0.0214243	-7.7773	0.444625	-9.04373	0.139629	1.15474	0.763235	9.13945	0.11977	52.4525	5.26532	36.8677	5.13735	44.6752	14.0044	27.824	6.62931	53.6072	3.08583	46.0071	6.08625	47.6923	58.1081	51.5571	42.5101	35.6322	32.4607	28.6645	54.6468	50.7143	20.3488	30.1333	32.9897	50.8571	53.0201	56.9444	39.4022	51.3889	47.2303	136	124	93	129
1415SR140	1415	SR140	Cassette	2071.5	#N/A	-5.6029	0.0706563	-2.21817	0.630761	6.86791	0.0530591	-0.931527	0.399441	2.95488	0.227536	97.2866	1.05956	91.6837	3.00411	95.0684	6.80502	98.5516	0.616766	96.3551	1.33243	94.6386	0.596821	96.1521	98.2505	97.4573	95.0563	89.2947	90.7001	87.2107	99.018	98.9766	98.9738	98.8372	97.8438	96.7593	94.8674	97.4386	95.0313	93.9518	94.9326	167	4173	63	3538
1416IQWD1	1416	IQWD1	Cassette	556.556	#N/A	0	#DIV/0!	0.106431	0.183579	0.400991	0.0828586	0	#DIV/0!	0.125156	0.42265	0	0	0	0	0.106431	0.0921973	0.400991	0.213422	0	0	0.125156	0.216777	0	0	0	0	0	0	0	0.161812	0.15748	0.34904	0.635593	0.218341	0	0	0	0	0	0.375469	823	0	566	0
1420Chk2	1420	Chk2	Cassette	206.722	#N/A	-0.202957	0.427725	1.03924	0.130085	0.602577	0.0321333	0.826101	0.377166	0.863532	0.00238613	0.544867	0.351009	0.34191	0.127052	1.58411	0.770576	0.944487	0.244468	1.37097	1.26744	1.20544	0.162595	0.234742	0.925926	0.473934	0.480769	0.231481	0.31348	0.787402	2.32558	1.63934	1.21951	0.862069	0.75188	0	1.6129	2.5	1.21951	1.03627	1.36054	425	1	321	3
1421YTHDC1	1421	YTHDC1	Cassette	417.278	#N/A	-5.90272	0.105115	-3.71466	0.155065	-7.91804	0.0497869	-7.64182	0.0270633	-5.93841	0.107523	90.6782	2.98506	84.7754	3.78777	86.9635	1.85809	76.8574	1.83327	83.0363	2.2483	78.837	3.15522	93.9954	89.8305	88.2086	87.5598	86.3043	80.4622	85.5422	86.2823	89.0661	76.1693	75.4678	78.9352	85.5124	81.1224	82.4742	82.3091	76.145	78.057	26	407	42	371
1422OXR1	1422	OXR1	Cassette	2287.72	#N/A	-10.011	0.0416733	-9.22858	0.0962727	-6.39113	0.0215258	-15.3562	0.0122203	-11.3655	0.00379803	31.9091	4.47385	21.8981	2.2418	22.6805	5.71355	15.507	1.19839	16.5529	2.5494	10.5326	2.35852	28.6486	30.0691	37.0095	23.1123	19.3112	23.271	17.8384	21.2209	28.9823	14.137	16.3606	16.0234	14.31	16.0233	19.3256	7.86925	12.3568	11.3718	1980	795	1214	522
1423C21orf33	1423	C21orf33	Cassette	215.5	#N/A	0.249213	0.591331	0.208264	0.52762	-1.47771	0.0618369	-0.366754	0.144228	-0.939383	0.42512	99.372	0.273729	99.6212	0.65608	99.5803	0.434183	98.1435	0.741113	99.0052	0.210128	98.6818	1.60359	99.3651	99.6491	99.1018	100	98.8636	100	100	99.6078	99.1329	98.8095	98.2759	97.3451	99.1968	98.7805	99.0385	100	96.8966	99.1489	2	313	1	284
1424MRRF	1424	MRRF	Cassette	46.1111	#N/A	0	#DIV/0!	-1.19048	0.42265	-1.33333	0.42265	0	#DIV/0!	0	#DIV/0!	100	0	100	0	98.8095	2.06197	98.6667	2.3094	100	0	100	0	100	100	100	100	100	100	100	100	96.4286	100	96	100	100	100	100	100	100	100	0	89	0	43
1425PAPOLA	1425	PAPOLA	Cassette	935.778	#N/A	-2.81555	0.57801	2.15781	0.662366	-0.69308	0.71556	5.81879	0.306402	0.246904	0.940804	40.1956	7.35867	37.3801	1.44342	42.3534	0.56691	36.687	2.63673	46.0144	3.28606	37.627	4.9796	45.1713	43.6728	31.7427	39.0419	36.6597	36.4387	42.5897	41.7066	42.764	36.5854	39.3731	34.1026	44.0367	49.8077	44.1989	33.1532	42.992	36.7358	528	435	365	283
1426EMR2	1426	EMR2	Cassette	48.6667	#N/A	17.085	0.0775841	12.087	0.134248	-7.68235	0.0329339	-3.10963	0.688198	-2.47292	0.138205	61.8446	9.10295	78.9297	1.84592	73.9316	4.02236	71.2473	3.19621	58.735	8.52558	76.4567	0.496637	62.069	70.8333	52.6316	80.5556	79.3103	76.9231	78.5714	71.7949	71.4286	74	67.7419	72	68.1818	56.4103	51.6129	76.1194	77.027	76.2238	22	36	14	34
1427FOXP1	1427	FOXP1	Cassette	211.278	#N/A	0.589924	0.541893	0.963227	0.224156	-2.46016	0.0634649	-0.285096	0.900566	0.10889	0.888018	95.4842	0.976928	96.0742	1.17712	96.4475	0.311497	93.614	1.18818	95.1991	3.41515	96.183	0.165983	94.4664	96.4143	95.572	96.7857	96.7213	94.7154	96.7742	96.1538	96.4143	94.964	92.7273	93.1507	98.6111	95.2055	91.7808	96.1722	96.0227	96.3542	14	239	9	242
1428RBM41	1428	RBM41	Cassette	271.333	#N/A	9.11651	0.347438	4.58916	0.606663	-1.65585	0.873012	3.05259	0.404712	-8.86618	0.358224	13.7397	1.7655	22.8562	12.9759	18.3288	13.094	21.2003	10.6672	16.7923	4.98987	13.99	0.18008	12.3839	13.099	15.736	9.38416	23.913	35.2713	33.3333	9.21409	12.439	10.6707	20.9302	32	17.7515	21.2329	11.3924	14.094	13.7821	14.094	283	40	272	41
1429RUFY3	1429	RUFY3	Cassette	670.667	#N/A	-0.606322	0.154575	1.0357	0.230764	0.222345	0.334714	2.19843	0.00917834	-0.592854	0.225341	3.47121	0.488272	2.86489	0.293013	4.50691	1.0694	3.08723	0.173805	5.66964	0.608928	2.27203	0.601206	3.68421	3.81679	2.91262	3.12283	2.5463	2.92553	3.69069	4.11255	5.71749	2.92553	3.06513	3.27103	5.30303	5.33333	6.37255	1.81818	2.95389	2.04403	366	14	252	10
1430NFATC2	1430	NFATC2	AltStart	1021.28	#N/A	0	#DIV/0!	0	#DIV/0!	0	#DIV/0!	0	#DIV/0!	0	#DIV/0!	100	0	100	0	100	0	100	0	100	0	100	0	100	100	100	100	100	100	100	100	100	100	100	100	100	100	100	100	100	100	0	1008	0	989
1432CD6	1432	CD6	Cassette	81.1111	-15.4627	3.614	0.496644	-37.6033	0.290663	-24.3068	0.275832	-4.9613	0.786889	-7.06474	0.0340777	86.3338	7.41047	89.9478	2.87022	48.7306	45.918	65.641	28.4003	81.3725	27.3282	82.8831	1.33081	78.5714	87.0968	93.3333	86.9159	90.3047	92.623	91.1917	0	55	76.9231	33.3333	86.6667	94.1176	50	100	84.375	81.8182	82.4561	3	11	4	27
1433FGFR2	1433	FGFR2	MulSkip	52.8889	#N/A	3.91215	0.255501	-9.97674	0.306464	0	#DIV/0!	-8.76709	0.121095	-2.29452	0.212455	96.0879	4.29663	100	0	86.1111	12.7294	100	0	87.3208	6.14551	97.7055	2.19899	91.4894	96.7742	100	100	100	100	83.3333	100	75	100	100	100	92.9577	88.2353	80.7692	95.6164	100	97.5	4	43	1	30
1434SORBS2	1434	SORBS2	Cassette	18.7222	#N/A	-21.1862	0.277742	-7.76557	0.515509	-8.60215	0.639371	-6.18066	0.628254	6.53946	0.727564	46.455	9.51896	25.2688	25.0043	38.6895	15.8526	16.6667	14.4338	40.2744	17.5594	31.8083	16.5488	57.1429	43.3333	38.8889	25.8065	50	0	22.2222	53.8462	40	25	25	0	36.3636	59.4595	25	50	17.6471	27.7778	21	28	17	13
1435SKP2	1435	SKP2	AltEnd	181.444	#N/A	-9.59231	0.331707	2.22875	0.903328	-6.46667	0.380854	-0.360685	0.965326	-10.9513	0.316202	42.6561	12.3158	33.0638	8.0924	44.8848	26.3677	26.5971	8.00583	42.2954	4.19059	22.1124	13.8244	35.1648	35.9331	56.8702	41.9355	26.087	31.1688	14.5161	58.1818	61.9565	34.5679	26.6667	18.5567	42.4779	38.0165	46.3918	13.7168	38.0682	14.5522	295	160	230	129
1437BCL2L1	1437	BCL2L1	Alt5Prime	660.556	18.6042	9.56287	0.205506	5.29016	0.365342	2.34153	0.706491	6.9837	0.288749	-4.2477	0.53365	29.6684	2.45926	39.2313	9.1209	34.9586	7.86155	41.5728	2.84381	36.6521	8.50718	34.9836	5.37388	30.0554	31.9113	27.0386	49.7421	33.399	34.5528	25.886	39.759	39.2308	44.8276	39.5683	40.3226	37.2807	27.8481	44.8276	34.9057	40.396	29.6491	505	217	399	187
1438OSBPL9	1438	OSBPL9	Cassette	541.944	#N/A	-3.1592	0.0403747	-1.07205	0.741981	4.28268	0.0156759	2.04515	0.0715839	5.18006	0.0539736	86.6575	1.13422	83.4983	1.3951	85.5854	4.85066	87.781	0.912673	88.7026	0.846031	88.6783	2.59342	85.5098	86.6848	87.7778	85.0799	82.4427	82.9721	80.9028	90.5882	85.2652	88.7324	86.9128	87.6977	89.3993	87.7612	88.9474	91.6517	86.8833	87.5	81	478	49	319
1441THYN1	1441	THYN1	Alt5Prime	2835.39	#N/A	0.329666	0.239945	0.0930172	0.819053	-0.28666	0.238192	-0.00294412	0.991079	-0.086607	0.579596	99.2385	0.350196	99.5681	0.106171	99.3315	0.550017	99.2815	0.303302	99.2355	0.241551	99.4815	0.216766	99.1967	99.6077	98.911	99.4455	99.6292	99.6296	99.8891	98.7893	99.316	99.0014	99.2393	99.6036	99.0275	99.5004	99.1786	99.2622	99.6957	99.4867	37	4569	16	4062
1442TMEM167A	1442	TMEM167A	Cassette	92.5556	#N/A	0.643077	0.693589	-0.0175554	0.991422	-1.86288	0.478798	2.55256	0.184822	0.44749	0.7019	97.4474	2.22129	98.0905	1.32468	97.4299	1.40644	96.2276	3.66384	100	0	98.538	1.33993	94.8905	98.5507	98.9011	99.6198	97.3545	97.2973	96.3855	96.875	99.0291	92.6829	100	96	100	100	100	97.3684	98.2456	100	7	130	2	136
1443EHMT2	1443	EHMT2	Cassette	108.722	32.3934	23.4475	0.00491769	9.68237	0.162425	-24.5611	0.0921336	-14.9285	0.0407455	-26.6656	0.034034	63.2018	2.03253	86.6493	4.4953	72.8842	7.93935	62.0881	14.8028	48.2733	6.12668	59.9837	10.6222	62.8571	61.3636	65.3846	81.4815	88.8112	89.6552	81.9444	67.1429	69.5652	56.0976	51.2195	78.9474	54.7009	47.619	42.5	59.6491	70.7692	49.5327	78	132	68	108
1444ADD1	1444	ADD1	Alt5Prime	510.111	#N/A	0.218556	0.300865	1.0289	0.270987	0.266293	0.17643	0.594485	0.507474	0.0837944	0.737594	0.144613	0.250477	0.363169	0.192326	1.17352	1.19084	0.629462	0.204964	0.739098	1.28016	0.446963	0.34651	0	0	0.433839	0.399467	0.15528	0.534759	0	2.38095	1.1396	0.392927	0.740741	0.754717	2.21729	0	0	0.472441	0.0884173	0.780031	591	0	552	0
1445PARD3	1445	PARD3	Cassette	62.0556	#N/A	0	#DIV/0!	0	#DIV/0!	0	#DIV/0!	0	#DIV/0!	0	#DIV/0!	100	0	100	0	100	0	100	0	100	0	100	0	100	100	100	100	100	100	100	100	100	100	100	100	100	100	100	100	100	100	0	77	0	68
1446ZMYND8	1446	ZMYND8	Alt3Prime	122.833	10.7121	2.37994	0.634178	7.7829	0.266212	10.7159	0.0619415	11.6514	0.0527535	6.3845	0.218387	59.9805	5.69217	62.3605	5.64366	67.7634	8.46929	73.0763	4.09132	71.6319	4.50043	68.7449	5.03417	53.5088	64.2105	62.2222	60.119	68.7805	58.1818	59.4595	76.3889	67.4419	68.8889	77.0642	73.2759	70.229	76.6667	68	63.0682	70.5	72.6667	53	61	34	61
1447GNAO1	1447	GNAO1	AltEnd	81.1111	#N/A	-11.0507	0.183351	-8.58671	0.24663	8.04752	0.285472	2.55726	0.521933	12.1006	0.150258	94.1672	1.68377	83.1165	9.67662	85.5805	9.24326	91.1641	1.31869	96.7245	5.67338	95.2171	4.16151	95.977	92.6471	93.8776	92.6829	73.3333	83.3333	75	92.0863	89.6552	90.1235	92.6471	90.7216	90.1734	100	100	93.2271	100	92.4242	7	167	5	63
1448FAS	1448	FAS	Cassette	114.111	#N/A	-0.467981	0.414059	0.270136	0.836683	0.359329	0.746175	-6.11792	0.0708093	-1.35743	0.0733637	98.631	0.791778	98.163	0.129909	98.9011	1.90335	98.5223	1.67465	92.513	3.16045	96.8055	0.69808	98.773	99.3421	97.7778	98.2456	98.0132	98.2301	96.7033	100	100	96.7033	100	98.8636	90.4762	90.9091	96.1538	96.1039	96.8127	97.5	2	161	1	151
1449CUL2	1449	CUL2	Cassette	421.833	#N/A	0	#DIV/0!	0	#DIV/0!	0	#DIV/0!	0	#DIV/0!	0	#DIV/0!	0	0	0	0	0	0	0	0	0	0	0	0	0	0	0	0	0	0	0	0	0	0	0	0	0	0	0	0	0	0	732	0	579	0
1450GRIP1	1450	GRIP1	Cassette	20.7778	#N/A	0	#DIV/0!	0	#DIV/0!	0	#DIV/0!	0	#DIV/0!	0	#DIV/0!	100	0	100	0	100	0	100	0	100	0	100	0	100	100	100	100	100	100	100	100	100	100	100	100	100	100	100	100	100	100	0	12	0	13
1451EYA3	1451	EYA3	Cassette	278	#N/A	1.60769	0.731393	14.1439	0.146998	4.58079	0.433979	2.25735	0.783429	-4.56253	0.259125	31.127	6.18758	32.7347	4.2274	45.2709	11.159	37.3155	7.76717	33.3844	11.477	28.1722	4.27728	26.6667	28.5235	38.191	35.4037	34.9398	27.8607	33.7143	55.9846	46.114	42.4908	41.0714	28.3843	28.6885	25	46.4646	23.4192	31.7114	29.386	209	76	213	85
1452KIAA0595	1452	KIAA0595	Cassette	305.833	#N/A	-0.0345674	0.790547	0.0661376	0.42265	0.100705	0.42265	-0.182619	0.543551	0.000303328	0.9984	99.9339	0.114554	99.8993	0.174426	100	0	100	0	99.7512	0.430858	99.8996	0.173901	100	100	99.8016	99.6979	100	100	100	100	100	100	100	100	100	100	99.2537	100	100	99.6988	0	513	0	531
1453pp13759	1453	pp13759	Cassette	141.278	#N/A	4.58267	0.0474261	-11.2121	0.354358	-11.7546	0.092567	-7.75048	0.129968	-7.07665	0.0835998	92.8873	2.08194	97.47	1.86074	81.6753	16.2517	85.7154	7.01993	85.1368	5.68646	90.3933	4.21349	94.898	93.0233	90.7407	95.4167	97.9487	99.0446	98.2379	65.7534	81.0345	84.6154	79.3103	93.2203	88.5057	88.3333	78.5714	87.9433	95.2586	87.9781	5	93	6	80
1454CCDC82	1454	CCDC82	Cassette	125.556	#N/A	-0.0288339	0.995023	0.335887	0.930177	1.93969	0.750234	5.97208	0.350379	18.0767	0.0307044	12.6859	2.94861	12.6571	6.70241	13.0218	5.37334	14.5968	7.21466	18.658	8.52638	30.7338	2.50384	14.0496	9.30233	14.7059	20.354	8.10811	9.5092	7.78098	12.766	18.5185	6.52174	20.4082	16.8605	9.09091	25.4545	21.4286	27.8481	32.0225	32.3308	104	17	78	8
1455RAB3IL1	1455	RAB3IL1	Cassette	52.5556	#N/A	1.56392	0.187013	0.806345	0.502797	-1.56695	0.196674	-0.646533	0.705067	-2.10101	0.143897	98.4361	1.37186	100	0	99.2424	1.31216	98.433	1.42272	97.7895	2.33411	97.899	1.55336	97.8723	97.4359	100	100	100	100	100	97.7273	100	98.0769	100	97.2222	98.0198	100	95.3488	99.1304	96.1538	98.4127	2	92	2	76
1457ZNF346	1457	ZNF346	Cassette	1833.44	#N/A	0.5352	0.284345	-0.0649392	0.949057	0.237197	0.845098	-0.203534	0.544301	1.88523	0.0503798	1.27485	0.397867	1.81005	0.613918	1.20991	1.52982	2.04725	1.79353	1.07132	0.353241	3.69528	0.924978	1.00532	1.08741	1.73182	1.37426	1.54374	2.51216	2.97324	0.236827	0.419664	0.524345	1.59325	4.02414	0.87841	1.47901	0.856531	4.49	2.67994	3.91591	3348	34	2365	26
1459ZBTB20	1459	ZBTB20	Cassette	237.389	#N/A	1.13749	0.732229	0.552734	0.891196	4.1351	0.185294	-3.07388	0.363902	-1.51393	0.451371	13.3923	4.50225	14.5298	2.78711	13.945	4.78308	18.6649	3.45771	10.3184	1.90885	13.0159	0.933911	11.0294	10.5634	18.5841	12.5767	13.2911	17.7215	19.0045	9.49721	13.3333	14.6825	20.904	20.4082	9.5	12.5	8.95522	13.6213	11.9403	13.486	121	15	127	15
1460PAT1	1460	PAT1	Cassette	1238.78	#N/A	0.0576663	0.412677	0.106056	0.192194	-0.126269	0.332627	0.0753337	0.312482	-0.0343647	0.723957	99.8939	0.0947804	99.9516	0.0428305	100	0	99.8253	0.172889	99.9693	0.053212	99.9172	0.143334	100	99.8175	99.8643	99.9363	99.9186	100	100	100	100	99.8217	100	99.6543	99.9078	100	100	100	99.7517	100	0	1376	2	1094
1462PRDX5	1462	PRDX5	Cassette	716.556	#N/A	0.354413	0.125686	-0.0454274	0.819287	-0.0789342	0.658621	-0.366545	0.295075	-0.251235	0.0404371	99.5728	0.249668	99.9272	0.0631475	99.5273	0.202859	99.8483	0.26283	99.2062	0.441205	99.676	0.112611	99.5602	99.3296	99.8285	99.8942	99.8874	100	99.5595	99.3103	99.7122	99.5448	100	100	98.7063	99.3711	99.5413	99.5647	99.6732	99.7899	5	1132	6	889
1463AKAP8L	1463	AKAP8L	Cassette	2954.11	#N/A	0.085176	0.320816	0.0375902	0.294965	-0.113992	0.306059	-0.0419125	0.638066	-0.121005	0.229119	0.117533	0.0278749	0.202709	0.113056	0.155123	0.044556	0.0887161	0.124497	0.0756201	0.130978	0.081703	0.0937902	0.111982	0.147765	0.0928505	0.327869	0.172265	0.107991	0.131291	0.206526	0.127551	0.231036	0.0351124	0	0.22686	0	0	0.0401204	0.189095	0.0158932	3568	4	2703	4
1464XPO6	1464	XPO6	Cassette	51.3889	#N/A	-2.70556	0.489122	-2.70606	0.498028	2.57348	0.208986	-1.18839	0.794819	5.00254	0.107473	4.01325	5.54841	1.30769	1.13315	1.30719	2.26412	3.88117	2.49489	2.82486	4.8928	6.31023	3.3017	10.3448	1.69492	0	1.92308	2	0	0	0	3.92157	3.125	1.85185	6.66667	8.47458	0	0	3.1746	6	9.7561	52	6	58	1
1465LETMD1	1465	LETMD1	Cassette	921.333	#N/A	-4.03245	0.123511	-0.899418	0.375147	-2.6882	0.259227	-2.40486	0.269311	-3.75148	0.14795	93.4704	1.20522	89.438	2.89946	92.571	0.98191	86.7498	1.86005	91.0656	2.76465	85.6865	0.694782	92.2648	94.6752	93.4713	89.7774	92.1528	86.3837	91.7023	92.3744	93.6364	88.3772	87.1499	84.7222	89.627	89.3168	94.2529	85.0216	85.6301	86.4078	97	1157	50	889
1466ZNF821	1466	ZNF821	Cassette	341.556	#N/A	-2.04325	0.167879	0.811785	0.627602	4.42208	0.0773613	1.90911	0.452738	5.62098	0.0182514	4.14695	1.71967	2.1037	0.513004	4.95874	2.04773	6.52578	2.36376	6.05606	3.42519	7.72468	1.59942	2.98507	3.33333	6.12245	2.11055	2.61324	1.5873	3.08219	7.14286	4.65116	4.43548	9.09091	6.05096	6.33484	2.5	9.33333	7.18636	6.46388	9.52381	65	2	58	2
1467SNAPIN	1467	SNAPIN	Cassette	509.889	#N/A	0.23399	0.893659	1.07207	0.662124	-7.93196	0.0185237	-4.92451	0.0501962	-10.7058	0.11592	91.7052	1.59535	91.9392	2.32951	92.7773	3.46893	84.0072	2.67101	86.7807	2.41319	81.2334	7.3157	91.3851	93.4363	90.2941	94.3598	91.7448	89.7129	95.8065	88.993	93.5323	81.6377	83.4821	86.9018	86.8421	84.3373	89.1626	81.3688	88.4804	73.8509	51	541	34	484
1470FANCE	1470	FANCE	Cassette	69.1111	12.7323	2.6403	0.76311	-9.30042	0.308794	-17.1478	0.125731	-11.446	0.0664554	-8.2282	0.500357	80.5429	6.08801	83.1832	12.4074	71.2425	11.6953	66.0354	4.86654	69.0969	4.83655	74.955	14.6623	79.5699	87.0588	75	81.9672	71.4286	96.1538	83.871	69.0722	60.7843	61.9718	71.4286	64.7059	74.6667	66.6667	65.9574	72.1854	90.8046	61.875	19	74	11	74
1472HSF2	1472	HSF2	Cassette	959.5	-11.7346	-1.0322	0.896799	-16.2194	0.0661859	-18.3981	0.0792196	20.0186	0.0355971	21.4378	0.0424741	62.3595	8.64527	61.3273	9.61793	46.14	3.71015	42.9292	0.826149	82.3781	5.75145	82.7651	4.70221	68.2258	66.4213	52.4313	69.1693	64.2166	50.5959	50.0652	45.6641	42.6908	43.828	42.203	42.7567	75.7458	85.9917	85.3968	77.3476	85.1588	85.7888	394	846	365	722
1473MBD1	1473	MBD1	Cassette	561.444	#N/A	0	#DIV/0!	0	#DIV/0!	0	#DIV/0!	0	#DIV/0!	0	#DIV/0!	0	0	0	0	0	0	0	0	0	0	0	0	0	0	0	0	0	0	0	0	0	0	0	0	0	0	0	0	0	0	682	0	485	0
1474KIAA1631	1474	KIAA1631	Cassette	34.6111	#N/A	-5.56746	0.275209	7.94836	0.280566	0.129637	0.966526	-0.711329	0.884967	0.0617476	0.986506	11.7667	6.53432	6.19928	1.82662	19.7151	8.73567	6.32891	4.52003	11.0554	4.49295	6.26102	5.42382	4.34783	16.6667	14.2857	6.25	4.34783	8	10	26.9231	22.2222	11.5385	4	3.44828	11.7647	15.1515	6.25	0	9.52381	9.25926	44	2	35	7
1475PCDH19	1475	PCDH19	Cassette	121.5	#N/A	0.258613	0.401222	0.195646	0.917414	-1.72963	0.0176624	-1.19091	0.0342461	-0.568362	0.320371	1.47102	0.225793	1.72963	0.403509	1.66667	2.88675	0	0	0.280112	0.485168	1.16127	0.730635	1.29032	1.3986	1.72414	1.26582	1.92308	2	5	0	0	0	0	0	0	0.840336	0	1.20482	1.86916	0.409836	306	4	141	2
1476SLC25A36	1476	SLC25A36	Cassette	69.8889	#N/A	-1.96195	0.126947	1.45613	0.428209	2.65636	0.363392	14.5169	0.0962995	3.29276	0.022891	4.26651	1.38878	2.30457	0.345509	5.72264	2.41398	4.96092	3.94213	18.7834	8.60542	5.59733	1.04344	4	5.76923	3.0303	2.08333	2.12766	2.7027	8.33333	3.57143	5.26316	0.684932	5.74713	8.4507	10.9589	28	17.3913	6.76692	5.26316	4.7619	48	2	49	3
1477TRAF3	1477	TRAF3	Cassette	577.167	#N/A	0.0614762	0.921856	0.850416	0.173787	-0.111238	0.860985	-1.11696	0.433428	-0.624319	0.405897	98.3842	0.251006	98.4457	0.941639	99.2347	0.734462	98.3345	0.310098	97.2673	1.98784	97.8214	0.659448	98.1132	98.4308	98.6087	99.4413	98.3264	97.5694	98.5356	99.1684	100	98.2143	98.6867	98.1025	98.4375	98.3923	94.9721	97.8287	98.4772	97.1583	14	728	11	690
1478USP8	1478	USP8	Cassette	974.611	#N/A	-0.00951112	0.970715	0.0453064	0.850484	0.168204	0.442217	-0.123569	0.614507	-0.0385386	0.830511	99.5109	0.327439	99.5014	0.263999	99.5562	0.203563	99.6696	0.214964	99.3874	0.205458	99.4629	0.0986932	99.8619	99.2136	99.4573	99.794	99.2811	99.4291	99.7908	99.4521	99.4258	99.4314	99.8492	99.7283	99.5448	99.1549	99.4624	99.4475	99.5683	99.3728	1	723	6	757
1480SFRS11	1480	SFRS11	Cassette	20.9444	#N/A	-4.07925	0.209229	-4.07925	0.209229	2.46914	0.42265	-2.11847	0.515894	4.01697	0.0183014	4.07925	3.86729	0	0	0	0	2.46914	4.27667	1.96078	3.39618	4.01697	0.954391	4.54545	0	7.69231	0	0	0	0	0	0	0	0	7.40741	5.88235	0	0	4.7619	4.34783	2.94118	42	2	25	0
1481ITSN1	1481	ITSN1	Cassette	31.5	#N/A	-0.941936	0.805329	-1.4944	0.829103	-1.07835	0.875557	0.326583	0.935284	-1.71146	0.655553	94.4882	4.19232	93.5463	4.55897	92.9938	10.048	92.4679	9.90353	94.8148	5.01028	91.8348	4.13775	89.6552	97.1429	96.6667	93.75	98	88.8889	81.4815	100	97.5	96.1538	81.25	100	94.4444	90	100	94.7368	93.6709	87.0968	3	26	1	34
1483LRRFIP2	1483	LRRFIP2	Cassette	302.167	15.9854	26.5523	0.00614495	24.4874	0.0909614	11.9559	0.0526869	5.16242	0.656921	-3.16979	0.815785	50.6108	3.1924	77.1631	5.97143	75.0983	14.3048	89.119	3.64629	55.7733	17.1844	73.9933	20.2344	53.4271	47.1429	51.2626	70.2929	81.106	80.0905	86.9281	79.1667	59.2	90.1554	92.1348	85.0667	70.8	37.037	59.4828	89.6635	51.1494	81.1671	265	304	222	198
1487RBM5	1487	RBM5	Cassette	2350.67	-10.6	-3.47906	0.120507	-4.81394	0.0723883	-2.66719	0.243801	-7.88578	0.017942	-8.17599	0.0620968	85.7309	2.43515	82.2519	1.69457	80.917	0.381424	79.5847	2.78741	77.8452	2.545	74.0759	4.1994	86.784	87.4623	82.9465	84.0931	81.9048	80.7577	81.1961	80.4824	81.0726	82.7983	78.1332	77.8226	77.1321	75.7327	80.6706	69.4161	75.2438	77.5677	353	2318	333	2323
1488derp5	1488	derp5	Cassette	211.944	-25.4397	-14.1422	0.00603791	9.22293	0.528476	22.5201	0.00125537	1.95314	0.570908	6.30612	0.241557	16.3427	3.0509	2.2005	1.50661	25.5656	21.065	24.7205	2.90138	18.2958	4.48485	8.50661	6.70365	19.1617	16.763	13.1034	3.72671	2.16049	0.714286	1.2766	36.5854	38.835	26.5306	26.257	21.374	23.4375	16.2602	15.1899	15.2727	1.86722	8.37989	135	32	144	29
1489HDAC3	1489	HDAC3	Cassette	110.333	#N/A	0	#DIV/0!	-0.362319	0.42265	-0.333333	0.42265	0	#DIV/0!	-0.44955	0.184063	100	0	100	0	99.6377	0.627555	99.6667	0.57735	100	0	99.5504	0.390122	100	100	100	100	100	100	100	100	98.913	100	99	100	100	100	100	100	99.3007	99.3506	0	146	0	153
1490MYO18A	1490	MYO18A	Cassette	701.333	#N/A	-0.114582	0.267332	0.69695	0.388423	6.52117	0.0367179	0.704047	0.225093	2.73067	0.173459	0.114582	0.130358	0	0	0.811532	1.10421	6.52117	2.22612	0.818629	0.709504	2.73067	2.27752	0.0873362	0.25641	0	0	0	0	0	2.06897	0.365631	7.01107	8.46154	4.09091	1.25589	0	1.2	3.87812	0.107643	4.20624	1144	1	778	2
1491RARA	1491	RARA	MulSkip	65.1111	#N/A	0.595238	0.42265	0.595238	0.42265	-0.277778	0.42265	-0.854037	0.628079	-0.433065	0.183658	99.4048	1.03098	100	0	100	0	99.7222	0.481125	98.5507	2.51022	99.5669	0.375259	98.2143	100	100	100	100	100	100	100	100	100	100	99.1667	100	100	95.6522	99.3377	100	99.3631	1	55	0	38
1492SAT1	1492	SAT1	Alt5Prime	2340.33	14.4	-2.4505	0.437256	20.2446	0.258127	9.88828	0.0362981	-0.48772	0.784998	0.805301	0.784214	8.83427	1.85796	6.38376	4.29352	29.0788	22.4437	16.272	3.02079	8.34655	2.21351	7.18906	1.62424	6.87575	9.05512	10.5719	11.2576	4.73349	3.16023	3.17209	42.623	41.4414	18.75	17.1591	12.907	9.90099	5.81222	9.32642	5.59254	8.83968	7.13497	1544	114	924	92
1494PAK1	1494	PAK1	Cassette	32.7222	#N/A	9.11116	0.315413	-5.31012	0.559235	-9.21772	0.361435	3.35327	0.740801	-7.50075	0.42742	20.8376	10.8259	29.9487	8.27979	15.5274	9.55211	20.731	12.733	24.1908	12.2685	22.448	11.9357	14.8936	14.2857	33.3333	20.5128	36	33.3333	7.14286	25.9259	13.5135	16.6667	35	10.5263	13.3333	21.7391	37.5	10.4167	22.6415	34.2857	40	7	42	7
1495ORAOV1	1495	ORAOV1	Cassette	643.778	#N/A	-0.37972	0.504672	-0.978365	0.502622	0.079339	0.903946	0.0995815	0.715425	0.171965	0.784777	99.2006	0.302748	98.8209	0.795822	98.2222	2.0848	98.9002	0.713021	99.3002	0.320012	98.9928	0.632328	99.5475	99.0643	98.9899	99.2647	99.2958	97.9021	95.8549	99.7845	99.0272	99.3039	98.0769	99.3197	99.409	98.9399	99.5516	99.67	98.4177	98.8908	6	1320	8	847
1496SDCCAG3	1496	SDCCAG3	Cassette	236.111	#N/A	-3.96062	0.45406	2.08353	0.729891	-3.84991	0.449386	9.10412	0.0449448	-4.24516	0.438935	19.2561	4.18999	15.2955	6.92856	21.3396	8.52027	11.4456	3.11687	28.3602	2.08111	11.0503	4.84659	21.9595	14.4295	21.3793	22.5	14.7059	8.68056	11.5556	27.1255	25.3378	10.5691	14.9068	8.86076	30.6358	26.5537	27.8912	10.4167	16.1826	6.55172	231	65	255	43
1497BNIP2	1497	BNIP2	Cassette	2184.61	#N/A	-0.0932615	0.0658964	-0.16801	0.0255026	0.0752871	0.51666	-0.128831	0.0223519	0.0434329	0.308958	0.16801	0.0473827	0.0747482	0.0431765	0	0	0.150035	0.165313	0.0391789	0.0340016	0.118181	0.0479233	0.211491	0.117509	0.175029	0.0362976	0.121457	0.0664894	0	0	0	0	0.327256	0.12285	0.0565611	0.0609756	0	0.0631114	0.141011	0.150421	2831	6	2550	3
1498ZFYVE27	1498	ZFYVE27	Cassette	611.667	#N/A	0.287992	0.362153	-0.161518	0.496084	-0.189061	0.480912	0.0581187	0.852996	-0.339705	0.22944	0.364757	0.338812	0.652749	0.347466	0.20324	0.0290505	0.463687	0.227137	0.422876	0.379888	0.313044	0.178206	0.424628	0.669643	0	0.519481	0.391645	1.04712	0.230947	0.17301	0.205761	0.27137	0.405405	0.714286	0.533333	0.735294	0	0.122399	0.341297	0.475436	469	2	445	3
1500UBE3A	1500	UBE3A	Cassette	399.278	#N/A	0.168229	0.787423	-0.299572	0.73849	0.262312	0.774559	1.40799	0.395546	0.205505	0.828329	2.00581	0.238193	2.17404	0.93113	1.70624	1.344	2.43635	1.14834	3.4138	2.27246	2.37954	1.21562	1.92982	1.81488	2.27273	1.54143	1.73745	3.24324	3.24324	1.1236	0.75188	3.40909	2.73038	1.16959	5.70071	3.38462	1.15607	3.73281	1.38004	2.02578	559	11	541	10
1501ASPH	1501	ASPH	Cassette	211.056	#N/A	3.3703	0.210522	0.389527	0.574891	-3.43248	0.205639	0.295069	0.458081	-3.33571	0.21326	0.185185	0.32075	3.55549	3.21974	0.574713	0.995431	0.123001	0.213044	0.480255	0.519059	0.21978	0.380671	0	0.555556	0	1.63934	7.27273	1.75439	1.72414	0	0	0	0	0.369004	0.409836	0	1.03093	0.659341	0	0	210	0	179	1
1502RHOT1	1502	RHOT1	Cassette	318.611	#N/A	-5.12304	0.0840238	-0.0862609	0.981733	11.5219	0.0132097	0.20449	0.916938	4.48748	0.180161	84.0755	0.901848	78.9525	2.94659	83.9892	5.74342	90.4743	1.0497	84.28	2.92516	83.4399	3.71452	83.5853	83.5249	85.1163	79.3578	81.6754	75.8242	80.1527	90.5923	81.2227	91.6335	90.2017	89.5879	83.2461	82.0122	87.5817	82.9412	80	87.3786	76	387	43	218
1504MLL3	1504	MLL3	Cassette	307.778	#N/A	-1.3018	0.73828	-2.01696	0.659076	-2.90663	0.494828	12.7299	0.140412	5.17238	0.258346	14.2436	1.7531	12.9418	5.74273	12.2266	6.70923	10.0352	3.07043	26.9735	9.44328	18.1142	0.600678	15.4321	15.0685	12.2302	19.5719	9.52381	9.72973	4.69208	17.5549	14.433	13.4969	7.6412	8.96739	32.2404	16.0714	32.6087	18.806	17.8117	17.7249	274	50	310	55
1506PRC1	1506	PRC1	Cassette	62.5556	10.2225	-0.312146	0.930899	2.99785	0.522274	-1.50737	0.647065	-8.03205	0.112097	-5.71388	0.186009	85.5214	3.5579	85.2092	4.6238	88.5192	6.29722	83.7019	2.21208	77.4893	5.49071	79.4954	4.114	89.6296	83.4862	83.4483	90.4762	83.3333	81.8182	92	92.3077	81.25	85.7143	84.058	81.3333	83.7838	73.6842	75	75.5814	83.7838	79.1209	14	121	18	91
1507PCSK6	1507	PCSK6	Cassette	12	#N/A	13.2576	0.234595	3.30387	0.749592	-4.16667	0.42265	6.77609	0.517593	-2.22222	0.42265	86.7424	13.6521	100	0	90.0463	9.42843	95.8333	7.21688	93.5185	8.92931	97.7778	3.849	72.7273	87.5	100	100	100	100	100	81.25	88.8889	100	87.5	100	97.2222	100	83.3333	100	100	93.3333	3	8	1	7
1510MAPK8	1510	MAPK8	TwoMulx	540.389	#N/A	-6.95851	0.0956117	-4.11807	0.213539	0.67526	0.387203	-6.37248	0.0942607	-1.13793	0.048545	13.0449	4.04288	6.08636	0.317115	8.92679	1.89478	6.76162	1.06138	6.67238	1.97783	4.94843	0.549073	10.2249	11.2329	17.6768	6.37813	5.74887	6.13208	6.89655	9.23567	10.6481	5.66667	7.78589	6.8323	5.47368	5.58824	8.95522	4.65729	4.60624	5.58176	439	50	324	41
1511ZNF384	1511	ZNF384	Cassette	18.8889	12.8494	2.99955	0.652545	-3.30456	0.602777	0.706596	0.90177	13.0483	0.100093	2.71465	0.685438	82.7851	7.75005	85.7846	7.36763	79.4805	6.50907	86.4912	5.62772	95.8333	7.21688	88.4993	7.8755	86.2069	73.913	88.2353	81.25	94.2857	81.8182	85.7143	80	72.7273	90	80	89.4737	100	87.5	100	87.8788	96.6667	80.9524	4	25	6	17
1512REEP6	1512	REEP6	Cassette	76.8333	#N/A	0	#DIV/0!	0	#DIV/0!	0.456621	0.42265	0	#DIV/0!	0.292398	0.42265	0	0	0	0	0	0	0.456621	0.790891	0	0	0.292398	0.506448	0	0	0	0	0	0	0	0	0	1.36986	0	0	0	0	0	0	0.877193	0	78	0	63	0
1513TSC22D2	1513	TSC22D2	Cassette	460.444	-11.0089	-2.95263	0.0738856	-1.95706	0.153382	2.13847	0.00607734	-0.48874	0.719181	2.1056	0.00918514	5.1096	1.58109	2.15697	0.455948	3.15254	0.848907	4.29543	0.218469	4.62086	1.51981	4.26257	0.156133	3.66089	4.87179	6.79612	1.63447	2.47423	2.3622	2.20588	3.84615	3.40557	4.47059	4.36508	4.05063	6.36792	3.89105	3.6036	4.29836	4.09165	4.39771	500	19	371	19
1515PXMP3	1515	PXMP3	Cassette	732.944	18.3679	11.5403	0.0481412	11.5236	0.0247856	6.61093	0.142423	6.6701	0.348098	-2.66105	0.496745	69.5622	1.75948	81.1025	5.14145	81.0857	4.05315	87.7134	2.69225	76.2323	9.51267	78.4414	3.20328	68.5466	71.5938	68.546	83.2182	84.8485	75.2407	78.5847	85.7621	78.9104	89.0388	89.486	84.6154	81.6594	65.2482	81.7891	81.7757	78.1609	75.3876	290	632	221	557
1517CIT	1517	CIT	Cassette	218.444	#N/A	0.906702	0.127316	0.834048	0.0480016	-0.440029	0.477898	-0.0178568	0.924853	0.0445276	0.924188	98.7102	0.287391	99.6169	0.663621	99.5442	0.39966	99.1768	0.71305	98.6923	0.0541079	99.6614	0.340146	98.7387	98.9822	98.4095	100	100	98.8506	99.2537	100	99.3789	98.7805	100	98.75	98.7179	98.7288	98.6301	100	99.3197	99.6644	7	548	4	389
1518LEPR	1518	LEPR	AltEnd	211.167	-13.3092	-3.07477	0.251107	2.27213	0.595841	11.8243	0.00661478	5.17559	0.0734235	11.9783	0.0045467	87.4933	2.90249	84.4185	2.70748	89.7654	5.95927	96.2428	1.42206	92.6688	1.28508	96.3968	2.11215	88.5496	89.7196	84.2105	81.5217	84.8485	86.8852	82.9146	93.75	92.6316	94.8148	97.6589	96.2547	92.2222	91.6667	94.1176	98.5455	94.3231	96.3218	15	116	11	96
1519PDCD4	1519	PDCD4	Cassette	1726.11	#N/A	1.60552	0.148837	0.754116	0.587968	-0.0388625	0.962305	-0.357081	0.28192	-1.35509	0.188804	1.53949	0.0939556	3.14501	1.21671	2.29361	2.04173	3.10615	0.432194	1.18241	0.426354	1.78992	0.272695	1.43105	1.59652	1.59091	1.79477	3.48394	4.15633	4.61394	0.77187	1.49502	3.60153	2.80612	2.9108	1.20421	0.745573	1.59744	1.62265	2.10459	1.64251	2273	33	1356	22
1521TRRAP	1521	TRRAP	Cassette	1086.5	#N/A	0.370091	0.5351	-0.870299	0.051081	-1.08377	0.145889	1.12853	0.015013	2.17114	0.0871539	2.31336	0.359404	2.68345	0.831932	1.44306	0.0364848	1.59967	0.206627	3.44189	0.302855	4.85459	1.3315	2.19081	2.03125	2.71801	2.40066	3.61991	2.02977	1.48515	1.42357	1.42045	1.4771	1.48368	1.83824	3.44828	3.7415	3.13589	3.82932	6.35945	4.375	1384	31	1254	26
1523CPSF6	1523	CPSF6	Cassette	94.5556	#N/A	1.06237	0.871437	13.0696	0.129747	10.8542	0.328897	7.48969	0.40039	-4.6392	0.500949	32.2691	5.66797	33.3315	8.89813	45.3388	9.65266	44.1857	13.9194	39.7588	11.8895	28.6923	5.99161	27.3381	31.0078	38.4615	23.3645	36.1538	40.4762	40	56.4815	39.5349	54.2553	50	28.3019	38.835	28.3582	52.0833	23.0769	28	35	101	38	89	40
1524GTPBP10	1524	GTPBP10	Cassette	64.7222	#N/A	-3.50299	0.386377	15.326	0.234666	5.21152	0.322363	-8.0323	0.105695	-3.56912	0.214649	8.57875	5.05012	5.07576	3.52334	23.9048	16.0365	10.2873	6.77919	0.546448	0.946476	1.50664	1.30485	2.9703	10	12.766	9.09091	2.5	3.63636	5.71429	30	36	2.5641	15.2542	13.0435	0	1.63934	0	0	2.24719	2.27273	98	3	36	4
1525VEGFA	1525	VEGFA	Cassette	196.667	#N/A	1.23027	0.717123	0.989861	0.80224	-5.48809	0.162007	-1.50901	0.760474	-4.90438	0.196915	39.377	2.93829	40.6072	4.54669	40.3668	5.54643	35.1191	1.56277	37.868	7.15949	35.7029	2.49532	36.7133	38.8889	42.5287	41.5094	35.6771	44.6352	36.6255	46.7391	37.7358	33.7931	36.8421	34.7222	31.4935	36.4964	45.614	36.4224	32.9268	37.7593	181	105	88	56
1526RAPH1	1526	RAPH1	Cassette	30.2778	#N/A	-19.179	0.301665	-10.5948	0.575554	-14.1835	0.223115	14.6863	0.418244	3.61089	0.712312	73.7374	23.5377	54.5584	13.0067	63.1426	18.6137	40.3749	10.8791	88.4236	14.3175	58.1693	8.66248	100	66.6667	54.5455	69.2308	44.4444	50	41.6667	74.6269	73.1343	50	42.5532	28.5714	72.4138	100	92.8571	58.4906	66.6667	49.3506	0	11	3	6
1530VEGFB	1530	VEGFB	Cassette	307.722	#N/A	0	#DIV/0!	-0.1443	0.42265	0	#DIV/0!	-0.568088	0.238996	-0.124378	0.42265	100	0	100	0	99.8557	0.249935	100	0	99.4319	0.593129	99.8756	0.215429	100	100	100	100	100	100	100	99.5671	100	100	100	100	100	99.4792	98.8166	100	100	99.6269	0	665	0	499
1533PDLIM7	1533	PDLIM7	Cassette	600.944	#N/A	-0.796096	0.105381	-2.47783	0.349952	-0.641099	0.18673	-0.265221	0.384575	-0.888592	0.380202	99.0517	0.293591	98.2556	0.533539	96.5739	3.5488	97.6145	0.442086	98.7865	0.364918	97.367	1.36074	99.1843	98.7152	99.2556	97.6401	98.5401	98.5866	99.8084	92.7778	97.1354	97.9396	97.1111	97.7929	98.6772	98.4887	99.1935	98.6826	97.4533	95.9652	5	608	6	461
1534GTF2I	1534	GTF2I	Cassette	1784.33	#N/A	0.0216526	0.949822	-0.0707959	0.750936	0.152638	0.732851	0.382963	0.168344	0.267451	0.426511	0.879791	0.296799	0.901444	0.467671	0.808996	0.198463	1.05408	0.548667	1.26275	0.258049	1.16889	0.050131	0.7109	0.70598	1.22249	0.80609	0.488798	1.40944	1.03011	0.750577	0.646298	1.24633	0.435161	1.48075	1.08303	1.55844	1.14679	1.20077	1.11111	1.19481	2514	18	2391	17
1536HDAC7	1536	HDAC7	Cassette	24.7222	26.8064	46.327	0.025161	22.6482	0.335963	-35.7209	0.0636096	3.41029	0.643366	-40.7197	0.0366476	8.44156	9.16022	54.7685	17.2045	31.0897	31.2512	19.0476	17.1693	11.8519	7.39814	14.0488	8.39746	7.14286	0	18.1818	35.5556	68.75	60	62.5	0	30.7692	33.3333	23.8095	0	5.55556	10	20	15.5556	21.5909	5	13	1	15	0
1537E2F6	1537	E2F6	Cassette	720.778	#N/A	1.63743	0.739831	-3.63356	0.345785	-5.79833	0.234354	6.5221	0.146433	4.44481	0.341477	15.9507	5.14709	17.5882	6.06201	12.3172	0.465481	11.7899	1.92164	22.4728	2.6776	22.033	3.14035	20.4633	17.0441	10.3448	22.4359	19.5373	10.7914	12.3007	12.7907	11.8602	9.59097	13.147	12.6316	19.8925	22.288	25.2381	18.4829	23.1681	24.4479	618	159	696	143
1539FEZ2	1539	FEZ2	Cassette	40.6111	#N/A	5.73104	0.532444	10.2216	0.26265	-8.87259	0.262429	1.51351	0.86135	-15.6599	0.0886144	13.0006	11.4371	18.7316	8.85303	23.2222	5.87209	9.85902	7.73709	14.5141	8.03496	3.07176	1.39658	25.5319	10.3448	3.125	23.6842	8.51064	24	16.6667	28	25	17.6471	2.17391	9.7561	11.9048	8.10811	23.5294	4.65116	2.5641	2	35	12	26	3
1540SEC31A	1540	SEC31A	Cassette	321.444	#N/A	9.22084	0.0649735	5.30441	0.23053	4.50406	0.240783	-6.04197	0.0523783	-8.90165	0.110953	19.4003	1.14515	28.6212	4.55951	24.7047	5.44775	33.1252	3.16603	13.3584	2.86888	19.7195	5.86975	19.084	20.6704	18.4466	23.7288	32.7519	29.3827	27.4559	18.43	28.2282	30.5	32.2344	36.6412	16.3717	10.6599	13.0435	23.676	12.9754	22.5071	318	75	284	74
1541CSNK2A1	1541	CSNK2A1	Cassette	21.5556	#N/A	6.16444	0.550569	-15.3537	0.183561	-21.1451	0.0329174	18.7977	0.130407	1.03001	0.865867	23.1498	13.7333	29.3142	8.41362	7.7961	6.88513	8.16906	3.77737	41.9475	9.19991	30.3442	4.95381	34.7826	26.6667	8	31.5789	36.3636	20	0	10.3448	13.0435	12.5	5.55556	6.45161	52.381	35	38.4615	25	34.7826	31.25	15	8	22	8
1542FARSB	1542	FARSB	Cassette	16.8333	#N/A	5.35799	0.228179	-4.77846	0.65234	-8.14815	0.04393	0.619427	0.884289	-2.77778	0.42265	94.642	5.40603	100	0	89.8635	15.3344	91.8519	3.05976	95.2614	4.28279	97.2222	4.81125	89.1892	94.7368	100	100	100	100	100	72.2222	97.3684	91.6667	95	88.8889	94.1176	91.6667	100	100	91.6667	100	4	33	2	36
1543SYNGAP1	1543	SYNGAP1	Cassette	339.333	#N/A	-1.43372	0.285811	-1.91973	0.0558146	-0.939898	0.434977	-0.729795	0.507677	-0.320881	0.780943	2.49352	0.978825	1.0598	1.67952	0.573786	0.656899	0.119904	0.20768	1.76372	1.41339	0.738921	0.656183	3.38164	1.44404	2.65487	0.18315	0	2.99625	1.29032	0	0.431034	0.359712	0	0	1.36612	3.33333	0.591716	0.430108	0.294118	1.49254	400	14	273	4
1545NRD1	1545	NRD1	Cassette	919.333	#N/A	-0.249024	0.702899	0.0205941	0.958374	-0.671803	0.304818	-0.198445	0.67171	-0.576367	0.364019	1.76332	0.599922	1.5143	0.854024	1.78392	0.108808	0.842494	0.270549	1.56488	0.447385	0.93793	0.260792	1.40078	2.4558	1.43339	2.15285	1.84582	0.544218	1.67939	1.7758	1.89655	0.537634	0.935829	1.05402	1.97368	1.08696	1.63399	1.11876	1.05605	0.638978	1267	18	993	25
1546OPA1	1546	OPA1	Cassette	35.5556	#N/A	-0.508598	0.961348	-3.44918	0.700686	-5.82039	0.493341	7.45437	0.427854	8.43915	0.313628	90.9583	13.0482	90.4497	10.98	87.5092	4.65133	84.6293	7.32094	98.4127	2.74929	98.8889	1.9245	96.875	100	76	96.4286	97.1429	77.7778	90	90.3846	82.1429	86.7925	76.4706	90.625	95.2381	100	100	100	100	96.6667	1	31	0	31
1548SLC29A4	1548	SLC29A4	Cassette	60.3889	#N/A	0	#DIV/0!	0	#DIV/0!	0	#DIV/0!	0	#DIV/0!	0	#DIV/0!	100	0	100	0	100	0	100	0	100	0	100	0	100	100	100	100	100	100	100	100	100	100	100	100	100	100	100	100	100	100	0	111	0	85
1549DKFZp566L241	1549	DKFZp566L241	Cassette	2808.22	10.6323	10.6001	0.00607933	13.3308	0.0367715	15.2343	0.0164487	1.14367	0.864561	-0.981961	0.613333	57.81	2.55572	68.41	2.28765	71.1408	5.57443	83.6444	4.71237	58.9536	10.0679	67.4281	2.10145	55.3039	60.4126	57.7133	70.842	68.087	66.3011	67.6727	77.571	68.1787	87.6238	84.8687	78.4407	61.8379	47.7584	67.2646	69.1997	67.9783	65.1063	1500	1856	1228	1874
1550KIAA0528	1550	KIAA0528	Cassette	454	#N/A	0	#DIV/0!	0	#DIV/0!	0	#DIV/0!	0	#DIV/0!	0	#DIV/0!	0	0	0	0	0	0	0	0	0	0	0	0	0	0	0	0	0	0	0	0	0	0	0	0	0	0	0	0	0	0	681	0	444	0
1551SETD5	1551	SETD5	Cassette	874.167	#N/A	0.298695	0.92348	-5.08465	0.538204	0.806139	0.82071	-2.36855	0.350294	4.44753	0.20572	18.0801	2.61474	18.3788	4.25818	12.9955	11.8714	19.185	3.8902	15.7116	2.86476	22.8264	1.31393	20.2263	15.1679	18.8462	14.3475	22.8324	17.9567	26.6886	5.59846	6.69935	16.2988	17.6471	23.609	12.4095	17.5333	17.192	21.5686	24.1901	22.7204	1128	286	783	140
1553COPA	1553	COPA	Cassette	593.333	#N/A	0	#DIV/0!	-0.0825083	0.42265	-0.105152	0.42265	-0.14652	0.42265	0	#DIV/0!	100	0	100	0	99.9175	0.142908	99.8948	0.182129	99.8535	0.25378	100	0	100	100	100	100	100	100	99.7525	100	100	100	99.6845	100	99.5604	100	100	100	100	100	0	581	0	525
1554HNRPDL	1554	HNRPDL	Cassette	1745	#N/A	5.70541	0.00583021	5.40187	0.00793352	-1.4699	0.228906	-8.68493	0.0754501	-13.6437	0.00022988	92.013	1.36379	97.7185	1.20606	97.4149	0.786385	96.2486	1.32464	83.3281	4.70301	84.0747	1.37677	91.8361	90.7464	93.4567	96.3614	98.1263	98.6677	98.1441	97.519	96.5817	96.9917	94.7192	97.0348	86.4777	77.9221	85.5846	82.5012	85.0575	84.6656	249	2801	243	2383
1563RPRD1B	1563	RPRD1B	Cassette	593.444	#N/A	-0.626029	0.362515	0.273477	0.306328	1.16698	0.149366	0.558526	0.0714257	0.77927	0.290921	99.1379	0.289304	98.5119	0.923663	99.4114	0.282295	99.6789	0.328076	99.6964	0.270929	99.2911	0.542397	99.0502	99.4609	98.9026	98.9669	97.449	99.1197	99.2574	99.2395	99.7372	99.3443	99.6923	100	99.6101	100	99.4792	99.8592	98.7786	99.2357	7	730	4	738
1564GTF2I	1564	GTF2I	Cassette	1809.44	#N/A	0.303294	0.505707	-0.441944	0.394635	-0.995762	0.0992612	1.46107	0.109963	0.60223	0.244786	2.06774	0.183848	2.37104	0.645495	1.6258	0.70938	1.37527	0.298781	3.52881	0.941261	2.97327	0.30684	2.25505	1.88757	2.06061	1.99115	2.00562	3.11634	2.26917	0.865052	1.74317	1.60701	1.03806	1.48075	2.93522	4.61409	3.03712	2.65026	3.26087	3.00867	2514	58	2391	46
1565BRCC3	1565	BRCC3	Cassette	566.722	#N/A	-0.518863	0.40907	-2.36764	0.0363482	-1.53991	0.0295257	7.24275	0.153374	1.35064	0.120027	5.46815	0.863282	4.94928	0.234625	3.10051	0.989912	3.40937	0.573559	12.7109	5.64274	6.29992	0.92695	4.57903	5.52239	6.30303	5.08475	5.08475	4.67836	4.23729	2.63566	2.42857	2.95567	3.21839	4.05405	8.15939	10.9489	19.0244	5.25478	6.62252	7.02247	646	31	633	37
1567NCOR1	1567	NCOR1	Cassette	828.778	-14.7372	-19.8131	0.0146308	0.998151	0.901488	17.64	0.0173171	2.2684	0.656834	12.2937	0.0307974	48.4422	6.35457	28.6291	4.59706	49.4404	11.2294	46.2691	5.94982	50.7106	5.13868	40.9228	1.7719	48.9181	41.8631	54.5455	28.825	23.9372	33.125	36.5971	54.3165	57.4074	39.7701	47.5891	51.448	45.6496	55.9236	50.5587	41.4141	38.9571	42.3971	661	633	518	373
1569FBXW11	1569	FBXW11	Cassette	2039.39	#N/A	-0.652836	0.904051	1.938	0.66565	5.53977	0.252338	-5.94828	0.256335	0.771571	0.845568	21.5512	6.59972	20.8984	5.8209	23.4892	1.63404	26.4381	3.90436	15.6029	2.92278	21.6699	2.1427	15.3751	20.7729	28.5055	16.129	19.1814	27.3846	24.9215	23.8368	21.7093	21.9312	28.5934	28.7898	15.3595	18.6398	12.8095	19.2106	23.134	22.6652	2053	373	1312	344
1571SYNE2	1571	SYNE2	Cassette	75.1667	21.7516	14.6848	0.0982058	37.4934	0.0889748	45.1028	0.00168667	30.5381	0.018869	37.4251	0.0219228	28.9	9.50639	43.5847	4.75	66.3933	22.8714	88.6875	7.30935	59.438	3.95475	81.0098	12.1639	21.374	25.7426	39.5833	48.3871	38.8889	43.4783	40	80.3922	78.7879	97.0149	83.3333	85.7143	61.25	54.902	62.1622	87.9699	66.9643	88.0952	103	28	75	26
1573ZNF655	1573	ZNF655	Cassette	178.5	13.4307	10.7974	0.0994818	-8.96802	0.186709	-14.9957	0.0208451	2.19702	0.637461	-4.58412	0.468424	25.0477	6.9025	35.8451	4.95494	16.0797	6.90023	20.8494	2.20561	27.2447	0.718501	31.261	8.33245	27.2277	30.597	17.3184	36.3636	40.5204	30.6513	23.8636	10.7143	13.6612	18.8679	20.4545	23.2258	26.4151	27.6596	27.6596	28.3133	40.6667	24.8031	147	55	93	41
1574DLG1	1574	DLG1	Cassette	64.0556	#N/A	0	#DIV/0!	0	#DIV/0!	0	#DIV/0!	0	#DIV/0!	0	#DIV/0!	0	0	0	0	0	0	0	0	0	0	0	0	0	0	0	0	0	0	0	0	0	0	0	0	0	0	0	0	0	0	84	0	49	0
1575SMN2	1575	SMN2	Cassette	1495.17	#N/A	-0.743955	0.644857	0.398683	0.700579	-0.374328	0.789452	-3.05713	0.0571187	-4.39345	0.0482902	95.8554	1.5255	95.1114	2.07069	96.2541	0.437976	94.7371	0.666722	92.7982	0.655024	90.718	1.66711	94.4759	95.5965	97.4937	94.1426	93.7028	97.4889	95.7774	96.6387	96.3462	94.1426	94.6108	95.4579	93.5535	92.3848	92.4565	88.9264	92.2237	91.0038	127	2172	86	1867
1576UBE2I	1576	UBE2I	Cassette	2099.5	#N/A	-0.0150737	0.657106	0.00945212	0.863134	0.0391892	0.346499	0.0525885	0.613702	-0.00901473	0.713966	0.0347859	0.0422876	0.0197122	0.0341425	0.044238	0.0766225	0.0589014	0.0521727	0.0873744	0.151337	0.0106975	0.0185286	0.0225023	0.0818554	0	0	0	0.0591366	0	0	0.132714	0.0993049	0.0773994	0	0	0	0.262123	0	0.0320924	0	4443	1	3662	3
1579ARL4A	1579	ARL4A	Cassette	89.4444	#N/A	0.857297	0.779086	0.808237	0.54152	-2.75422	0.410623	3.26532	0.224563	-0.190939	0.947561	4.12525	1.86176	4.98255	4.41536	4.93349	0.735826	2.22833	2.39558	7.39057	3.26543	4.79161	0.778147	2.0202	5.55556	4.8	10.0775	2.27273	2.5974	5	5.6338	4.16667	1.92308	0	4.7619	6.06061	11.1111	5	4.81928	5.55556	4	194	4	136	8
1581UTX	1581	UTX	Cassette	1003.06	11.6587	8.21752	0.00709034	0.345843	0.924016	-11.3665	0.0131923	6.19644	0.0177306	3.14687	0.279729	64.4232	2.11047	72.6408	1.55009	64.7691	5.31006	61.2743	3.2261	70.6197	1.44599	75.7876	3.72529	62.8996	66.8322	63.5379	74.4295	71.8011	71.6916	70.0165	64.8923	59.3985	57.5503	63.0542	63.2184	68.9655	71.6435	71.25	72.4049	79.7802	75.1778	499	846	334	673
1582SYK	1582	SYK	Cassette	59.2778	#N/A	0.45045	0.42265	0.45045	0.42265	0	#DIV/0!	0.45045	0.42265	0	#DIV/0!	99.5495	0.780203	100	0	100	0	100	0	100	0	100	0	100	100	98.6486	100	100	100	100	100	100	100	100	100	100	100	100	100	100	100	0	104	0	99
1583GPHN	1583	GPHN	Cassette	273.833	#N/A	3.11462	0.241329	3.90342	0.242012	2.95972	0.32538	1.81891	0.00166342	1.00377	0.674557	0.349446	0.310076	3.46407	3.28302	4.25286	4.11987	6.42378	3.18798	2.16836	0.245284	4.46784	1.85161	0	0.456621	0.591716	0.70922	2.58621	7.09677	8.91089	2.76074	1.08696	4.12371	5.08475	10.0629	1.96078	2.10526	2.43902	4.89796	2.43902	6.06654	399	0	218	1
1586TCF7L2	1586	TCF7L2	Cassette	225.722	14.9808	9.91675	0.0181182	4.65062	0.291288	-7.79562	0.038902	2.18706	0.194901	-2.364	0.567437	9.78341	2.02012	19.7002	3.35144	14.434	5.69712	11.9045	2.87586	11.9705	1.07141	17.3362	5.52239	11.7241	7.69231	9.93377	15.9483	22.3975	20.7547	8.03571	16.309	18.9573	14.7059	12.0482	8.95954	13.2075	11.3402	11.3636	14.759	23.676	13.5734	128	17	96	8
1589PPFIBP1	1589	PPFIBP1	Cassette	169.167	-23.3478	-28.6879	0.171224	-30.8935	0.147249	36.6051	0.032652	8.40993	0.637179	47.3491	0.0316333	54.3321	24.2442	25.6442	15.3085	23.4386	14.6879	62.2493	10.8768	62.742	14.1031	72.9933	19.3506	62.5	73.4375	27.0588	37.0968	31.5789	8.25688	12.3596	40.099	17.8571	66.7406	70.1613	49.8462	58.1395	51.5152	78.5714	84.0764	50.6494	84.2541	21	35	17	47
1591TNRC6B	1591	TNRC6B	Cassette	211.944	#N/A	1.30103	0.0613398	1.50804	0.0601938	-0.895813	0.0845843	0.567575	0.282111	-0.0399951	0.912112	0.389864	0.675263	1.6909	0.522134	1.8979	0.7408	0.795082	0.420156	0.957439	0.0698947	1.6509	0.239221	1.16959	0	0	1.44928	1.33333	2.29008	2.15054	1.06383	2.47934	0.931677	0.323625	1.12994	1.00503	0.877193	0.990099	1.91693	1.58228	1.45349	169	2	131	0
1592STK24	1592	STK24	AltStart	1463.67	#N/A	-0.0415628	0.42265	-0.0722022	0.42265	-0.0123747	0.865176	0	#DIV/0!	0.0415628	0.42265	100	0	99.9584	0.0719888	99.9278	0.125058	99.9461	0.0934224	100	0	100	0	100	100	100	100	99.8753	100	99.7834	100	100	100	99.8382	100	100	100	100	100	100	100	0	1992	0	1616
1593CDK10	1593	CDK10	Alt5Prime	118.111	#N/A	0.607669	0.154233	0.540104	0.255682	-0.0580456	0.89559	-0.645015	0.713065	0.262467	0.42265	99.1299	0.385998	99.7375	0.454607	99.67	0.571634	99.6795	0.555144	98.4848	2.62432	100	0	99.359	98.6842	99.3464	100	100	99.2126	100	99.0099	100	100	99.0385	100	100	100	95.4545	100	100	100	1	155	2	150
1594PSMF1	1594	PSMF1	Cassette	12.6667	#N/A	-0.925926	0.851961	-4.16667	0.420396	3.7037	0.42265	2.77778	0.42265	-1.97225	0.71508	97.2222	4.81125	96.2963	6.415	93.0556	6.36469	100	0	100	0	94.324	5.89321	100	100	91.6667	100	88.8889	100	91.6667	100	87.5	100	100	100	100	100	100	88.2353	100	94.7368	0	25	0	13
1595BCAS3	1595	BCAS3	Cassette	31.3333	#N/A	7.68207	0.207726	6.50006	0.603488	11.1719	0.116285	22.374	0.0256313	19.3736	0.0366446	64.4017	2.61593	72.0838	7.42014	70.9018	18.3636	83.2556	1.40022	86.7757	7.53716	91.4574	2.20226	65	66.6667	61.5385	79.5455	72	64.7059	50	84.4444	78.2609	84.6154	81.8182	83.3333	92.5926	89.4737	78.2609	89.4737	93.8272	91.0714	7	13	7	14
1596CASP8	1596	CASP8	Cassette	977.5	18.614	10.3595	0.191512	2.69309	0.735294	-4.48857	0.257756	2.67764	0.673958	-0.630185	0.906203	23.8165	9.49287	34.176	4.81763	26.5096	8.67439	29.6874	3.11012	26.4942	0.843052	33.5458	7.15269	16.1263	20.897	34.4262	29.7561	33.4606	39.3113	36.4318	20.362	22.735	28.0166	33.2759	27.7698	26.5353	25.6313	27.3159	27.1509	41.2698	32.2167	983	189	776	205
1597TPM1	1597	TPM1	TwoMulx	282.389	#N/A	-0.853374	0.336427	-0.661561	0.434108	0.210091	0.183731	-0.853374	0.336427	1.30794	0.031578	0.853374	1.17832	0	0	0.191813	0.200502	0.210091	0.182096	0	0	1.30794	0.412401	0.362319	0	2.1978	0	0	0	0	0.4	0.175439	0.307692	0.322581	0	0	0	0	1.73267	1.28205	0.909091	275	1	224	0
1599SFRS10	1599	SFRS10	Cassette	472.333	17.6171	13.3692	0.321306	20.7362	0.106125	11.7043	0.312679	-7.22916	0.461201	-8.93069	0.416194	60.6753	13.6794	74.0445	15.1941	81.4115	9.63197	85.7488	2.92397	53.4462	4.26028	65.1138	2.43703	49.9248	56.0284	76.0728	58.8235	74.0984	89.2116	92.5275	76.1719	75.5352	85.0633	83.2285	88.9546	53.8462	57.4924	49	62.3116	66.7377	66.2921	333	332	248	316
1600KIAA0494	1600	KIAA0494	Cassette	1152.89	#N/A	-2.72356	0.226636	-2.02256	0.448533	-9.73233	0.0228469	-11.6568	0.296662	-10.6509	0.346916	71.9829	0.33762	69.2593	2.74602	69.9603	3.74516	59.527	3.59014	60.3261	14.4303	58.6084	15.1429	72.2864	71.6192	72.043	66.9794	68.4909	72.3077	74.1745	67.0127	68.6937	55.3882	61.3918	61.8009	44.1214	65.0685	71.7884	41.1486	66.5162	68.1603	360	939	319	805
1602SATB1	1602	SATB1	AltStart	444.056	#N/A	1.83503	0.00852825	-2.434	0.409141	-4.28409	0.262566	-4.72585	0.0807262	-2.13796	0.00543246	97.638	0.46187	99.473	0.246291	95.204	4.06898	95.1889	4.80834	92.9121	2.5546	97.335	0.460818	97.1246	98.0198	97.7695	99.5939	99.6355	99.1896	99.7579	93.9286	91.9255	99.6904	90.1235	95.7529	93.5154	95.1111	90.1099	96.8165	97.6976	97.491	9	304	6	297
1603PLCH1	1603	PLCH1	Cassette	227.833	#N/A	0	#DIV/0!	2.67993	0.386271	13.39	0.174819	1.04167	0.42265	5.00231	0.188607	0	0	0	0	2.67993	4.22235	13.39	11.226	1.04167	1.80422	5.00231	4.41336	0	0	0	0	0	0	0.492611	7.54717	0	24.4444	13.7255	2	3.125	0	0	9.01639	0.276243	5.71429	115	0	107	0
1605CCDC66	1605	CCDC66	Cassette	1177.44	#N/A	-0.57633	0.228329	-0.555982	0.241188	-0.12979	0.594282	-0.0717215	0.904425	0.235303	0.513128	1.03595	0.592576	0.459619	0.215087	0.479968	0.24782	0.32983	0.318718	0.964228	0.76514	0.694922	0.499452	0.361991	1.4753	1.27055	0.333056	0.337838	0.707965	0.604839	0.194553	0.640512	0.353357	0	0.636132	0.341006	1.81818	0.733496	0.567721	1.24567	0.27137	2202	8	1536	23
1606NASP	1606	NASP	Cassette	9606.33	#N/A	2.68034	0.234308	1.35949	0.839426	19.9014	0.0425065	-0.999944	0.752055	9.13911	0.382606	14.738	0.674153	17.4184	2.79082	16.0975	10.2231	37.3198	8.34041	13.7381	4.76195	26.5575	14.2533	15.4054	14.0573	14.7513	14.2102	18.7589	19.286	27.8957	10.5364	9.86045	27.7095	42.6672	41.5826	18.9739	9.66553	12.5749	38.9859	10.9994	29.6871	17808	3243	15859	2594
1607POLR3F	1607	POLR3F	Cassette	214.111	#N/A	-0.444177	0.875217	-0.787496	0.741194	-2.86931	0.405901	-7.48671	0.2119	-13.5217	0.101968	94.3691	2.76892	93.9249	3.64406	93.5816	2.6786	91.0556	3.9194	86.8824	7.33027	80.4032	8.81455	95.4225	91.2281	96.4567	94	90.2439	97.5309	96.5812	92.735	91.4286	89.0805	88.5167	95.5696	95.3271	82.1622	83.1579	86.9565	83.871	70.3822	13	271	20	208
1609VEGFB	1609	VEGFB	Alt3Prime	347.722	#N/A	-0.332764	0.897774	3.3356	0.123896	8.20931	0.033057	-3.89472	0.151562	-0.473527	0.862525	87.7936	2.3603	87.4608	3.44774	91.1292	1.6614	95.6701	2.18333	83.8989	2.94191	86.9873	2.78262	87.2703	85.7388	90.3716	84.0136	87.4598	90.9091	89.4231	92.7419	91.2226	95.6873	97.8448	93.4783	87.1622	81.4499	83.0846	87.766	83.8983	89.2977	97	665	83	499
1611TIMM9	1611	TIMM9	Cassette	109.611	#N/A	-1.38724	0.77162	-4.03751	0.463431	-8.3343	0.18338	-7.47649	0.231794	-12.8797	0.0655501	80.9104	7.09645	79.5232	1.99455	76.8729	4.67411	71.1889	7.38397	73.4339	5.73449	66.6434	6.53885	74.0113	88.189	80.531	80.8333	77.2277	80.5085	72.1739	76.9231	81.5217	62.8571	73.7864	76.9231	73.6264	67.6056	79.0698	62.8099	74.1935	62.9268	46	131	15	112
1612VPS26	1612	VPS26	Cassette	1202.56	11.6093	-1.0334	0.823565	2.25703	0.746413	0.389769	0.943627	2.50762	0.516634	-1.77016	0.719907	86.6786	4.02963	85.6452	6.25195	88.9356	10.1102	86.035	6.4332	89.1862	4.58459	83.875	4.88322	82.1197	89.7644	88.1517	91.3146	86.681	78.94	77.6378	97.1311	92.0379	90.9513	88.3995	78.7541	89.7163	84.3596	93.4827	80.6128	89.4891	81.5232	248	1139	126	1105
1613SYNCRIP	1613	SYNCRIP	Cassette	2575.89	-12.5	1.95108	0.324436	-0.0532625	0.984387	-2.09585	0.230262	3.37256	0.140241	0.643793	0.801767	83.7473	2.33385	85.6984	1.87019	83.694	3.70809	83.6025	1.75619	87.1198	2.15517	86.3422	3.61213	86.4385	82.2794	82.5239	83.934	85.5021	87.6589	87.9496	81.9751	81.1573	84.9001	81.6041	84.3034	88.4809	84.635	88.2436	89.6175	82.4681	86.9409	733	4672	709	3292
1615MSL1	1615	MSL1	Cassette	168.833	#N/A	-0.78072	0.404988	-0.658703	0.483557	0.199323	0.713879	-0.349995	0.708588	0.0841062	0.843921	1.01713	1.28127	0.236407	0.409468	0.358423	0.620807	0.43573	0.754706	0.667131	0.749304	0.320513	0.555144	2.45614	0	0.595238	0.70922	0	0	1.07527	0	0	0	0	1.30719	1.47783	0.52356	0	0	0	0.961538	278	7	227	0
1616MARK2	1616	MARK2	Cassette	171.833	#N/A	-2.4912	0.361665	-0.57978	0.811868	-0.181279	0.890312	4.45332	0.270154	6.12377	0.202197	4.99973	3.68078	2.50853	0.708726	4.41995	0.610456	2.32725	1.93668	9.45306	4.70912	8.6323	5.6986	9.2437	3.07692	2.67857	2.28571	3.30189	1.93798	4.43038	5.02513	3.80435	2.18978	4.329	0.462963	9.1954	14.2857	4.87805	14.5161	3.13901	8.24176	108	11	126	4
1617PITPNC1	1617	PITPNC1	Cassette	1370.06	#N/A	-0.460856	0.537898	1.60688	0.102426	2.69812	0.00461351	-0.7204	0.356334	0.416474	0.814938	96.2137	1.03583	95.7528	0.482579	97.8206	0.761218	98.4509	0.199989	95.4933	0.437248	96.1693	2.68603	96.6801	95.0266	96.9343	95.2055	95.936	96.117	96.9713	98.0488	98.4416	98.4416	98.6555	98.2558	95.5774	95.0201	95.8824	97.3029	93.1023	98.1027	66	1922	84	1605
1619CLTA	1619	CLTA	Cassette	15171.6	#N/A	-0.0020202	0.42265	9.72756e-05	0.97508	0.00449259	0.189736	0.00816326	0.259964	0	#DIV/0!	0.0020202	0.00349909	0	0	0.00211748	0.00366758	0.00449259	0.00397981	0.0101835	0.00918043	0	0	0	0	0.00606061	0	0	0	0	0.00635243	0	0	0.00590145	0.00757633	0.0127251	0	0.0178253	0	0	0	19381	0	17688	0
1621EphB1	1621	EphB1	Cassette	322.889	#N/A	0	#DIV/0!	0	#DIV/0!	0	#DIV/0!	0	#DIV/0!	0	#DIV/0!	100	0	100	0	100	0	100	0	100	0	100	0	100	100	100	100	100	100	100	100	100	100	100	100	100	100	100	100	100	100	0	449	0	479
1623AK125149	1623	AK125149	Cassette	149.667	-16.2	-1.65158	0.287692	0.749257	0.822702	-5.23737	0.151547	1.40324	0.517484	7.12	0.00193172	87.6659	1.98304	86.0143	0.945814	88.4152	4.8623	80.7769	4.10053	89.0691	2.75695	93.1343	0.413027	86.2275	89.9281	86.8421	86.0215	85.0649	86.9565	93.0233	88.8889	83.3333	76.7327	80.6667	84.9315	92.0792	86.6667	88.4615	92.9368	93.609	92.8571	23	144	14	125
1624SMARCD3	1624	SMARCD3	AltStart	89.5556	#N/A	0	#DIV/0!	0	#DIV/0!	0	#DIV/0!	-0.833333	0.42265	0	#DIV/0!	100	0	100	0	100	0	100	0	99.1667	1.44338	100	0	100	100	100	100	100	100	100	100	100	100	100	100	100	100	97.5	100	100	100	0	67	0	53
1625POMT1	1625	POMT1	Alt5Prime	48.1111	#N/A	-1.11998	0.623218	-2.63816	0.325196	5.40566	0.113013	0.51944	0.635917	4.01936	0.350341	4.67897	1.17588	3.55899	3.27702	2.04082	3.5348	8.96465	3.26579	5.19841	1.30591	7.57835	5.49546	6.0241	4.16667	3.84615	6.45161	4.22535	0	0	0	6.12245	8.33333	12.5	6.06061	4.16667	4.7619	6.66667	13.8889	5	3.84615	78	5	69	3
1628LEPR	1628	LEPR	AltEnd	202.444	#N/A	-0.609048	0.624072	0.469021	0.696726	-1.63663	0.168193	-2.82152	0.204305	-2.13505	0.312038	97.2622	1.51663	96.6532	1.28131	97.7312	1.19541	95.0165	1.0816	94.4407	2.66479	94.5181	2.73044	98.3051	97.9592	95.5224	95.5414	98.0545	96.3636	96.4912	97.8261	98.8764	93.7729	95.7377	95.539	95.4023	96.4912	91.4286	97.1326	94.7368	91.6849	2	116	2	96
1629MAPRE2	1629	MAPRE2	AltStart	137.167	-29.2867	-38.8491	0.00191967	-13.0972	0.475916	17.8905	0.0262492	-6.54276	0.191491	2.30833	0.729197	59.703	5.67711	20.854	6.89704	46.6058	25.9288	38.7445	4.20763	53.1603	4.2793	23.1623	8.2364	59.5238	65.4676	54.1176	22.7488	26.6055	13.2075	16.6667	61.3861	61.7647	43.5374	37.037	35.6589	54.955	48.2759	56.25	30	14.0187	25.4682	68	100	48	91
1630XPNPEP1	1630	XPNPEP1	Cassette	2454.39	#N/A	-0.848111	0.237211	0.404837	0.683666	0.211871	0.730836	0.014028	0.944172	0.0468391	0.937411	97.9511	0.301078	97.103	0.894616	98.3559	1.47303	97.3149	0.338819	97.9651	0.080909	97.1498	0.251357	97.6117	98.186	98.0556	98.1359	96.5751	96.598	96.6607	99.3238	99.0833	97.6806	97.0117	97.2523	98.0447	97.9678	97.8829	97.4401	97.0044	97.0051	62	2534	39	2111
1631SNX1	1631	SNX1	MulSkip	2159.89	#N/A	-0.407025	0.409149	-0.770284	0.0806849	-3.3707	0.0100678	-0.237917	0.708911	-1.35854	0.0916003	97.4902	0.423334	97.0832	0.623468	96.7199	0.0987184	93.7125	0.951098	97.2523	0.903895	95.7246	0.831831	97.9132	97.0665	97.4908	97.7923	96.836	96.6212	96.6117	96.8051	96.7429	92.9755	94.7861	93.3758	97.4381	96.2699	98.0488	94.9278	96.5875	95.6586	63	2956	67	2217
1634ZDHHC20	1634	ZDHHC20	Cassette	1544.67	#N/A	7.10216	0.255759	-8.69526	0.555054	-15.2351	0.135928	-10.0496	0.238102	-18.7086	0.0320337	54.9197	4.21941	62.0219	7.76432	46.2245	21.2988	46.7868	11.3116	44.8701	10.6263	43.3133	5.61092	51.6257	53.4578	59.6757	53.3972	64.2138	68.4547	70.7606	32.5	35.4128	35.1178	47.5393	57.7033	33.4552	54.4755	46.6797	36.8783	45.8785	47.1831	1220	1302	922	1059
1635OBSCN	1635	OBSCN	AltEnd	40.8889	23.0569	12.1246	0.00959368	4.0566	0.0715795	-1.91155	0.646805	12.7922	0.209947	-8.29623	0.310398	20.4079	2.20851	32.5325	0.337412	24.4645	1.79203	30.6209	6.1977	33.2001	12.2756	24.2362	10.6717	22.2222	21.0526	17.9487	32.7273	32.1429	32.7273	26.5306	23.3333	23.5294	23.5294	33.3333	35	31.7073	21.7391	46.1538	33.9623	25.9259	12.8205	7	2	15	4
1636SMAD2	1636	SMAD2	Cassette	949.667	#N/A	-6.98672	0.380843	12.4244	0.408505	21.3947	0.00207074	10.3837	0.242454	16.2033	0.00636832	66.6278	10.7539	59.6411	3.87586	79.0522	19.8156	81.0357	3.23168	77.0115	6.7771	75.8444	3.69184	57.5549	63.8219	78.5066	58.1197	56.7568	64.0468	56.5644	93.9542	86.6379	82.7586	83.0409	77.3077	82.9333	69.6203	78.481	76.6149	71.8281	79.0902	618	838	390	688
1637KIAA1608	1637	KIAA1608	Cassette	216.333	#N/A	0.218535	0.762766	-0.13669	0.885018	-0.597027	0.415599	1.59358	0.0378678	0.731487	0.395708	97.3773	0.70304	97.5959	0.929529	97.2407	1.33263	96.9989	0.628631	98.9709	0.443041	98.3274	0.955323	97.8648	97.6959	96.5714	98.2379	96.53	98.0198	96.129	98.7179	96.875	96.2766	97.2973	97.4227	99.4253	98.5401	98.9474	99.1228	97.2678	98.5915	6	275	5	212
1638APBB2	1638	APBB2	Cassette	35.2222	#N/A	15.0802	0.0390714	41.3858	0.0368144	57.2277	0.000538413	31.6636	0.0342797	43.3163	0.0577619	7.5031	6.58484	22.5833	3.35721	48.8889	16.7774	79.811	0.942954	39.1667	13.0969	65.8997	19.5319	15.0943	4.08163	3.33333	24	25	18.75	46.6667	66.6667	33.3333	78.7879	80.6452	80	54.1667	30	33.3333	79.2208	43.4783	75	45	8	47	2
1639YTHDF3	1639	YTHDF3	Cassette	154.056	#N/A	4.84333	0.43605	-10.9869	0.0973528	-19.8797	0.0212555	3.79961	0.459982	-2.18948	0.661225	89.1202	7.07136	93.9636	6.63825	78.1333	3.40255	74.0839	6.60384	92.9199	2.90529	91.7741	4.33764	94.2446	92.0635	81.0526	97.9798	97.6096	86.3014	81.6092	74.8092	77.9817	78.0142	66.4596	77.7778	94.8905	94.2857	89.5833	92.3445	95.7983	87.1795	8	131	10	116
1640CTNND1	1640	CTNND1	Cassette	187.778	#N/A	0.357194	0.846477	1.50655	0.393773	-0.758192	0.528655	-0.435261	0.807612	-2.37171	0.14659	96.5968	2.41738	96.954	1.73669	98.1033	0.499837	96.1958	0.105438	96.1615	1.5368	94.5823	1.46037	97.7941	93.8144	98.1818	97.4522	95.0226	98.3871	98.2036	98.5455	97.561	96.2264	96.2825	96.0784	94.898	95.7143	97.8723	93.0233	95.9184	94.8052	3	133	6	91
1642ADAM9	1642	ADAM9	Cassette	1628.94	#N/A	-0.0470463	0.929699	0.164482	0.52891	0.201759	0.694787	-0.806046	0.0624271	0.0675633	0.900316	99.6026	0.348927	99.5556	0.7698	99.7671	0.205344	99.7573	0.0643677	98.7966	0.41144	99.6231	0.377164	99.4614	100	99.3464	98.6667	100	100	100	99.6891	99.6122	99.7044	99.7385	99.829	99.2643	98.4906	98.6348	99.8553	99.8261	99.1879	3	554	0	336
1643BRCA1	1643	BRCA1	Cassette	532.556	#N/A	1.51382	0.756508	0.804022	0.772304	-6.06717	0.283154	3.26263	0.290168	0.129171	0.978952	8.45214	1.77888	9.96596	7.27513	9.25616	3.98718	3.89879	1.83046	11.7148	3.95626	10.0951	2.44148	7.42972	10.5062	7.42049	17.301	9.84456	2.75229	5.33333	13.3047	9.13043	3.57143	5.87084	2.2541	10.5263	8.48896	16.129	7.59259	12.4706	10.2222	922	74	937	110
1645MFN2	1645	MFN2	Cassette	398.5	12.1191	7.56535	0.0420146	5.0899	0.161688	4.70947	0.175629	18.4606	0.00305906	14.4911	0.00121603	67.61	3.46997	75.1753	2.25221	72.6999	3.78528	79.8848	4.08919	86.0705	3.58629	89.6664	2.02808	65.8784	65.3465	71.6049	75	73.0159	77.51	68.3616	74.4076	75.3304	75.1799	81.8919	82.5826	90.2116	84	84	91.25	87.3805	90.3686	202	390	140	264
1649GIPC1	1649	GIPC1	Cassette	850.167	#N/A	4.01259	0.371156	4.25678	0.307874	-2.89444	0.371633	-2.32737	0.61013	-5.04693	0.159799	78.2569	5.42736	82.2695	4.17962	82.5137	2.2017	79.375	2.43862	75.9295	4.86926	77.2225	1.93081	72.0721	80.4734	82.2252	78.4295	81.6576	86.7213	85.0277	80.9293	81.584	82.1759	77.7234	78.2258	81.4054	74.2964	72.0867	79.3443	76.7548	75.5686	248	640	165	680
1651MAGI1	1651	MAGI1	Cassette	57.5556	#N/A	0	#DIV/0!	0	#DIV/0!	0	#DIV/0!	2.77778	0.42265	0	#DIV/0!	0	0	0	0	0	0	0	0	2.77778	4.81125	0	0	0	0	0	0	0	0	0	0	0	0	0	0	0	0	8.33333	0	0	0	46	0	43	0
1652MAPK3	1652	MAPK3	Cassette	55.7222	11.84	10.9348	0.0486151	2.19654	0.761338	-10.0151	0.0244573	0.49881	0.883905	-10.7884	0.166372	86.5076	5.15867	97.4424	2.42957	88.7041	10.1953	87.4273	3.78482	87.0064	1.12933	86.6539	8.99571	92.3077	82.4324	84.7826	98.6842	99	94.6429	91.1765	77.5	97.4359	86.7925	84	91.4894	87.5	87.8049	85.7143	88.3721	94.6667	76.9231	7	84	13	61
1654WARS	1654	WARS	Cassette	24.2778	#N/A	-0.944871	0.948447	-16.3016	0.0610861	-11.7935	0.468666	6.01385	0.230832	2.2735	0.878535	75.7033	6.20699	74.7585	21.9145	59.4017	8.53632	62.9649	11.3811	81.7172	1.66896	77.032	7.98481	73.913	82.6087	70.5882	50	82.6087	91.6667	61.5385	66.6667	50	55	76	57.8947	83.3333	81.8182	80	84.8485	68.8889	77.3585	12	34	4	19
1655MINK1	1655	MINK1	Alt3Prime	280.111	#N/A	-1.03837	0.689933	-1.45087	0.487239	3.3397	0.26064	-4.21627	0.017244	0.910063	0.727072	94.8012	1.41294	93.7629	3.76579	93.3504	2.83949	97.1026	1.28299	90.585	1.13769	94.6729	1.5181	93.8865	94.0887	96.4286	89.6552	97.0522	94.5813	96.1538	90.4762	93.4211	97.5664	98.0892	95.6522	90.9091	89.3204	91.5254	95.8647	92.9638	95.1904	14	215	12	191
1656RBM9	1656	RBM9	Cassette	71.9444	#N/A	0.740741	0.42265	0	#DIV/0!	-0.740741	0.42265	0	#DIV/0!	0.637236	0.48103	0	0	0.740741	1.283	0	0	0	0	0	0	1.37798	0.17827	0	0	0	0	2.22222	0	0	0	0	0	0	0	0	0	0	1.17647	1.51515	1.44231	58	0	37	0
1657ILK	1657	ILK	Alt3Prime	85.5	#N/A	0.831325	0.907665	1.96659	0.736531	6.30866	0.352378	-5.73265	0.374561	-0.831022	0.898067	83.4966	7.6165	84.328	8.80708	85.4632	5.46682	90.6366	4.69429	77.764	6.33047	83.4969	5.59229	83.0986	76.087	91.3043	85.4839	75	92.5	91.1765	84.9315	80.2817	86.0465	90.4348	95.4286	70.4545	81.3559	81.4815	89.9543	80.2817	80.2548	12	59	11	35
1658FAM76B	1658	FAM76B	Cassette	652.667	14.8016	24.638	0.0319789	4.74357	0.76517	-15.6303	0.0933292	-13.0951	0.0155245	-35.3241	0.00966869	36.3384	4.14059	60.9764	9.60245	41.082	23.8697	45.346	7.35082	23.2433	3.72253	25.6523	5.67643	40.3125	32.0493	36.6534	50.5435	69.4444	62.9412	68.4864	24.8276	29.932	42.6768	39.7028	53.6585	19.9324	22.5248	27.2727	21.0233	23.948	31.9856	573	387	441	208
1661PEX11A	1661	PEX11A	Cassette	352.222	#N/A	-0.82381	0.353292	-0.804051	0.384094	-0.880399	0.405083	-1.00787	0.392203	-2.66347	0.0298942	95.5313	0.80084	94.7075	1.08084	94.7272	1.15465	93.8271	1.22926	94.5234	1.55583	92.044	0.762796	96.0836	94.6128	95.8974	93.7824	95.8955	94.4444	96.0526	94.1896	93.9394	94.4773	92.4092	94.5946	95.3883	95.4545	92.7273	91.3146	91.9811	92.8363	15	368	16	281
1663CASP10	1663	CASP10	AltEnd	735.944	#N/A	-0.0177683	0.42265	-0.0325203	0.42265	-0.051388	0.538772	-0.293686	0.42265	-0.0174306	0.688766	100	0	99.9822	0.0307756	99.9675	0.0563269	99.9308	0.119782	99.7063	0.508679	99.9648	0.0609662	100	100	100	100	99.9467	100	99.9024	100	100	100	100	99.7925	100	99.1189	100	99.8944	100	100	0	235	0	254
1664SLC25A26	1664	SLC25A26	Cassette	1859.11	#N/A	-0.166055	0.629975	-1.22432	0.31519	-1.59673	0.0126575	0.110734	0.746295	0.537191	0.201174	98.4331	0.21523	98.267	0.487483	97.2088	1.59839	96.6703	0.387101	98.5438	0.491057	98.8042	0.341474	98.5112	98.5984	98.1897	97.7183	98.6502	98.4326	98.9254	95.7633	96.9376	96.3175	96.6091	97.0844	99.1105	98.2422	98.2788	98.7992	99.1482	98.4653	30	1985	26	1829
1665AFF4	1665	AFF4	Cassette	1425.33	#N/A	1.2715	0.324078	2.88754	0.226003	-0.276377	0.78951	-3.41553	0.0336382	-5.09967	0.0146055	91.9349	1.17686	93.2064	1.54387	94.8225	2.94852	92.93	0.406832	88.5194	1.40824	88.1067	0.807444	90.6615	92.1608	92.9825	94.7128	91.6276	93.2788	91.5133	97.1705	95.7836	93.0206	93.284	92.4855	89.8352	87.034	88.6889	88.948	88.0342	87.338	96	932	78	917
1668MAPKAP1	1668	MAPKAP1	Cassette	602.778	#N/A	-1.71059	0.103892	-1.98701	0.0134361	-2.50434	0.0916747	0.672791	0.167672	1.08589	0.251388	96.7569	0.568533	95.0463	1.13732	94.7699	0.58321	92.542	1.53798	97.4297	0.192568	96.1322	0.765791	96.4055	97.4128	96.4523	95.3514	96	93.7876	94.2363	94.6809	95.3925	91.8919	94.2982	91.4358	97.377	97.2689	97.6431	96.633	96.5129	95.2507	39	1046	23	866
1670NCK2	1670	NCK2	Cassette	787.556	#N/A	0.704014	0.197634	0.528816	0.695928	-2.9364	0.0582608	-2.24085	0.106149	-2.31125	0.0164646	95.5455	0.584053	96.2495	0.530001	96.0743	1.98766	93.3131	1.44475	93.3047	1.4851	93.9383	0.768653	95.4507	96.1712	95.0147	96.6403	96.462	95.6463	97.5649	96.8404	93.8176	92.5208	94.9807	92.4379	91.691	94.614	93.609	93.1135	94.6346	94.0667	54	1133	34	854
1674CLIP1	1674	CLIP1	Cassette	163.111	#N/A	-0.0877193	0.42265	0.0241375	0.873851	0.775194	0.42265	-0.0877193	0.42265	0.854701	0.42265	0.0877193	0.151934	0	0	0.111857	0.193742	0.775194	1.34268	0	0	0.854701	1.48039	0	0	0.263158	0	0	0	0	0	0.33557	0	0	2.32558	0	0	0	2.5641	0	0	435	0	414	0
1675DENND1A	1675	DENND1A	Cassette	213.444	#N/A	-0.570064	0.0542718	-1.54587	0.169822	-0.142619	0.799348	-0.238095	0.42265	0.381908	0.0942781	100	0	99.4299	0.2399	98.4541	1.27143	99.2873	0.834338	99.7619	0.412393	99.8118	0.166105	100	100	100	99.1561	99.6032	99.5305	97.037	98.8304	99.4949	100	98.3696	99.4924	100	99.2857	100	99.6855	100	99.75	0	263	0	200
1678FUBP3	1678	FUBP3	Cassette	173.444	-22.5055	-3.56765	0.368322	1.42291	0.545751	-1.31751	0.739561	2.46652	0.319593	1.71093	0.676543	92.8869	3.17523	89.3192	5.04242	94.3098	1.8045	88.0017	3.90143	95.3534	1.7055	91.0302	4.23079	91.6667	96.4912	90.5028	91.4474	92.9487	83.5616	92.5926	96.1905	94.1463	91.9149	87.9781	84.1121	97.093	93.6842	95.283	86.9565	95.4023	90.7317	20	220	8	220
1680FLOT2	1680	FLOT2	Cassette	451.5	#N/A	0.286012	0.580599	1.34606	0.376217	0.815834	0.20957	0.0788021	0.907479	-0.918256	0.0127874	1.19477	0.736624	1.48078	0.275054	2.54083	2.04823	2.29662	0.792356	1.27357	0.819797	0.562527	0.244144	1.68067	1.55642	0.347222	1.44231	1.22699	1.77305	0.869565	4.82574	1.92719	2.75081	2.75735	1.38169	0.425532	2.06186	1.33333	0.363306	0.489396	0.834879	234	4	253	4
1681C1orf43	1681	C1orf43	Cassette	890.944	#N/A	8.47285	0.18739	-1.02348	0.827718	-1.60098	0.738014	23.2447	0.0177083	16.9105	0.0424512	68.9935	6.5008	77.4663	6.56476	67.97	3.76333	75.8653	3.84003	92.2382	2.0543	94.3768	1.25962	74.8466	70.137	61.9968	83.2407	78.8321	70.3261	72.0149	67.3228	64.5722	79.2857	76.5988	71.7115	90.973	94.6085	91.133	92.9567	95.359	94.8148	328	976	327	768
1683KIF21A	1683	KIF21A	Cassette	853.333	#N/A	-0.409117	0.430719	1.31384	0.0725821	2.98413	0.0324393	0.573556	0.401984	0.690649	0.105323	1.18445	0.721512	0.775334	0.148849	2.4983	0.278597	3.75947	0.991122	1.75801	0.776544	1.46598	0.44972	0.391773	1.3587	1.80288	0.867679	0.603622	0.854701	2.81996	2.33333	2.3416	4.34057	4.32277	2.61506	2.65111	1.38067	1.24224	1.88147	0.988468	1.52801	1017	4	726	10
1684ARFIP2	1684	ARFIP2	Cassette	136.833	#N/A	5.24422	0.355965	-2.63991	0.199409	-4.41111	0.438332	-1.15572	0.541888	-5.52544	0.351945	5.95818	1.8618	11.2024	7.62963	3.31827	2.29238	6.79129	3.87117	4.80246	2.34249	5.67696	4.37871	7.80488	5.98802	4.08163	7.20721	6.4	20	5.76923	2.95858	1.22699	2.64901	10.3175	7.40741	5.2381	6.89655	2.27273	5.91133	9.93377	1.18577	189	16	157	10
1685ZFP64	1685	ZFP64	AltEnd	34.1111	#N/A	-0.632459	0.937248	-13.7081	0.150122	-3.45206	0.743681	-1.63685	0.778304	-10.6034	0.192224	61.1508	8.6707	60.5183	9.76936	47.4427	10.0715	57.0663	13.8282	59.5139	2.21483	49.915	4.39141	69.8413	52.5	61.1111	58.9744	70.9677	51.6129	57.1429	48.1481	37.037	61.1111	41.6667	68.4211	58.1395	62.069	58.3333	51.7857	53.0612	44.898	19	44	19	21
1687ZNF529	1687	ZNF529	Cassette	35.1111	#N/A	-11.978	0.166268	-18.1119	0.308652	2.44448	0.723419	-14.4806	0.0239859	7.96978	0.310777	73.1843	3.8903	61.2063	10.1139	55.0725	23.2449	63.6508	3.37838	58.7037	5.45275	69.1761	5.03362	68.8889	76.4706	74.1935	53.2258	57.8125	72.5806	80.4348	34.7826	50	64.2857	66.6667	60	55.5556	65	55.5556	63.6364	70.4225	73.4694	14	31	8	26
1689CADM1	1689	CADM1	Cassette	35.5556	#N/A	-8.03565	0.0434359	-4.30487	0.377784	-1.52664	0.466298	-0.566081	0.900556	-1.85686	0.429999	11.2393	3.68539	3.20366	2.81195	6.93445	6.30703	1.67702	1.49198	10.6732	6.257	1.3468	2.33273	8.33333	10	15.3846	0	5.26316	4.34783	0	8.47458	12.3288	2.85714	2.17391	0	3.44828	14.2857	14.2857	0	4.0404	0	22	2	9	1
1690POMT1	1690	POMT1	MulSkip	98.7778	14.4778	20.2878	0.0486615	2.00631	0.826243	-4.97617	0.296281	39.5002	0.00619306	24.5491	0.00504734	46.7492	9.76368	67.037	5.38949	48.7555	11.141	62.0609	4.71796	86.2494	7.50825	91.5862	5.38116	57.8947	39.7059	42.6471	65	73.1481	62.963	61.5385	43.617	41.1111	65.7895	63.6364	56.7568	94.9153	81.6901	82.1429	97.561	87.1212	90.0763	64	88	82	54
1692DENND1A	1692	DENND1A	Cassette	733.833	#N/A	-0.402614	0.194862	0.121815	0.519802	0.527118	0.117803	-0.320572	0.355885	0.0658043	0.842883	99.8438	0.270633	99.4411	0.350419	99.9656	0.0596436	99.9683	0.0549857	99.5232	0.442181	99.5069	0.408576	99.5312	100	100	99.4275	99.0977	99.7982	100	100	99.8967	100	100	99.9048	99.1266	99.4429	100	99.7792	99.0371	99.7044	3	637	0	623
1695TJP2	1695	TJP2	MulSkip	374.5	#N/A	-4.64746	0.114597	-2.28369	0.608013	4.81219	0.0989757	-2.46357	0.0555968	-2.80082	0.561369	96.506	0.799384	91.8586	3.11065	94.2224	6.54641	96.6708	1.40614	94.0425	1.25665	89.0578	6.70943	97.3214	96.473	95.7237	95.3333	90.9091	89.3333	86.6667	97.8022	98.1982	98.0488	96.7254	95.2381	93.8303	92.9054	95.3917	91.1011	81.5642	94.508	15	545	17	465
1697AUTS2	1697	AUTS2	Cassette	16.2778	#N/A	1.91919	0.67941	-0.30303	0.964095	3.33333	0.42265	#DIV/0!	#DIV/0!	0.666667	0.883807	94.7475	4.70755	96.6667	5.7735	94.4444	9.6225	100	0	#DIV/0!	#DIV/0!	97.3333	4.6188	100	90.9091	93.3333	90	100	100	100	100	83.3333	100	100	100	100	100	#DIV/0!	100	92	100	0	21	2	20
1698DMXL2	1698	DMXL2	Cassette	150.611	#N/A	-1.79097	0.0196246	-0.430108	0.42265	1.79097	0.0196246	-0.629926	0.209759	1.55623	0.0110436	100	0	98.209	0.441079	99.5699	0.744968	100	0	99.3701	0.598263	99.7653	0.406585	100	100	100	98.5612	98.3516	97.7143	100	100	98.7097	100	100	100	99.3007	98.8095	100	100	100	99.2958	0	197	0	146
1699ACTL6A	1699	ACTL6A	Alt5Prime	2825.61	13.0867	8.16897	0.0697779	5.76026	0.129079	-4.55216	0.0111526	-0.449571	0.87063	1.35589	0.334546	78.0551	4.00373	86.224	0.455502	83.8153	3.28665	81.6719	1.13406	77.6055	1.71532	87.5799	1.86591	73.9122	78.3495	81.9034	86.4834	85.6981	86.4906	87.6038	82.115	81.7272	82.7902	81.7027	80.5227	78.5714	75.625	78.62	85.4558	88.9547	88.3292	1385	3924	892	3228
[truncated: 2,663 more rows]
[truncated: 35 more columns]

## Sheet: validations
		JSL1 +PMA					shCELF2 +PMA					shHNRNPC +PMA					JSL1-PMA					shCELF2-PMA					shHNRNPC-PMA
RASL#	GENE	A	B	ẋ	±		A	B	ẋ	±		A	B	ẋ	±		A	B	ẋ	±		A	B	ẋ	±		A	B	ẋ	±
[truncated: 27 more rows]

## Sheet: Responsive lists
CELF2sensORCsens_list	CELF2_CELF2ORC	C_CELF2ORC	CELF2sens_list	CELF2_CELF2sens	C_CELF2sens	Csens_list	CELF2_Csens	C_Csens	CCELF2_list	CELF2_CCELF2sens	C_CCELF2sens	CELF2only_list	CELF2_CELF2only	C_CELF2_only	Conly_list	CELF2_Conly	C_Conly	Invalid_list	Invalid_CELF2	Invalid_hC	Valid_list	Valid_CELF2	Valid_hC
[truncated: 453 more rows]
