# Supplementary material for: Reciprocal regulation of hnRNP C and CELF2 through translation and transcription tunes splicing activity in T cells
Source: Nucleic Acids Res. 2020 Apr 27;48(10):5710–9. doi: 10.1093/nar/gkaa295 (PMC7261192; doi:10.1093/nar/gkaa295)
Supplement: gkaa295_Supplemental_Files [file gkaa295_supplemental_files.zip › Table_S2_primer sequences.xlsx]

## Sheet: Sheet1
Supplemental Table 2: Primers used in this study
RT-PCR
Gene	Fwd	Rev
EIF4H	GGTGGCTTTGGATTCAGAAAAGGTGGACC	AGCTGGAGTCGTGGTCTCTGTGCTC
PRPF3	CTGTTTGAGGCTGTGGAGGAAGGC	GGAGCTTAGTCAGCATGCCAGGG
MYO5A	GAGAACAACCGACAGCAGCAGCTGC	CTGTCCTGGGGATATGTTCTCCATCTGG
CAMKK2	GCCCGACATAGCTGAGGACTTGAAGG	CAAGTTTCCAGGCGCTGACAGTGAGCG
SEPT6	AGCAAAGAAAGACGGCGGCTGAGC	GCGCAGGAAAAGGGTGTCTACAGG
GINS3	GCGCTGGGGCCTGAGGAGAACTTTC	GAAGCCTGCCCCTTCTCCCAACACTG
EIF4G2	ATGCCTCCCACACAATCGCAGTTTGG	GGTGTTTGAGTGCGTGGTGGTTGTGC
SYNE2	GGCCTCTGAGAATGAAACAGACATGG	GGTGGTTTATAAGGGGTGCTGGACG
PPFIBP	TCCGGCAGAAAGCAGGCCATTTGG	ACCAGCCAGATCTAGGTGCTCTGC
TMEM219	GAGGAGCTGGCTCTGTGTGGCTCCAGG	CTCAGAGCCAAGGCCCAAGAAGTTGATTCACAC
DOK1	GTGCAGACGCTGTGCCGAAACGCC	GGAGTCAGCTCTGAGAACATCGTGCC
CCNT1	GCACAGACTTCTTACTTCATGGCAACC	CCTGCAATGGTTGTGTCTGAAGAGC
MADD	GTCTTTTGCCAGCAGCCTCCTATCGG	CTGCTGGTTCTCACTAGAATTGCTGG
CELF2 -E6	CTGCAGATAGTGAAASAGTCCAACGCTGTGG	CCCAGGTGGCAGTGTTGAGCTGCTGC
CELF2-Intron 13	CACAGGAATTTGGAGACCAGG	GCTAGGCAAACGATGAACTAACGGGC
hnRNP C	AGACGAAGACTGAGCGGTTGTGGCC	GCAAAGCCCTTATGAACAGAGCAGCCC
qPCR
Gene	Fwd	Rev
hnRNP C	TGGGCTGCTCTGTTCATAAG	GCTCTGCAGCCAGGTTAATA
CELF2	CCAGGGTAGGGCTGATAAGG	TGAGTGATCCAAAGCTCCGT
Actin	CCCTGGCATTGCCGACAGG	GCCGATCCACACGGAGTACT
Polysome profiling
Gene	Fwd	Rev
hnRNP C	GAGACTAATGTGAAGATGGAGTCTGAGG	CAAAGGAAGTGAAAATGGGACTAGGCG
Flag-hnRNP C	GAGACTAATGTGAAGATGGAGTCTGAGG	CAACTAGAAGGCACAGTCGAGGCTG
hnRNP L	TACGATGACCCGCACAAAACCCCTGC	TGGTTGTCGGCTGCGTAGTTCACTGC
M1	GCTTGGTACCACGCGTGCAAAAGC	GCAATCTGTTCACAGGTTGCGCATACC
3'RACE
Gene	Fwd
CELF2 PAS	GGCTTGATTTCTTTTTTCCCTTTGCTTATATCTAGC
